# Supplementary material for: The viral and inflammation hypothesis of epileptic seizures based on bioinformatic study of circulating miRNAs and peripheral whole-blood mRNAs of adult epilepsy patients
Source: Front Neurol. 2022 Sep 12;13:909142. doi: 10.3389/fneur.2022.909142 (PMC9510610; doi:10.3389/fneur.2022.909142)
Supplement: Supplementary file 1 [file Table_1.xlsx]

## Sheet: Sheet1
Sample/ID	sex	Age	Study group	AED
M1	Male	28	Idiopathic	Valproate
M2	Female	27	Idiopathic	Valproate
M3	Male	20	Idiopathic	Valproate
M4	Male	19	Idiopathic	Valproate
M5	Male	26	Idiopathic	Valproate
M6	Male	29	Idiopathic	Carbamazepine
M7	Female	18	Idiopathic	Carbamazepine
M8	Female	28	Idiopathic	Valproate
M9	Female	21	Idiopathic	Valproate
M10	Female	30	Idiopathic	Valproate
M11	Female	21	Idiopathic	Valproate
M12	Male	37	Idiopathic	Carbamazepine
M13	Female	21	Idiopathic	Valproate
M14	Male	21	Idiopathic	Valproate
M15	Male	40	Idiopathic	Valproate
M16	Male	26	Idiopathic	Valproate
M17	Female	26	Idiopathic	Valproate
M18	Female	21	Idiopathic	Carbamazepine
M19	Male	21	Idiopathic	Valproate
M20	Male	31	Idiopathic	Valproate
M21	Male	23	Idiopathic	Valproate
M22	Female	20	Cryptogenic	Carbamazepine
M23	male	23	Cryptogenic	Carbamazepine
M24	male	38	Cryptogenic	Phenytoin
M25	Female	22	Cryptogenic	Carbamazepine
M26	male	23	Cryptogenic	Phenytoin
M27	male	23	Cryptogenic	Carbamazepine
M28	male	25	Cryptogenic	Carbamazepine
M29	male	18	Cryptogenic	Carbamazepine
M30	Female	48	Cryptogenic	Carbamazepine
M31	Female	45	Cryptogenic	Phenytoin
M32	male	32	Cryptogenic	Carbamazepine
M33	male	22	Cryptogenic	Carbamazepine
M34	male	24	Cryptogenic	Phenytoin
M35	male	30	Cryptogenic	Phenytoin
M36	Female	26	Cryptogenic	Carbamazepine
M37	Female	23	Cryptogenic	Carbamazepine
M38	male	27	Cryptogenic	Phenytoin
M39	male	20	Cryptogenic	Valproate
M40	male	22	Symptomatic	Phenytoin
M41	Female	26	health	-
M42	male	29	health	-
M43	male	28	health	-
M44	Female	22	health	-
M45	male	20	health	-
M46	Female	18	health	-
M47	Female	40	health	-
M48	male	40	health	-
M49	Female	29	health	-
M50	Female	21	health	-
M51	male	22	health	-
M52	Female	24	health	-
M53	Female	38	health	-
M54	male	48	health	-
M55	Female	34	health	-
M56	male	20	health	-
M57	male	35	health	-
M58	male	26	health	-
M59	male	48	health	-
M60	male	44	health	-
M61	Female	24	health	-
M62	Female	22	health	-
M63	male	25	health	-
M64	Female	25	health	-
M65	Female	42	health	-
M66	male	48	health	-
M67	Female	35	health	-
M68	male	44	health	-
M69	male	18	health	-
M70	male	24	health	-
M71	Female	22	health	-
M72	male	32	health	-
M73	Female	23	health	-
M74	male	25	health	-
M75	male	24	health	-
M76	male	27	health	-
M77	Female	26	health	-
M78	Female	23	health	-
M79	male	26	health	-
M80	male	25	health	-
M81	male	25	health	-
M82	Female	23	health	-
M83	male	21	health	-
M84	Female	27	health	-
M85	male	23	health	-
M86	Female	21	health	-
M87	Female	21	health	-
M88	male	23	health	-
M89	Female	24	health	-
