# Supplementary material for: The viral and inflammation hypothesis of epileptic seizures based on bioinformatic study of circulating miRNAs and peripheral whole-blood mRNAs of adult epilepsy patients
Source: Front Neurol. 2022 Sep 12;13:909142. doi: 10.3389/fneur.2022.909142 (PMC9510610; doi:10.3389/fneur.2022.909142)
Supplement: Supplementary file 2 [file Table_2.xlsx]

## Sheet: GSE143272_series_matrix
!Series_title	Peripheral blood expression profiles of patients with epilepsy receiving and not receiving antiepileptic drug monotherapy and their differential response to the treatment.
!Series_geo_accession	GSE143272
!Series_status	Public on Jan 08 2020
!Series_submission_date	Jan 07 2020
!Series_last_update_date	Feb 15 2020
!Series_pubmed_id	30826443
!Series_pubmed_id	32054883
!Series_summary	The aim here was to identify mRNA expression biomarkers associated with the disease epilepsy and the antiepileptic drug response. Gene expression profiles of drug-naïve patients with epilepsy were compared with that of healthy controls. The profiles were significantly different between the two groups as well as patients with different epilepsy types i.e. idiopathic, symptomatic and cryptogenic. B…
!Series_overall_design	Total RNA obtained from peripheral blood samples of 34 drug-naïve patients with epilepsy and 57 followed-up patients showing differential response to antiepileptic drug monotherapy along with 50 healthy subjects as control group.
!Series_type	Expression profiling by array
!Series_contributor	Chitra,,Rawat
!Series_contributor	Rintu,,Kutum
!Series_contributor	Samiksha,,Kukal
!Series_contributor	Ankit,,Srivastava
!Series_contributor	Ujjwal,R,Dahiya
!Series_contributor	Suman,,Kushwaha
!Series_contributor	Sangeeta,,Sharma
!Series_contributor	Debasis,,Dash
!Series_contributor	Luciano,,Saso
!Series_contributor	Achal,K,Srivastava
!Series_contributor	Ritushree,,Kukreti
!Series_sample_id	GSM4255766 GSM4255767 GSM4255768 GSM4255769 GSM4255770 GSM4255771 GSM4255772 GSM4255773 GSM4255774 GSM4255775 GSM4255776 GSM4255777 GSM4255778 GSM4255779 GSM4255780 GSM4255781 GSM4255782 GSM4255783 GSM4255784 GSM4255785 GSM4255786 GSM4255787 GSM4255788 GSM4255789 GSM4255790 GSM4255791 GSM4255792 GSM4255793 GSM4255794 GSM4255795 GSM4255796 GSM4255797 GSM4255798 GSM4255799 GSM4255800 GSM4255801 GSM…
!Series_contact_name	Ritushree,,Kukreti
!Series_contact_email	ritus@igib.in
!Series_contact_laboratory	403B
!Series_contact_department	Genomics and Molecular Medicine Unit
!Series_contact_institute	CSIR-IGIB
!Series_contact_address	CSIR-IGIB, Mall road, Opp. Jubilee Hall, University of Delhi
!Series_contact_city	New Delhi
!Series_contact_state	Delhi
!Series_contact_zip/postal_code	110007
!Series_contact_country	India
!Series_supplementary_file	ftp://ftp.ncbi.nlm.nih.gov/geo/series/GSE143nnn/GSE143272/suppl/GSE143272_RAW.tar
!Series_supplementary_file	ftp://ftp.ncbi.nlm.nih.gov/geo/series/GSE143nnn/GSE143272/suppl/GSE143272_non-normalized.txt.gz
!Series_platform_id	GPL10558
!Series_platform_taxid	9606
!Series_sample_taxid	9606
!Series_relation	BioProject: https://www.ncbi.nlm.nih.gov/bioproject/PRJNA599441
!Sample_title	Healthy Control-21	VA Non-responder-1	Healthy Control-31	Healthy Control-22	VA Responder-1	Healthy Control-26	Healthy Control-20	VA Responder-3	Healthy Control-37	Healthy Control-44	CBZ Responder-1	Healthy Control-29	CBZ Non-responder-1	PHT Non-responder-1	Healthy Control-30	Healthy Control-39	CBZ Responder-2	Healthy Control-49	Healthy Control-40	PHT Responder-1	Healthy Control-38	Healthy Control-33	Healthy Control-50	Healthy Control-36	PHT Responder-3	VA Responder-4	Healthy Control-24	VA Responder-5	Healthy Control-27	Healthy Control-28	VA Responder-6	Healthy Control-25	CBZ Responder-4	CBZ Responder-5	Healthy Control-42	Healthy Control-51	CBZ Non-responder-4	PHT Non-responder-2	Healthy Control-53	CBZ Responder-6	CBZ Non-responder-5	VA Non-responder-6	CBZ Non-responder-6	Healthy Control-54	VA Responder-7	CBZ Responder-7	PHT Responder-5	VA Non-responder-7	CBZ Non-responder-7
!Sample_geo_accession	GSM4255766	GSM4255767	GSM4255768	GSM4255769	GSM4255771	GSM4255772	GSM4255776	GSM4255777	GSM4255779	GSM4255780	GSM4255781	GSM4255782	GSM4255783	GSM4255785	GSM4255786	GSM4255787	GSM4255788	GSM4255789	GSM4255790	GSM4255791	GSM4255793	GSM4255796	GSM4255797	GSM4255800	GSM4255801	GSM4255803	GSM4255804	GSM4255805	GSM4255807	GSM4255808	GSM4255809	GSM4255811	GSM4255812	GSM4255814	GSM4255817	GSM4255821	GSM4255823	GSM4255824	GSM4255826	GSM4255827	GSM4255830	GSM4255831	GSM4255834	GSM4255835	GSM4255839	GSM4255842	GSM4255843	GSM4255845	GSM4255846
!Sample_status	Public on Jan 08 2020	Public on Jan 08 2020	Public on Jan 08 2020	Public on Jan 08 2020	Public on Jan 08 2020	Public on Jan 08 2020	Public on Jan 08 2020	Public on Jan 08 2020	Public on Jan 08 2020	Public on Jan 08 2020	Public on Jan 08 2020	Public on Jan 08 2020	Public on Jan 08 2020	Public on Jan 08 2020	Public on Jan 08 2020	Public on Jan 08 2020	Public on Jan 08 2020	Public on Jan 08 2020	Public on Jan 08 2020	Public on Jan 08 2020	Public on Jan 08 2020	Public on Jan 08 2020	Public on Jan 08 2020	Public on Jan 08 2020	Public on Jan 08 2020	Public on Jan 08 2020	Public on Jan 08 2020	Public on Jan 08 2020	Public on Jan 08 2020	Public on Jan 08 2020	Public on Jan 08 2020	Public on Jan 08 2020	Public on Jan 08 2020	Public on Jan 08 2020	Public on Jan 08 2020	Public on Jan 08 2020	Public on Jan 08 2020	Public on Jan 08 2020	Public on Jan 08 2020	Public on Jan 08 2020	Public on Jan 08 2020	Public on Jan 08 2020	Public on Jan 08 2020	Public on Jan 08 2020	Public on Jan 08 2020	Public on Jan 08 2020	Public on Jan 08 2020	Public on Jan 08 2020	Public on Jan 08 2020
!Sample_submission_date	Jan 07 2020	Jan 07 2020	Jan 07 2020	Jan 07 2020	Jan 07 2020	Jan 07 2020	Jan 07 2020	Jan 07 2020	Jan 07 2020	Jan 07 2020	Jan 07 2020	Jan 07 2020	Jan 07 2020	Jan 07 2020	Jan 07 2020	Jan 07 2020	Jan 07 2020	Jan 07 2020	Jan 07 2020	Jan 07 2020	Jan 07 2020	Jan 07 2020	Jan 07 2020	Jan 07 2020	Jan 07 2020	Jan 07 2020	Jan 07 2020	Jan 07 2020	Jan 07 2020	Jan 07 2020	Jan 07 2020	Jan 07 2020	Jan 07 2020	Jan 07 2020	Jan 07 2020	Jan 07 2020	Jan 07 2020	Jan 07 2020	Jan 07 2020	Jan 07 2020	Jan 07 2020	Jan 07 2020	Jan 07 2020	Jan 07 2020	Jan 07 2020	Jan 07 2020	Jan 07 2020	Jan 07 2020	Jan 07 2020
!Sample_last_update_date	Jan 08 2020	Jan 08 2020	Jan 08 2020	Jan 08 2020	Jan 08 2020	Jan 08 2020	Jan 08 2020	Jan 08 2020	Jan 08 2020	Jan 08 2020	Jan 08 2020	Jan 08 2020	Jan 08 2020	Jan 08 2020	Jan 08 2020	Jan 08 2020	Jan 08 2020	Jan 08 2020	Jan 08 2020	Jan 08 2020	Jan 08 2020	Jan 08 2020	Jan 08 2020	Jan 08 2020	Jan 08 2020	Jan 08 2020	Jan 08 2020	Jan 08 2020	Jan 08 2020	Jan 08 2020	Jan 08 2020	Jan 08 2020	Jan 08 2020	Jan 08 2020	Jan 08 2020	Jan 08 2020	Jan 08 2020	Jan 08 2020	Jan 08 2020	Jan 08 2020	Jan 08 2020	Jan 08 2020	Jan 08 2020	Jan 08 2020	Jan 08 2020	Jan 08 2020	Jan 08 2020	Jan 08 2020	Jan 08 2020
!Sample_type	RNA	RNA	RNA	RNA	RNA	RNA	RNA	RNA	RNA	RNA	RNA	RNA	RNA	RNA	RNA	RNA	RNA	RNA	RNA	RNA	RNA	RNA	RNA	RNA	RNA	RNA	RNA	RNA	RNA	RNA	RNA	RNA	RNA	RNA	RNA	RNA	RNA	RNA	RNA	RNA	RNA	RNA	RNA	RNA	RNA	RNA	RNA	RNA	RNA
!Sample_channel_count	1	1	1	1	1	1	1	1	1	1	1	1	1	1	1	1	1	1	1	1	1	1	1	1	1	1	1	1	1	1	1	1	1	1	1	1	1	1	1	1	1	1	1	1	1	1	1	1	1
!Sample_source_name_ch1	Whole blood	Whole blood	Whole blood	Whole blood	Whole blood	Whole blood	Whole blood	Whole blood	Whole blood	Whole blood	Whole blood	Whole blood	Whole blood	Whole blood	Whole blood	Whole blood	Whole blood	Whole blood	Whole blood	Whole blood	Whole blood	Whole blood	Whole blood	Whole blood	Whole blood	Whole blood	Whole blood	Whole blood	Whole blood	Whole blood	Whole blood	Whole blood	Whole blood	Whole blood	Whole blood	Whole blood	Whole blood	Whole blood	Whole blood	Whole blood	Whole blood	Whole blood	Whole blood	Whole blood	Whole blood	Whole blood	Whole blood	Whole blood	Whole blood
!Sample_organism_ch1	Homo sapiens	Homo sapiens	Homo sapiens	Homo sapiens	Homo sapiens	Homo sapiens	Homo sapiens	Homo sapiens	Homo sapiens	Homo sapiens	Homo sapiens	Homo sapiens	Homo sapiens	Homo sapiens	Homo sapiens	Homo sapiens	Homo sapiens	Homo sapiens	Homo sapiens	Homo sapiens	Homo sapiens	Homo sapiens	Homo sapiens	Homo sapiens	Homo sapiens	Homo sapiens	Homo sapiens	Homo sapiens	Homo sapiens	Homo sapiens	Homo sapiens	Homo sapiens	Homo sapiens	Homo sapiens	Homo sapiens	Homo sapiens	Homo sapiens	Homo sapiens	Homo sapiens	Homo sapiens	Homo sapiens	Homo sapiens	Homo sapiens	Homo sapiens	Homo sapiens	Homo sapiens	Homo sapiens	Homo sapiens	Homo sapiens
!Sample_characteristics_ch1	age (in years): 26	age (in years): 28	age (in years): 29	age (in years): 28	age (in years): 27	age (in years): 22	age (in years): 20	age (in years): 18	age (in years): 40	age (in years): 40	age (in years): 20	age (in years): 29	age (in years): 21	age (in years): 22	age (in years): 24	age (in years): 38	age (in years): 23	age (in years): 48	age (in years): 34	age (in years): 20	age (in years): 35	age (in years): 26	age (in years): 48	age (in years): 44	age (in years): 38	age (in years): 20	age (in years): 24	age (in years): 19	age (in years): 22	age (in years): 25	age (in years): 26	age (in years): 25	age (in years): 22	age (in years): 29	age (in years): 42	age (in years): 48	age (in years): 18	age (in years): 23	age (in years): 35	age (in years): 23	age (in years): 25	age (in years): 28	age (in years): 18	age (in years): 44	age (in years): 21	age (in years): 48	age (in years): 45	age (in years): 30	age (in years): 32
!Sample_characteristics_ch1	Sex: Female	Sex: Male	Sex: Male	Sex: Male	Sex: Female	Sex: Female	Sex: Male	Sex: Female	Sex: Female	Sex: Male	Sex: Female	Sex: Female	Sex: Female	Sex: Male	Sex: Female	Sex: Female	Sex: Male	Sex: Male	Sex: Female	Sex: Male	Sex: Male	Sex: Male	Sex: Male	Sex: Male	Sex: Male	Sex: Male	Sex: Female	Sex: Male	Sex: Female	Sex: Male	Sex: Male	Sex: Female	Sex: Female	Sex: Male	Sex: Female	Sex: Male	Sex: Female	Sex: Male	Sex: Female	Sex: Male	Sex: Male	Sex: Female	Sex: Male	Sex: Male	Sex: Female	Sex: Female	Sex: Female	Sex: Female	Sex: Male
!Sample_characteristics_ch1	epilepsy type: -	epilepsy type: Idiopathic	epilepsy type: -	epilepsy type: -	epilepsy type: Idiopathic	epilepsy type: -	epilepsy type: -	epilepsy type: Idiopathic	epilepsy type: -	epilepsy type: -	epilepsy type: Cryptogenic	epilepsy type: -	epilepsy type: Cryptogenic	epilepsy type: Cryptogenic	epilepsy type: -	epilepsy type: -	epilepsy type: Cryptogenic	epilepsy type: -	epilepsy type: -	epilepsy type: Idiopathic	epilepsy type: -	epilepsy type: -	epilepsy type: -	epilepsy type: -	epilepsy type: Cryptogenic	epilepsy type: Idiopathic	epilepsy type: -	epilepsy type: Idiopathic	epilepsy type: -	epilepsy type: -	epilepsy type: Idiopathic	epilepsy type: -	epilepsy type: Cryptogenic	epilepsy type: Idiopathic	epilepsy type: -	epilepsy type: -	epilepsy type: Idiopathic	epilepsy type: Cryptogenic	epilepsy type: -	epilepsy type: Cryptogenic	epilepsy type: Cryptogenic	epilepsy type: Idiopathic	epilepsy type: Cryptogenic	epilepsy type: -	epilepsy type: Idiopathic	epilepsy type: Cryptogenic	epilepsy type: Cryptogenic	epilepsy type: Idiopathic	epilepsy type: Cryptogenic
!Sample_characteristics_ch1	treatment: -	treatment: Valproate	treatment: -	treatment: -	treatment: Valproate	treatment: -	treatment: -	treatment: Valproate	treatment: -	treatment: -	treatment: Carbamazepine	treatment: -	treatment: Carbamazepine	treatment: Phenytoin	treatment: -	treatment: -	treatment: Carbamazepine	treatment: -	treatment: -	treatment: Phenytoin	treatment: -	treatment: -	treatment: -	treatment: -	treatment: Phenytoin	treatment: Valproate	treatment: -	treatment: Valproate	treatment: -	treatment: -	treatment: Valproate	treatment: -	treatment: Carbamazepine	treatment: Carbamazepine	treatment: -	treatment: -	treatment: Carbamazepine	treatment: Phenytoin	treatment: -	treatment: Carbamazepine	treatment: Carbamazepine	treatment: Valproate	treatment: Carbamazepine	treatment: -	treatment: Valproate	treatment: Carbamazepine	treatment: Phenytoin	treatment: Valproate	treatment: Carbamazepine
!Sample_characteristics_ch1	drug response: -	drug response: Non-responder	drug response: -	drug response: -	drug response: Responder	drug response: -	drug response: -	drug response: Responder	drug response: -	drug response: -	drug response: Responder	drug response: -	drug response: Non-responder	drug response: Non-responder	drug response: -	drug response: -	drug response: Responder	drug response: -	drug response: -	drug response: Responder	drug response: -	drug response: -	drug response: -	drug response: -	drug response: Responder	drug response: Responder	drug response: -	drug response: Responder	drug response: -	drug response: -	drug response: Responder	drug response: -	drug response: Responder	drug response: Responder	drug response: -	drug response: -	drug response: Non-responder	drug response: Non-responder	drug response: -	drug response: Responder	drug response: Non-responder	drug response: Non-responder	drug response: Non-responder	drug response: -	drug response: Responder	drug response: Responder	drug response: Responder	drug response: Non-responder	drug response: Non-responder
!Sample_characteristics_ch1	ethnicity: North Indian	ethnicity: North Indian	ethnicity: North Indian	ethnicity: North Indian	ethnicity: North Indian	ethnicity: North Indian	ethnicity: North Indian	ethnicity: North Indian	ethnicity: North Indian	ethnicity: North Indian	ethnicity: North Indian	ethnicity: North Indian	ethnicity: North Indian	ethnicity: North Indian	ethnicity: North Indian	ethnicity: North Indian	ethnicity: North Indian	ethnicity: North Indian	ethnicity: North Indian	ethnicity: North Indian	ethnicity: North Indian	ethnicity: North Indian	ethnicity: North Indian	ethnicity: North Indian	ethnicity: North Indian	ethnicity: North Indian	ethnicity: North Indian	ethnicity: North Indian	ethnicity: North Indian	ethnicity: North Indian	ethnicity: North Indian	ethnicity: North Indian	ethnicity: North Indian	ethnicity: North Indian	ethnicity: North Indian	ethnicity: North Indian	ethnicity: North Indian	ethnicity: North Indian	ethnicity: North Indian	ethnicity: North Indian	ethnicity: North Indian	ethnicity: North Indian	ethnicity: North Indian	ethnicity: North Indian	ethnicity: North Indian	ethnicity: North Indian	ethnicity: North Indian	ethnicity: North Indian	ethnicity: North Indian
!Sample_molecule_ch1	total RNA	total RNA	total RNA	total RNA	total RNA	total RNA	total RNA	total RNA	total RNA	total RNA	total RNA	total RNA	total RNA	total RNA	total RNA	total RNA	total RNA	total RNA	total RNA	total RNA	total RNA	total RNA	total RNA	total RNA	total RNA	total RNA	total RNA	total RNA	total RNA	total RNA	total RNA	total RNA	total RNA	total RNA	total RNA	total RNA	total RNA	total RNA	total RNA	total RNA	total RNA	total RNA	total RNA	total RNA	total RNA	total RNA	total RNA	total RNA	total RNA
!Sample_extract_protocol_ch1	RNA was extracted with Trizol reagent, followed by clean-up with QIAGEN RNeasy Minelute Clean-up kit in accordance with the prescribed protocol provided with the kit.	RNA was extracted with Trizol reagent, followed by clean-up with QIAGEN RNeasy Minelute Clean-up kit in accordance with the prescribed protocol provided with the kit.	RNA was extracted with Trizol reagent, followed by clean-up with QIAGEN RNeasy Minelute Clean-up kit in accordance with the prescribed protocol provided with the kit.	RNA was extracted with Trizol reagent, followed by clean-up with QIAGEN RNeasy Minelute Clean-up kit in accordance with the prescribed protocol provided with the kit.	RNA was extracted with Trizol reagent, followed by clean-up with QIAGEN RNeasy Minelute Clean-up kit in accordance with the prescribed protocol provided with the kit.	RNA was extracted with Trizol reagent, followed by clean-up with QIAGEN RNeasy Minelute Clean-up kit in accordance with the prescribed protocol provided with the kit.	RNA was extracted with Trizol reagent, followed by clean-up with QIAGEN RNeasy Minelute Clean-up kit in accordance with the prescribed protocol provided with the kit.	RNA was extracted with Trizol reagent, followed by clean-up with QIAGEN RNeasy Minelute Clean-up kit in accordance with the prescribed protocol provided with the kit.	RNA was extracted with Trizol reagent, followed by clean-up with QIAGEN RNeasy Minelute Clean-up kit in accordance with the prescribed protocol provided with the kit.	RNA was extracted with Trizol reagent, followed by clean-up with QIAGEN RNeasy Minelute Clean-up kit in accordance with the prescribed protocol provided with the kit.	RNA was extracted with Trizol reagent, followed by clean-up with QIAGEN RNeasy Minelute Clean-up kit in accordance with the prescribed protocol provided with the kit.	RNA was extracted with Trizol reagent, followed by clean-up with QIAGEN RNeasy Minelute Clean-up kit in accordance with the prescribed protocol provided with the kit.	RNA was extracted with Trizol reagent, followed by clean-up with QIAGEN RNeasy Minelute Clean-up kit in accordance with the prescribed protocol provided with the kit.	RNA was extracted with Trizol reagent, followed by clean-up with QIAGEN RNeasy Minelute Clean-up kit in accordance with the prescribed protocol provided with the kit.	RNA was extracted with Trizol reagent, followed by clean-up with QIAGEN RNeasy Minelute Clean-up kit in accordance with the prescribed protocol provided with the kit.	RNA was extracted with Trizol reagent, followed by clean-up with QIAGEN RNeasy Minelute Clean-up kit in accordance with the prescribed protocol provided with the kit.	RNA was extracted with Trizol reagent, followed by clean-up with QIAGEN RNeasy Minelute Clean-up kit in accordance with the prescribed protocol provided with the kit.	RNA was extracted with Trizol reagent, followed by clean-up with QIAGEN RNeasy Minelute Clean-up kit in accordance with the prescribed protocol provided with the kit.	RNA was extracted with Trizol reagent, followed by clean-up with QIAGEN RNeasy Minelute Clean-up kit in accordance with the prescribed protocol provided with the kit.	RNA was extracted with Trizol reagent, followed by clean-up with QIAGEN RNeasy Minelute Clean-up kit in accordance with the prescribed protocol provided with the kit.	RNA was extracted with Trizol reagent, followed by clean-up with QIAGEN RNeasy Minelute Clean-up kit in accordance with the prescribed protocol provided with the kit.	RNA was extracted with Trizol reagent, followed by clean-up with QIAGEN RNeasy Minelute Clean-up kit in accordance with the prescribed protocol provided with the kit.	RNA was extracted with Trizol reagent, followed by clean-up with QIAGEN RNeasy Minelute Clean-up kit in accordance with the prescribed protocol provided with the kit.	RNA was extracted with Trizol reagent, followed by clean-up with QIAGEN RNeasy Minelute Clean-up kit in accordance with the prescribed protocol provided with the kit.	RNA was extracted with Trizol reagent, followed by clean-up with QIAGEN RNeasy Minelute Clean-up kit in accordance with the prescribed protocol provided with the kit.	RNA was extracted with Trizol reagent, followed by clean-up with QIAGEN RNeasy Minelute Clean-up kit in accordance with the prescribed protocol provided with the kit.	RNA was extracted with Trizol reagent, followed by clean-up with QIAGEN RNeasy Minelute Clean-up kit in accordance with the prescribed protocol provided with the kit.	RNA was extracted with Trizol reagent, followed by clean-up with QIAGEN RNeasy Minelute Clean-up kit in accordance with the prescribed protocol provided with the kit.	RNA was extracted with Trizol reagent, followed by clean-up with QIAGEN RNeasy Minelute Clean-up kit in accordance with the prescribed protocol provided with the kit.	RNA was extracted with Trizol reagent, followed by clean-up with QIAGEN RNeasy Minelute Clean-up kit in accordance with the prescribed protocol provided with the kit.	RNA was extracted with Trizol reagent, followed by clean-up with QIAGEN RNeasy Minelute Clean-up kit in accordance with the prescribed protocol provided with the kit.	RNA was extracted with Trizol reagent, followed by clean-up with QIAGEN RNeasy Minelute Clean-up kit in accordance with the prescribed protocol provided with the kit.	RNA was extracted with Trizol reagent, followed by clean-up with QIAGEN RNeasy Minelute Clean-up kit in accordance with the prescribed protocol provided with the kit.	RNA was extracted with Trizol reagent, followed by clean-up with QIAGEN RNeasy Minelute Clean-up kit in accordance with the prescribed protocol provided with the kit.	RNA was extracted with Trizol reagent, followed by clean-up with QIAGEN RNeasy Minelute Clean-up kit in accordance with the prescribed protocol provided with the kit.	RNA was extracted with Trizol reagent, followed by clean-up with QIAGEN RNeasy Minelute Clean-up kit in accordance with the prescribed protocol provided with the kit.	RNA was extracted with Trizol reagent, followed by clean-up with QIAGEN RNeasy Minelute Clean-up kit in accordance with the prescribed protocol provided with the kit.	RNA was extracted with Trizol reagent, followed by clean-up with QIAGEN RNeasy Minelute Clean-up kit in accordance with the prescribed protocol provided with the kit.	RNA was extracted with Trizol reagent, followed by clean-up with QIAGEN RNeasy Minelute Clean-up kit in accordance with the prescribed protocol provided with the kit.	RNA was extracted with Trizol reagent, followed by clean-up with QIAGEN RNeasy Minelute Clean-up kit in accordance with the prescribed protocol provided with the kit.	RNA was extracted with Trizol reagent, followed by clean-up with QIAGEN RNeasy Minelute Clean-up kit in accordance with the prescribed protocol provided with the kit.	RNA was extracted with Trizol reagent, followed by clean-up with QIAGEN RNeasy Minelute Clean-up kit in accordance with the prescribed protocol provided with the kit.	RNA was extracted with Trizol reagent, followed by clean-up with QIAGEN RNeasy Minelute Clean-up kit in accordance with the prescribed protocol provided with the kit.	RNA was extracted with Trizol reagent, followed by clean-up with QIAGEN RNeasy Minelute Clean-up kit in accordance with the prescribed protocol provided with the kit.	RNA was extracted with Trizol reagent, followed by clean-up with QIAGEN RNeasy Minelute Clean-up kit in accordance with the prescribed protocol provided with the kit.	RNA was extracted with Trizol reagent, followed by clean-up with QIAGEN RNeasy Minelute Clean-up kit in accordance with the prescribed protocol provided with the kit.	RNA was extracted with Trizol reagent, followed by clean-up with QIAGEN RNeasy Minelute Clean-up kit in accordance with the prescribed protocol provided with the kit.	RNA was extracted with Trizol reagent, followed by clean-up with QIAGEN RNeasy Minelute Clean-up kit in accordance with the prescribed protocol provided with the kit.	RNA was extracted with Trizol reagent, followed by clean-up with QIAGEN RNeasy Minelute Clean-up kit in accordance with the prescribed protocol provided with the kit.
!Sample_label_ch1	biotin	biotin	biotin	biotin	biotin	biotin	biotin	biotin	biotin	biotin	biotin	biotin	biotin	biotin	biotin	biotin	biotin	biotin	biotin	biotin	biotin	biotin	biotin	biotin	biotin	biotin	biotin	biotin	biotin	biotin	biotin	biotin	biotin	biotin	biotin	biotin	biotin	biotin	biotin	biotin	biotin	biotin	biotin	biotin	biotin	biotin	biotin	biotin	biotin
!Sample_label_protocol_ch1	Biotinylated cRNA samples were prepared with the Ambion MessageAmp kit for Illumina arrays	Biotinylated cRNA samples were prepared with the Ambion MessageAmp kit for Illumina arrays	Biotinylated cRNA samples were prepared with the Ambion MessageAmp kit for Illumina arrays	Biotinylated cRNA samples were prepared with the Ambion MessageAmp kit for Illumina arrays	Biotinylated cRNA samples were prepared with the Ambion MessageAmp kit for Illumina arrays	Biotinylated cRNA samples were prepared with the Ambion MessageAmp kit for Illumina arrays	Biotinylated cRNA samples were prepared with the Ambion MessageAmp kit for Illumina arrays	Biotinylated cRNA samples were prepared with the Ambion MessageAmp kit for Illumina arrays	Biotinylated cRNA samples were prepared with the Ambion MessageAmp kit for Illumina arrays	Biotinylated cRNA samples were prepared with the Ambion MessageAmp kit for Illumina arrays	Biotinylated cRNA samples were prepared with the Ambion MessageAmp kit for Illumina arrays	Biotinylated cRNA samples were prepared with the Ambion MessageAmp kit for Illumina arrays	Biotinylated cRNA samples were prepared with the Ambion MessageAmp kit for Illumina arrays	Biotinylated cRNA samples were prepared with the Ambion MessageAmp kit for Illumina arrays	Biotinylated cRNA samples were prepared with the Ambion MessageAmp kit for Illumina arrays	Biotinylated cRNA samples were prepared with the Ambion MessageAmp kit for Illumina arrays	Biotinylated cRNA samples were prepared with the Ambion MessageAmp kit for Illumina arrays	Biotinylated cRNA samples were prepared with the Ambion MessageAmp kit for Illumina arrays	Biotinylated cRNA samples were prepared with the Ambion MessageAmp kit for Illumina arrays	Biotinylated cRNA samples were prepared with the Ambion MessageAmp kit for Illumina arrays	Biotinylated cRNA samples were prepared with the Ambion MessageAmp kit for Illumina arrays	Biotinylated cRNA samples were prepared with the Ambion MessageAmp kit for Illumina arrays	Biotinylated cRNA samples were prepared with the Ambion MessageAmp kit for Illumina arrays	Biotinylated cRNA samples were prepared with the Ambion MessageAmp kit for Illumina arrays	Biotinylated cRNA samples were prepared with the Ambion MessageAmp kit for Illumina arrays	Biotinylated cRNA samples were prepared with the Ambion MessageAmp kit for Illumina arrays	Biotinylated cRNA samples were prepared with the Ambion MessageAmp kit for Illumina arrays	Biotinylated cRNA samples were prepared with the Ambion MessageAmp kit for Illumina arrays	Biotinylated cRNA samples were prepared with the Ambion MessageAmp kit for Illumina arrays	Biotinylated cRNA samples were prepared with the Ambion MessageAmp kit for Illumina arrays	Biotinylated cRNA samples were prepared with the Ambion MessageAmp kit for Illumina arrays	Biotinylated cRNA samples were prepared with the Ambion MessageAmp kit for Illumina arrays	Biotinylated cRNA samples were prepared with the Ambion MessageAmp kit for Illumina arrays	Biotinylated cRNA samples were prepared with the Ambion MessageAmp kit for Illumina arrays	Biotinylated cRNA samples were prepared with the Ambion MessageAmp kit for Illumina arrays	Biotinylated cRNA samples were prepared with the Ambion MessageAmp kit for Illumina arrays	Biotinylated cRNA samples were prepared with the Ambion MessageAmp kit for Illumina arrays	Biotinylated cRNA samples were prepared with the Ambion MessageAmp kit for Illumina arrays	Biotinylated cRNA samples were prepared with the Ambion MessageAmp kit for Illumina arrays	Biotinylated cRNA samples were prepared with the Ambion MessageAmp kit for Illumina arrays	Biotinylated cRNA samples were prepared with the Ambion MessageAmp kit for Illumina arrays	Biotinylated cRNA samples were prepared with the Ambion MessageAmp kit for Illumina arrays	Biotinylated cRNA samples were prepared with the Ambion MessageAmp kit for Illumina arrays	Biotinylated cRNA samples were prepared with the Ambion MessageAmp kit for Illumina arrays	Biotinylated cRNA samples were prepared with the Ambion MessageAmp kit for Illumina arrays	Biotinylated cRNA samples were prepared with the Ambion MessageAmp kit for Illumina arrays	Biotinylated cRNA samples were prepared with the Ambion MessageAmp kit for Illumina arrays	Biotinylated cRNA samples were prepared with the Ambion MessageAmp kit for Illumina arrays	Biotinylated cRNA samples were prepared with the Ambion MessageAmp kit for Illumina arrays
!Sample_taxid_ch1	9606	9606	9606	9606	9606	9606	9606	9606	9606	9606	9606	9606	9606	9606	9606	9606	9606	9606	9606	9606	9606	9606	9606	9606	9606	9606	9606	9606	9606	9606	9606	9606	9606	9606	9606	9606	9606	9606	9606	9606	9606	9606	9606	9606	9606	9606	9606	9606	9606
!Sample_hyb_protocol	Standard Illumina hybridization protocol	Standard Illumina hybridization protocol	Standard Illumina hybridization protocol	Standard Illumina hybridization protocol	Standard Illumina hybridization protocol	Standard Illumina hybridization protocol	Standard Illumina hybridization protocol	Standard Illumina hybridization protocol	Standard Illumina hybridization protocol	Standard Illumina hybridization protocol	Standard Illumina hybridization protocol	Standard Illumina hybridization protocol	Standard Illumina hybridization protocol	Standard Illumina hybridization protocol	Standard Illumina hybridization protocol	Standard Illumina hybridization protocol	Standard Illumina hybridization protocol	Standard Illumina hybridization protocol	Standard Illumina hybridization protocol	Standard Illumina hybridization protocol	Standard Illumina hybridization protocol	Standard Illumina hybridization protocol	Standard Illumina hybridization protocol	Standard Illumina hybridization protocol	Standard Illumina hybridization protocol	Standard Illumina hybridization protocol	Standard Illumina hybridization protocol	Standard Illumina hybridization protocol	Standard Illumina hybridization protocol	Standard Illumina hybridization protocol	Standard Illumina hybridization protocol	Standard Illumina hybridization protocol	Standard Illumina hybridization protocol	Standard Illumina hybridization protocol	Standard Illumina hybridization protocol	Standard Illumina hybridization protocol	Standard Illumina hybridization protocol	Standard Illumina hybridization protocol	Standard Illumina hybridization protocol	Standard Illumina hybridization protocol	Standard Illumina hybridization protocol	Standard Illumina hybridization protocol	Standard Illumina hybridization protocol	Standard Illumina hybridization protocol	Standard Illumina hybridization protocol	Standard Illumina hybridization protocol	Standard Illumina hybridization protocol	Standard Illumina hybridization protocol	Standard Illumina hybridization protocol
!Sample_scan_protocol	Standard Illumina scanning protocol	Standard Illumina scanning protocol	Standard Illumina scanning protocol	Standard Illumina scanning protocol	Standard Illumina scanning protocol	Standard Illumina scanning protocol	Standard Illumina scanning protocol	Standard Illumina scanning protocol	Standard Illumina scanning protocol	Standard Illumina scanning protocol	Standard Illumina scanning protocol	Standard Illumina scanning protocol	Standard Illumina scanning protocol	Standard Illumina scanning protocol	Standard Illumina scanning protocol	Standard Illumina scanning protocol	Standard Illumina scanning protocol	Standard Illumina scanning protocol	Standard Illumina scanning protocol	Standard Illumina scanning protocol	Standard Illumina scanning protocol	Standard Illumina scanning protocol	Standard Illumina scanning protocol	Standard Illumina scanning protocol	Standard Illumina scanning protocol	Standard Illumina scanning protocol	Standard Illumina scanning protocol	Standard Illumina scanning protocol	Standard Illumina scanning protocol	Standard Illumina scanning protocol	Standard Illumina scanning protocol	Standard Illumina scanning protocol	Standard Illumina scanning protocol	Standard Illumina scanning protocol	Standard Illumina scanning protocol	Standard Illumina scanning protocol	Standard Illumina scanning protocol	Standard Illumina scanning protocol	Standard Illumina scanning protocol	Standard Illumina scanning protocol	Standard Illumina scanning protocol	Standard Illumina scanning protocol	Standard Illumina scanning protocol	Standard Illumina scanning protocol	Standard Illumina scanning protocol	Standard Illumina scanning protocol	Standard Illumina scanning protocol	Standard Illumina scanning protocol	Standard Illumina scanning protocol
!Sample_description	Healthy Control	Valproate Non-responder	Healthy Control	Healthy Control	Valproate Responder	Healthy Control	Healthy Control	Valproate Responder	Healthy Control	Healthy Control	Carbamazepine Responder	Healthy Control	Carbamazepine Non-responder	Phenytoin Non-responder	Healthy Control	Healthy Control	Carbamazepine Responder	Healthy Control	Healthy Control	Phenytoin Responder	Healthy Control	Healthy Control	Healthy Control	Healthy Control	Phenytoin Responder	Valproate Responder	Healthy Control	Valproate Responder	Healthy Control	Healthy Control	Valproate Responder	Healthy Control	Carbamazepine Responder	Carbamazepine Responder	Healthy Control	Healthy Control	Carbamazepine Non-responder	Phenytoin Non-responder	Healthy Control	Carbamazepine Responder	Carbamazepine Non-responder	Valproate Non-responder	Carbamazepine Non-responder	Healthy Control	Valproate Responder	Carbamazepine Responder	Phenytoin Responder	Valproate Non-responder	Carbamazepine Non-responder
!Sample_data_processing	The raw intensity files were extracted from GenomeStudio and then uploaded in R software ('limma' package in R) to perform background correction. Further, filtration of probes with detection p<0.05 for at least 50% arrays per chip was performed on the background-corrected data which reduced the number of probes to only 13,165 from the initial 47,231 probes. Finally, the filtered data were normali…	The raw intensity files were extracted from GenomeStudio and then uploaded in R software ('limma' package in R) to perform background correction. Further, filtration of probes with detection p<0.05 for at least 50% arrays per chip was performed on the background-corrected data which reduced the number of probes to only 13,165 from the initial 47,231 probes. Finally, the filtered data were normali…	The raw intensity files were extracted from GenomeStudio and then uploaded in R software ('limma' package in R) to perform background correction. Further, filtration of probes with detection p<0.05 for at least 50% arrays per chip was performed on the background-corrected data which reduced the number of probes to only 13,165 from the initial 47,231 probes. Finally, the filtered data were normali…	The raw intensity files were extracted from GenomeStudio and then uploaded in R software ('limma' package in R) to perform background correction. Further, filtration of probes with detection p<0.05 for at least 50% arrays per chip was performed on the background-corrected data which reduced the number of probes to only 13,165 from the initial 47,231 probes. Finally, the filtered data were normali…	The raw intensity files were extracted from GenomeStudio and then uploaded in R software ('limma' package in R) to perform background correction. Further, filtration of probes with detection p<0.05 for at least 50% arrays per chip was performed on the background-corrected data which reduced the number of probes to only 13,165 from the initial 47,231 probes. Finally, the filtered data were normali…	The raw intensity files were extracted from GenomeStudio and then uploaded in R software ('limma' package in R) to perform background correction. Further, filtration of probes with detection p<0.05 for at least 50% arrays per chip was performed on the background-corrected data which reduced the number of probes to only 13,165 from the initial 47,231 probes. Finally, the filtered data were normali…	The raw intensity files were extracted from GenomeStudio and then uploaded in R software ('limma' package in R) to perform background correction. Further, filtration of probes with detection p<0.05 for at least 50% arrays per chip was performed on the background-corrected data which reduced the number of probes to only 13,165 from the initial 47,231 probes. Finally, the filtered data were normali…	The raw intensity files were extracted from GenomeStudio and then uploaded in R software ('limma' package in R) to perform background correction. Further, filtration of probes with detection p<0.05 for at least 50% arrays per chip was performed on the background-corrected data which reduced the number of probes to only 13,165 from the initial 47,231 probes. Finally, the filtered data were normali…	The raw intensity files were extracted from GenomeStudio and then uploaded in R software ('limma' package in R) to perform background correction. Further, filtration of probes with detection p<0.05 for at least 50% arrays per chip was performed on the background-corrected data which reduced the number of probes to only 13,165 from the initial 47,231 probes. Finally, the filtered data were normali…	The raw intensity files were extracted from GenomeStudio and then uploaded in R software ('limma' package in R) to perform background correction. Further, filtration of probes with detection p<0.05 for at least 50% arrays per chip was performed on the background-corrected data which reduced the number of probes to only 13,165 from the initial 47,231 probes. Finally, the filtered data were normali…	The raw intensity files were extracted from GenomeStudio and then uploaded in R software ('limma' package in R) to perform background correction. Further, filtration of probes with detection p<0.05 for at least 50% arrays per chip was performed on the background-corrected data which reduced the number of probes to only 13,165 from the initial 47,231 probes. Finally, the filtered data were normali…	The raw intensity files were extracted from GenomeStudio and then uploaded in R software ('limma' package in R) to perform background correction. Further, filtration of probes with detection p<0.05 for at least 50% arrays per chip was performed on the background-corrected data which reduced the number of probes to only 13,165 from the initial 47,231 probes. Finally, the filtered data were normali…	The raw intensity files were extracted from GenomeStudio and then uploaded in R software ('limma' package in R) to perform background correction. Further, filtration of probes with detection p<0.05 for at least 50% arrays per chip was performed on the background-corrected data which reduced the number of probes to only 13,165 from the initial 47,231 probes. Finally, the filtered data were normali…	The raw intensity files were extracted from GenomeStudio and then uploaded in R software ('limma' package in R) to perform background correction. Further, filtration of probes with detection p<0.05 for at least 50% arrays per chip was performed on the background-corrected data which reduced the number of probes to only 13,165 from the initial 47,231 probes. Finally, the filtered data were normali…	The raw intensity files were extracted from GenomeStudio and then uploaded in R software ('limma' package in R) to perform background correction. Further, filtration of probes with detection p<0.05 for at least 50% arrays per chip was performed on the background-corrected data which reduced the number of probes to only 13,165 from the initial 47,231 probes. Finally, the filtered data were normali…	The raw intensity files were extracted from GenomeStudio and then uploaded in R software ('limma' package in R) to perform background correction. Further, filtration of probes with detection p<0.05 for at least 50% arrays per chip was performed on the background-corrected data which reduced the number of probes to only 13,165 from the initial 47,231 probes. Finally, the filtered data were normali…	The raw intensity files were extracted from GenomeStudio and then uploaded in R software ('limma' package in R) to perform background correction. Further, filtration of probes with detection p<0.05 for at least 50% arrays per chip was performed on the background-corrected data which reduced the number of probes to only 13,165 from the initial 47,231 probes. Finally, the filtered data were normali…	The raw intensity files were extracted from GenomeStudio and then uploaded in R software ('limma' package in R) to perform background correction. Further, filtration of probes with detection p<0.05 for at least 50% arrays per chip was performed on the background-corrected data which reduced the number of probes to only 13,165 from the initial 47,231 probes. Finally, the filtered data were normali…	The raw intensity files were extracted from GenomeStudio and then uploaded in R software ('limma' package in R) to perform background correction. Further, filtration of probes with detection p<0.05 for at least 50% arrays per chip was performed on the background-corrected data which reduced the number of probes to only 13,165 from the initial 47,231 probes. Finally, the filtered data were normali…	The raw intensity files were extracted from GenomeStudio and then uploaded in R software ('limma' package in R) to perform background correction. Further, filtration of probes with detection p<0.05 for at least 50% arrays per chip was performed on the background-corrected data which reduced the number of probes to only 13,165 from the initial 47,231 probes. Finally, the filtered data were normali…	The raw intensity files were extracted from GenomeStudio and then uploaded in R software ('limma' package in R) to perform background correction. Further, filtration of probes with detection p<0.05 for at least 50% arrays per chip was performed on the background-corrected data which reduced the number of probes to only 13,165 from the initial 47,231 probes. Finally, the filtered data were normali…	The raw intensity files were extracted from GenomeStudio and then uploaded in R software ('limma' package in R) to perform background correction. Further, filtration of probes with detection p<0.05 for at least 50% arrays per chip was performed on the background-corrected data which reduced the number of probes to only 13,165 from the initial 47,231 probes. Finally, the filtered data were normali…	The raw intensity files were extracted from GenomeStudio and then uploaded in R software ('limma' package in R) to perform background correction. Further, filtration of probes with detection p<0.05 for at least 50% arrays per chip was performed on the background-corrected data which reduced the number of probes to only 13,165 from the initial 47,231 probes. Finally, the filtered data were normali…	The raw intensity files were extracted from GenomeStudio and then uploaded in R software ('limma' package in R) to perform background correction. Further, filtration of probes with detection p<0.05 for at least 50% arrays per chip was performed on the background-corrected data which reduced the number of probes to only 13,165 from the initial 47,231 probes. Finally, the filtered data were normali…	The raw intensity files were extracted from GenomeStudio and then uploaded in R software ('limma' package in R) to perform background correction. Further, filtration of probes with detection p<0.05 for at least 50% arrays per chip was performed on the background-corrected data which reduced the number of probes to only 13,165 from the initial 47,231 probes. Finally, the filtered data were normali…	The raw intensity files were extracted from GenomeStudio and then uploaded in R software ('limma' package in R) to perform background correction. Further, filtration of probes with detection p<0.05 for at least 50% arrays per chip was performed on the background-corrected data which reduced the number of probes to only 13,165 from the initial 47,231 probes. Finally, the filtered data were normali…	The raw intensity files were extracted from GenomeStudio and then uploaded in R software ('limma' package in R) to perform background correction. Further, filtration of probes with detection p<0.05 for at least 50% arrays per chip was performed on the background-corrected data which reduced the number of probes to only 13,165 from the initial 47,231 probes. Finally, the filtered data were normali…	The raw intensity files were extracted from GenomeStudio and then uploaded in R software ('limma' package in R) to perform background correction. Further, filtration of probes with detection p<0.05 for at least 50% arrays per chip was performed on the background-corrected data which reduced the number of probes to only 13,165 from the initial 47,231 probes. Finally, the filtered data were normali…	The raw intensity files were extracted from GenomeStudio and then uploaded in R software ('limma' package in R) to perform background correction. Further, filtration of probes with detection p<0.05 for at least 50% arrays per chip was performed on the background-corrected data which reduced the number of probes to only 13,165 from the initial 47,231 probes. Finally, the filtered data were normali…	The raw intensity files were extracted from GenomeStudio and then uploaded in R software ('limma' package in R) to perform background correction. Further, filtration of probes with detection p<0.05 for at least 50% arrays per chip was performed on the background-corrected data which reduced the number of probes to only 13,165 from the initial 47,231 probes. Finally, the filtered data were normali…	The raw intensity files were extracted from GenomeStudio and then uploaded in R software ('limma' package in R) to perform background correction. Further, filtration of probes with detection p<0.05 for at least 50% arrays per chip was performed on the background-corrected data which reduced the number of probes to only 13,165 from the initial 47,231 probes. Finally, the filtered data were normali…	The raw intensity files were extracted from GenomeStudio and then uploaded in R software ('limma' package in R) to perform background correction. Further, filtration of probes with detection p<0.05 for at least 50% arrays per chip was performed on the background-corrected data which reduced the number of probes to only 13,165 from the initial 47,231 probes. Finally, the filtered data were normali…	The raw intensity files were extracted from GenomeStudio and then uploaded in R software ('limma' package in R) to perform background correction. Further, filtration of probes with detection p<0.05 for at least 50% arrays per chip was performed on the background-corrected data which reduced the number of probes to only 13,165 from the initial 47,231 probes. Finally, the filtered data were normali…	The raw intensity files were extracted from GenomeStudio and then uploaded in R software ('limma' package in R) to perform background correction. Further, filtration of probes with detection p<0.05 for at least 50% arrays per chip was performed on the background-corrected data which reduced the number of probes to only 13,165 from the initial 47,231 probes. Finally, the filtered data were normali…	The raw intensity files were extracted from GenomeStudio and then uploaded in R software ('limma' package in R) to perform background correction. Further, filtration of probes with detection p<0.05 for at least 50% arrays per chip was performed on the background-corrected data which reduced the number of probes to only 13,165 from the initial 47,231 probes. Finally, the filtered data were normali…	The raw intensity files were extracted from GenomeStudio and then uploaded in R software ('limma' package in R) to perform background correction. Further, filtration of probes with detection p<0.05 for at least 50% arrays per chip was performed on the background-corrected data which reduced the number of probes to only 13,165 from the initial 47,231 probes. Finally, the filtered data were normali…	The raw intensity files were extracted from GenomeStudio and then uploaded in R software ('limma' package in R) to perform background correction. Further, filtration of probes with detection p<0.05 for at least 50% arrays per chip was performed on the background-corrected data which reduced the number of probes to only 13,165 from the initial 47,231 probes. Finally, the filtered data were normali…	The raw intensity files were extracted from GenomeStudio and then uploaded in R software ('limma' package in R) to perform background correction. Further, filtration of probes with detection p<0.05 for at least 50% arrays per chip was performed on the background-corrected data which reduced the number of probes to only 13,165 from the initial 47,231 probes. Finally, the filtered data were normali…	The raw intensity files were extracted from GenomeStudio and then uploaded in R software ('limma' package in R) to perform background correction. Further, filtration of probes with detection p<0.05 for at least 50% arrays per chip was performed on the background-corrected data which reduced the number of probes to only 13,165 from the initial 47,231 probes. Finally, the filtered data were normali…	The raw intensity files were extracted from GenomeStudio and then uploaded in R software ('limma' package in R) to perform background correction. Further, filtration of probes with detection p<0.05 for at least 50% arrays per chip was performed on the background-corrected data which reduced the number of probes to only 13,165 from the initial 47,231 probes. Finally, the filtered data were normali…	The raw intensity files were extracted from GenomeStudio and then uploaded in R software ('limma' package in R) to perform background correction. Further, filtration of probes with detection p<0.05 for at least 50% arrays per chip was performed on the background-corrected data which reduced the number of probes to only 13,165 from the initial 47,231 probes. Finally, the filtered data were normali…	The raw intensity files were extracted from GenomeStudio and then uploaded in R software ('limma' package in R) to perform background correction. Further, filtration of probes with detection p<0.05 for at least 50% arrays per chip was performed on the background-corrected data which reduced the number of probes to only 13,165 from the initial 47,231 probes. Finally, the filtered data were normali…	The raw intensity files were extracted from GenomeStudio and then uploaded in R software ('limma' package in R) to perform background correction. Further, filtration of probes with detection p<0.05 for at least 50% arrays per chip was performed on the background-corrected data which reduced the number of probes to only 13,165 from the initial 47,231 probes. Finally, the filtered data were normali…	The raw intensity files were extracted from GenomeStudio and then uploaded in R software ('limma' package in R) to perform background correction. Further, filtration of probes with detection p<0.05 for at least 50% arrays per chip was performed on the background-corrected data which reduced the number of probes to only 13,165 from the initial 47,231 probes. Finally, the filtered data were normali…	The raw intensity files were extracted from GenomeStudio and then uploaded in R software ('limma' package in R) to perform background correction. Further, filtration of probes with detection p<0.05 for at least 50% arrays per chip was performed on the background-corrected data which reduced the number of probes to only 13,165 from the initial 47,231 probes. Finally, the filtered data were normali…	The raw intensity files were extracted from GenomeStudio and then uploaded in R software ('limma' package in R) to perform background correction. Further, filtration of probes with detection p<0.05 for at least 50% arrays per chip was performed on the background-corrected data which reduced the number of probes to only 13,165 from the initial 47,231 probes. Finally, the filtered data were normali…	The raw intensity files were extracted from GenomeStudio and then uploaded in R software ('limma' package in R) to perform background correction. Further, filtration of probes with detection p<0.05 for at least 50% arrays per chip was performed on the background-corrected data which reduced the number of probes to only 13,165 from the initial 47,231 probes. Finally, the filtered data were normali…	The raw intensity files were extracted from GenomeStudio and then uploaded in R software ('limma' package in R) to perform background correction. Further, filtration of probes with detection p<0.05 for at least 50% arrays per chip was performed on the background-corrected data which reduced the number of probes to only 13,165 from the initial 47,231 probes. Finally, the filtered data were normali…	The raw intensity files were extracted from GenomeStudio and then uploaded in R software ('limma' package in R) to perform background correction. Further, filtration of probes with detection p<0.05 for at least 50% arrays per chip was performed on the background-corrected data which reduced the number of probes to only 13,165 from the initial 47,231 probes. Finally, the filtered data were normali…
!Sample_platform_id	GPL10558	GPL10558	GPL10558	GPL10558	GPL10558	GPL10558	GPL10558	GPL10558	GPL10558	GPL10558	GPL10558	GPL10558	GPL10558	GPL10558	GPL10558	GPL10558	GPL10558	GPL10558	GPL10558	GPL10558	GPL10558	GPL10558	GPL10558	GPL10558	GPL10558	GPL10558	GPL10558	GPL10558	GPL10558	GPL10558	GPL10558	GPL10558	GPL10558	GPL10558	GPL10558	GPL10558	GPL10558	GPL10558	GPL10558	GPL10558	GPL10558	GPL10558	GPL10558	GPL10558	GPL10558	GPL10558	GPL10558	GPL10558	GPL10558
!Sample_contact_name	Ritushree,,Kukreti	Ritushree,,Kukreti	Ritushree,,Kukreti	Ritushree,,Kukreti	Ritushree,,Kukreti	Ritushree,,Kukreti	Ritushree,,Kukreti	Ritushree,,Kukreti	Ritushree,,Kukreti	Ritushree,,Kukreti	Ritushree,,Kukreti	Ritushree,,Kukreti	Ritushree,,Kukreti	Ritushree,,Kukreti	Ritushree,,Kukreti	Ritushree,,Kukreti	Ritushree,,Kukreti	Ritushree,,Kukreti	Ritushree,,Kukreti	Ritushree,,Kukreti	Ritushree,,Kukreti	Ritushree,,Kukreti	Ritushree,,Kukreti	Ritushree,,Kukreti	Ritushree,,Kukreti	Ritushree,,Kukreti	Ritushree,,Kukreti	Ritushree,,Kukreti	Ritushree,,Kukreti	Ritushree,,Kukreti	Ritushree,,Kukreti	Ritushree,,Kukreti	Ritushree,,Kukreti	Ritushree,,Kukreti	Ritushree,,Kukreti	Ritushree,,Kukreti	Ritushree,,Kukreti	Ritushree,,Kukreti	Ritushree,,Kukreti	Ritushree,,Kukreti	Ritushree,,Kukreti	Ritushree,,Kukreti	Ritushree,,Kukreti	Ritushree,,Kukreti	Ritushree,,Kukreti	Ritushree,,Kukreti	Ritushree,,Kukreti	Ritushree,,Kukreti	Ritushree,,Kukreti
!Sample_contact_email	ritus@igib.in	ritus@igib.in	ritus@igib.in	ritus@igib.in	ritus@igib.in	ritus@igib.in	ritus@igib.in	ritus@igib.in	ritus@igib.in	ritus@igib.in	ritus@igib.in	ritus@igib.in	ritus@igib.in	ritus@igib.in	ritus@igib.in	ritus@igib.in	ritus@igib.in	ritus@igib.in	ritus@igib.in	ritus@igib.in	ritus@igib.in	ritus@igib.in	ritus@igib.in	ritus@igib.in	ritus@igib.in	ritus@igib.in	ritus@igib.in	ritus@igib.in	ritus@igib.in	ritus@igib.in	ritus@igib.in	ritus@igib.in	ritus@igib.in	ritus@igib.in	ritus@igib.in	ritus@igib.in	ritus@igib.in	ritus@igib.in	ritus@igib.in	ritus@igib.in	ritus@igib.in	ritus@igib.in	ritus@igib.in	ritus@igib.in	ritus@igib.in	ritus@igib.in	ritus@igib.in	ritus@igib.in	ritus@igib.in
!Sample_contact_laboratory	403B	403B	403B	403B	403B	403B	403B	403B	403B	403B	403B	403B	403B	403B	403B	403B	403B	403B	403B	403B	403B	403B	403B	403B	403B	403B	403B	403B	403B	403B	403B	403B	403B	403B	403B	403B	403B	403B	403B	403B	403B	403B	403B	403B	403B	403B	403B	403B	403B
!Sample_contact_department	Genomics and Molecular Medicine Unit	Genomics and Molecular Medicine Unit	Genomics and Molecular Medicine Unit	Genomics and Molecular Medicine Unit	Genomics and Molecular Medicine Unit	Genomics and Molecular Medicine Unit	Genomics and Molecular Medicine Unit	Genomics and Molecular Medicine Unit	Genomics and Molecular Medicine Unit	Genomics and Molecular Medicine Unit	Genomics and Molecular Medicine Unit	Genomics and Molecular Medicine Unit	Genomics and Molecular Medicine Unit	Genomics and Molecular Medicine Unit	Genomics and Molecular Medicine Unit	Genomics and Molecular Medicine Unit	Genomics and Molecular Medicine Unit	Genomics and Molecular Medicine Unit	Genomics and Molecular Medicine Unit	Genomics and Molecular Medicine Unit	Genomics and Molecular Medicine Unit	Genomics and Molecular Medicine Unit	Genomics and Molecular Medicine Unit	Genomics and Molecular Medicine Unit	Genomics and Molecular Medicine Unit	Genomics and Molecular Medicine Unit	Genomics and Molecular Medicine Unit	Genomics and Molecular Medicine Unit	Genomics and Molecular Medicine Unit	Genomics and Molecular Medicine Unit	Genomics and Molecular Medicine Unit	Genomics and Molecular Medicine Unit	Genomics and Molecular Medicine Unit	Genomics and Molecular Medicine Unit	Genomics and Molecular Medicine Unit	Genomics and Molecular Medicine Unit	Genomics and Molecular Medicine Unit	Genomics and Molecular Medicine Unit	Genomics and Molecular Medicine Unit	Genomics and Molecular Medicine Unit	Genomics and Molecular Medicine Unit	Genomics and Molecular Medicine Unit	Genomics and Molecular Medicine Unit	Genomics and Molecular Medicine Unit	Genomics and Molecular Medicine Unit	Genomics and Molecular Medicine Unit	Genomics and Molecular Medicine Unit	Genomics and Molecular Medicine Unit	Genomics and Molecular Medicine Unit
!Sample_contact_institute	CSIR-IGIB	CSIR-IGIB	CSIR-IGIB	CSIR-IGIB	CSIR-IGIB	CSIR-IGIB	CSIR-IGIB	CSIR-IGIB	CSIR-IGIB	CSIR-IGIB	CSIR-IGIB	CSIR-IGIB	CSIR-IGIB	CSIR-IGIB	CSIR-IGIB	CSIR-IGIB	CSIR-IGIB	CSIR-IGIB	CSIR-IGIB	CSIR-IGIB	CSIR-IGIB	CSIR-IGIB	CSIR-IGIB	CSIR-IGIB	CSIR-IGIB	CSIR-IGIB	CSIR-IGIB	CSIR-IGIB	CSIR-IGIB	CSIR-IGIB	CSIR-IGIB	CSIR-IGIB	CSIR-IGIB	CSIR-IGIB	CSIR-IGIB	CSIR-IGIB	CSIR-IGIB	CSIR-IGIB	CSIR-IGIB	CSIR-IGIB	CSIR-IGIB	CSIR-IGIB	CSIR-IGIB	CSIR-IGIB	CSIR-IGIB	CSIR-IGIB	CSIR-IGIB	CSIR-IGIB	CSIR-IGIB
!Sample_contact_address	CSIR-IGIB, Mall road, Opp. Jubilee Hall, University of Delhi	CSIR-IGIB, Mall road, Opp. Jubilee Hall, University of Delhi	CSIR-IGIB, Mall road, Opp. Jubilee Hall, University of Delhi	CSIR-IGIB, Mall road, Opp. Jubilee Hall, University of Delhi	CSIR-IGIB, Mall road, Opp. Jubilee Hall, University of Delhi	CSIR-IGIB, Mall road, Opp. Jubilee Hall, University of Delhi	CSIR-IGIB, Mall road, Opp. Jubilee Hall, University of Delhi	CSIR-IGIB, Mall road, Opp. Jubilee Hall, University of Delhi	CSIR-IGIB, Mall road, Opp. Jubilee Hall, University of Delhi	CSIR-IGIB, Mall road, Opp. Jubilee Hall, University of Delhi	CSIR-IGIB, Mall road, Opp. Jubilee Hall, University of Delhi	CSIR-IGIB, Mall road, Opp. Jubilee Hall, University of Delhi	CSIR-IGIB, Mall road, Opp. Jubilee Hall, University of Delhi	CSIR-IGIB, Mall road, Opp. Jubilee Hall, University of Delhi	CSIR-IGIB, Mall road, Opp. Jubilee Hall, University of Delhi	CSIR-IGIB, Mall road, Opp. Jubilee Hall, University of Delhi	CSIR-IGIB, Mall road, Opp. Jubilee Hall, University of Delhi	CSIR-IGIB, Mall road, Opp. Jubilee Hall, University of Delhi	CSIR-IGIB, Mall road, Opp. Jubilee Hall, University of Delhi	CSIR-IGIB, Mall road, Opp. Jubilee Hall, University of Delhi	CSIR-IGIB, Mall road, Opp. Jubilee Hall, University of Delhi	CSIR-IGIB, Mall road, Opp. Jubilee Hall, University of Delhi	CSIR-IGIB, Mall road, Opp. Jubilee Hall, University of Delhi	CSIR-IGIB, Mall road, Opp. Jubilee Hall, University of Delhi	CSIR-IGIB, Mall road, Opp. Jubilee Hall, University of Delhi	CSIR-IGIB, Mall road, Opp. Jubilee Hall, University of Delhi	CSIR-IGIB, Mall road, Opp. Jubilee Hall, University of Delhi	CSIR-IGIB, Mall road, Opp. Jubilee Hall, University of Delhi	CSIR-IGIB, Mall road, Opp. Jubilee Hall, University of Delhi	CSIR-IGIB, Mall road, Opp. Jubilee Hall, University of Delhi	CSIR-IGIB, Mall road, Opp. Jubilee Hall, University of Delhi	CSIR-IGIB, Mall road, Opp. Jubilee Hall, University of Delhi	CSIR-IGIB, Mall road, Opp. Jubilee Hall, University of Delhi	CSIR-IGIB, Mall road, Opp. Jubilee Hall, University of Delhi	CSIR-IGIB, Mall road, Opp. Jubilee Hall, University of Delhi	CSIR-IGIB, Mall road, Opp. Jubilee Hall, University of Delhi	CSIR-IGIB, Mall road, Opp. Jubilee Hall, University of Delhi	CSIR-IGIB, Mall road, Opp. Jubilee Hall, University of Delhi	CSIR-IGIB, Mall road, Opp. Jubilee Hall, University of Delhi	CSIR-IGIB, Mall road, Opp. Jubilee Hall, University of Delhi	CSIR-IGIB, Mall road, Opp. Jubilee Hall, University of Delhi	CSIR-IGIB, Mall road, Opp. Jubilee Hall, University of Delhi	CSIR-IGIB, Mall road, Opp. Jubilee Hall, University of Delhi	CSIR-IGIB, Mall road, Opp. Jubilee Hall, University of Delhi	CSIR-IGIB, Mall road, Opp. Jubilee Hall, University of Delhi	CSIR-IGIB, Mall road, Opp. Jubilee Hall, University of Delhi	CSIR-IGIB, Mall road, Opp. Jubilee Hall, University of Delhi	CSIR-IGIB, Mall road, Opp. Jubilee Hall, University of Delhi	CSIR-IGIB, Mall road, Opp. Jubilee Hall, University of Delhi
!Sample_contact_city	New Delhi	New Delhi	New Delhi	New Delhi	New Delhi	New Delhi	New Delhi	New Delhi	New Delhi	New Delhi	New Delhi	New Delhi	New Delhi	New Delhi	New Delhi	New Delhi	New Delhi	New Delhi	New Delhi	New Delhi	New Delhi	New Delhi	New Delhi	New Delhi	New Delhi	New Delhi	New Delhi	New Delhi	New Delhi	New Delhi	New Delhi	New Delhi	New Delhi	New Delhi	New Delhi	New Delhi	New Delhi	New Delhi	New Delhi	New Delhi	New Delhi	New Delhi	New Delhi	New Delhi	New Delhi	New Delhi	New Delhi	New Delhi	New Delhi
!Sample_contact_state	Delhi	Delhi	Delhi	Delhi	Delhi	Delhi	Delhi	Delhi	Delhi	Delhi	Delhi	Delhi	Delhi	Delhi	Delhi	Delhi	Delhi	Delhi	Delhi	Delhi	Delhi	Delhi	Delhi	Delhi	Delhi	Delhi	Delhi	Delhi	Delhi	Delhi	Delhi	Delhi	Delhi	Delhi	Delhi	Delhi	Delhi	Delhi	Delhi	Delhi	Delhi	Delhi	Delhi	Delhi	Delhi	Delhi	Delhi	Delhi	Delhi
!Sample_contact_zip/postal_code	110007	110007	110007	110007	110007	110007	110007	110007	110007	110007	110007	110007	110007	110007	110007	110007	110007	110007	110007	110007	110007	110007	110007	110007	110007	110007	110007	110007	110007	110007	110007	110007	110007	110007	110007	110007	110007	110007	110007	110007	110007	110007	110007	110007	110007	110007	110007	110007	110007
!Sample_contact_country	India	India	India	India	India	India	India	India	India	India	India	India	India	India	India	India	India	India	India	India	India	India	India	India	India	India	India	India	India	India	India	India	India	India	India	India	India	India	India	India	India	India	India	India	India	India	India	India	India
!Sample_supplementary_file	NONE	NONE	NONE	NONE	NONE	NONE	NONE	NONE	NONE	NONE	NONE	NONE	NONE	NONE	NONE	NONE	NONE	NONE	NONE	NONE	NONE	NONE	NONE	NONE	NONE	NONE	NONE	NONE	NONE	NONE	NONE	NONE	NONE	NONE	NONE	NONE	NONE	NONE	NONE	NONE	NONE	NONE	NONE	NONE	NONE	NONE	NONE	NONE	NONE
!Sample_data_row_count	13165	13165	13165	13165	13165	13165	13165	13165	13165	13165	13165	13165	13165	13165	13165	13165	13165	13165	13165	13165	13165	13165	13165	13165	13165	13165	13165	13165	13165	13165	13165	13165	13165	13165	13165	13165	13165	13165	13165	13165	13165	13165	13165	13165	13165	13165	13165	13165	13165
!series_matrix_table_begin
ID_REF	GSM4255766	GSM4255767	GSM4255768	GSM4255769	GSM4255771	GSM4255772	GSM4255776	GSM4255777	GSM4255779	GSM4255780	GSM4255781	GSM4255782	GSM4255783	GSM4255785	GSM4255786	GSM4255787	GSM4255788	GSM4255789	GSM4255790	GSM4255791	GSM4255793	GSM4255796	GSM4255797	GSM4255800	GSM4255801	GSM4255803	GSM4255804	GSM4255805	GSM4255807	GSM4255808	GSM4255809	GSM4255811	GSM4255812	GSM4255814	GSM4255817	GSM4255821	GSM4255823	GSM4255824	GSM4255826	GSM4255827	GSM4255830	GSM4255831	GSM4255834	GSM4255835	GSM4255839	GSM4255842	GSM4255843	GSM4255845	GSM4255846
ILMN_1343291	12.6495	12.7866	12.7479	12.8822	12.8018	12.9245	12.9324	12.8696	12.88	12.7605	12.7615	12.9147	12.8272	12.8405	12.8294	12.8771	12.9184	12.6898	12.7688	12.915	12.8673	12.8162	12.7716	12.8429	12.7091	12.8759	12.7932	12.9426	12.7794	12.8368	12.8624	12.9844	12.7771	12.7592	12.9055	12.8179	12.7009	12.9079	12.6356	12.8781	12.9175	12.7216	13.0739	12.8568	12.8304	12.9682	12.8983	12.6932	12.747
ILMN_1343295	9.06871	9.04674	9.17322	9.19445	9.43709	9.31164	9.31322	9.19626	9.16863	9.17971	9.35145	9.0493	9.33779	9.27777	9.09578	9.12892	9.24414	9.47103	9.04225	9.29549	9.35977	8.91528	9.52194	8.99911	9.6502	9.22071	9.24838	9.56498	9.23296	9.30128	8.90929	9.0069	9.2116	9.00152	8.85878	9.27352	8.96218	9.2933	9.2416	9.14153	9.50712	9.02896	9.0621	9.34874	9.24115	9.45579	9.45413	9.52281	9.02417
ILMN_1651228	11.2598	11.3656	11.1119	10.2499	11.1232	10.9611	11.7927	11.3597	11.0644	10.8114	10.8717	10.8058	10.8695	11.0456	11.1827	11.3832	11.0757	11.5461	11.6155	10.8063	11.0123	11.0738	10.8307	11.532	10.9031	10.8762	11.118	11.1237	10.9598	11.285	10.6611	10.7112	11.6482	10.6833	10.7356	11.1841	11.5271	11.0666	12.0677	10.4791	10.3542	11.0431	11.1682	11.2134	10.4628	10.9948	10.7608	11.3114	11.2991
ILMN_1651229	4.3763	3.94168	4.41573	4.34736	4.29582	4.6037	4.67015	4.24795	4.02863	4.40028	4.11493	4.59834	4.51433	4.19902	4.40462	4.42918	4.41104	4.68375	4.27621	4.19778	4.31689	4.35743	4.25757	4.28942	4.58367	4.57253	4.55452	4.29761	4.60461	4.43584	4.46619	4.21907	4.11772	4.28073	4.51631	4.32219	4.14627	3.96421	4.26617	4.34996	4.41054	4.2405	4.42665	4.37185	4.53632	4.6467	4.40662	4.65615	4.42984
ILMN_1651254	8.4241	8.06281	8.10286	8.88278	8.39819	8.13204	8.53349	8.15241	8.4145	8.2814	8.35574	8.12258	8.15832	7.87364	8.02406	8.44491	8.18436	8.24216	8.02023	7.87419	8.59116	8.27328	8.55362	8.38297	8.06157	8.58354	8.32481	8.25879	8.37748	8.07353	7.89074	8.28791	8.3668	8.32692	8.2667	8.1787	7.97464	8.19173	8.42781	8.38354	7.88895	8.08742	8.15281	8.56974	8.52287	8.05184	8.04252	8.03514	8.07221
ILMN_1651262	7.46213	8.35633	8.13616	7.89011	8.04946	8.12255	8.18378	8.04498	7.79728	7.76136	8.06962	7.57113	7.92065	8.1941	8.05131	7.86517	7.97584	8.14471	8.10599	8.00267	7.74591	7.70255	8.16393	8.09112	8.04331	8.26337	8.26105	8.25582	7.88558	7.79533	7.88247	7.88669	8.07784	7.43543	7.98659	7.94064	8.00908	7.6935	8.38507	8.07138	7.42752	8.0133	7.86415	7.82342	7.90203	8.14113	8.05576	7.63091	8.19429
ILMN_1651278	6.80942	7.20342	6.73173	7.09424	6.64431	7.12336	6.97688	7.15081	7.04815	6.85209	6.94661	6.65844	6.90087	6.92615	6.83726	7.06127	6.86377	6.8612	6.79829	6.83039	7.1082	6.73099	6.59271	6.91828	6.70177	7.05888	6.7057	6.95722	6.795	6.90005	7.19601	6.73671	7.04421	7.10229	7.07388	6.92567	7.30625	6.8895	7.09867	6.9679	6.62816	6.68058	6.67443	6.93906	7.26991	6.99577	6.96771	7.24236	7.16705
ILMN_1651282	4.51947	5.11493	4.47327	4.20261	4.39687	4.13873	4.47264	4.19326	4.06394	4.40451	4.3222	4.27999	3.90333	3.86222	3.98006	4.12941	4.48408	3.32134	4.62841	4.5873	3.97341	5.11015	3.95047	4.13879	3.87375	3.85076	4.33359	5.95296	4.74795	4.92481	5.04635	3.82541	4.0423	5.42666	4.80025	3.85049	3.97126	4.93189	3.54134	3.81358	4.15193	5.69236	4.00326	3.97754	4.10825	3.87504	4.40277	3.87318	4.45694
ILMN_1651296	5.31593	5.50776	5.20992	5.48377	5.24006	4.73208	5.4157	5.02341	5.90433	5.00005	5.07999	5.10122	4.85456	5.04067	4.72484	5.29934	5.0976	4.87353	5.26101	4.91299	5.28937	4.7527	5.31642	4.97415	5.08866	5.27481	5.14775	5.33002	4.71173	4.93257	4.97357	5.54	5.21874	5.0444	4.99729	4.63081	5.44821	4.75691	4.71534	4.72798	5.31784	5.45749	4.65048	5.31433	4.85297	4.4581	4.55174	5.62478	5.24315
ILMN_1651315	7.33115	7.07217	7.41536	7.33912	7.38448	7.25812	7.05169	7.27171	7.43789	7.31721	7.55441	7.32277	7.21377	7.06316	7.23305	7.13791	7.33267	7.10896	7.18489	6.99422	7.73401	7.12131	7.51675	7.00469	7.25711	7.34184	7.40923	7.32988	7.20084	7.14926	7.5002	7.03147	7.28207	7.32069	7.21462	7.21709	7.29518	7.37238	6.65768	7.49972	7.51187	7.61283	7.32309	7.30232	7.06523	7.41292	7.55469	7.64468	7.2425
ILMN_1651316	6.52895	6.10555	7.01471	6.13016	5.9093	6.48146	6.41922	5.70724	6.20226	6.43871	5.75583	6.43496	5.89939	5.65585	6.60955	6.2675	6.36944	5.83591	6.40408	5.81254	6.03652	7.21293	5.88547	6.33231	5.52486	5.85419	6.00914	6.22021	6.79275	6.68387	5.71104	6.52608	5.69754	5.38285	7.29579	5.59407	6.17391	6.11685	6.53547	6.39423	5.93462	6.06311	5.90755	5.72626	6.04022	5.6183	5.52783	4.89914	6.6679
ILMN_1651336	4.28587	4.67018	4.15835	4.49489	4.66902	4.56984	4.34826	4.47028	4.37878	4.53508	4.67352	4.08709	4.67611	4.47065	4.66721	4.61879	4.38806	4.35568	4.49291	4.60697	4.21004	4.63051	4.44081	4.35089	4.38629	4.42646	4.2161	4.70757	4.5819	4.41149	4.34438	4.64336	4.61331	4.38951	4.84796	4.212	4.34094	4.50501	4.57649	4.82879	4.1749	4.24999	4.86385	4.17062	4.43315	4.95266	4.7314	4.79577	4.41656
ILMN_1651346	7.13495	7.23302	6.92652	7.26149	7.53395	7.70829	6.72687	7.53532	7.09492	6.96802	7.37491	6.85887	7.91202	7.53323	7.39584	7.04967	7.43522	7.84805	6.90764	7.59523	6.90664	7.4474	7.25065	7.07538	7.27808	6.97157	7.49431	7.4234	7.59817	7.2425	7.6724	7.18879	7.25249	7.66231	7.10222	7.26408	7.18553	7.6797	7.84424	7.39547	7.53879	7.31153	7.24163	7.72316	7.75896	7.59413	7.24587	7.78387	7.362
ILMN_1651347	9.43823	10.1264	10.0988	9.37677	10.2368	9.78969	9.63547	9.79987	9.81719	9.72125	9.81251	10.0374	9.76226	9.52698	9.70009	9.75409	9.47867	9.66668	9.79138	9.69713	9.881	9.53107	9.90758	9.8675	9.7687	9.8147	9.99373	9.86956	9.52125	9.63606	9.74953	9.41597	9.90441	9.99797	9.56515	9.63413	9.83863	9.66113	9.73823	9.91253	10.0906	9.86445	9.30491	9.79285	10.0741	9.73262	9.69932	9.66116	9.37671
ILMN_1651364	4.41919	4.48991	4.20956	4.07975	4.48575	4.25168	4.15322	4.48299	4.26499	4.18612	4.21832	4.64384	4.16638	4.09553	4.35111	4.20259	3.83832	4.22108	4.27631	4.17159	4.29309	4.4728	4.26875	4.15534	4.45546	4.18091	4.31508	4.61153	4.10844	4.2365	4.13166	4.17018	4.34974	4.23853	4.02793	4.20431	4.38974	3.75698	3.97335	4.21237	4.05362	4.29226	3.95018	4.70869	4.48933	4.26619	4.29042	3.89061	4.35245
ILMN_1651378	6.58597	6.68985	6.52485	6.65972	7.01528	6.49632	6.68891	6.56969	6.61232	6.61419	6.6032	6.58901	6.58547	6.85186	6.87207	6.49619	6.75951	6.55982	6.62557	6.89943	6.33787	6.95757	6.7449	6.64168	6.37339	6.59527	6.81869	6.63232	6.83718	6.61765	6.50322	6.85145	6.55129	6.35042	6.78834	6.5841	6.97042	6.63656	6.94344	6.58126	6.72545	6.72442	6.6961	6.67461	6.53872	6.54422	6.43405	6.80862	6.54123
ILMN_1651385	5.83072	6.00562	5.64369	6.10187	5.73555	6.34746	6.46339	6.09269	6.68026	6.35024	5.98318	5.89987	6.26139	6.16567	6.07999	6.59497	6.19563	5.70638	6.48724	6.15265	6.40309	5.92744	5.97326	5.65775	6.65675	6.56903	5.77487	6.08266	5.85381	6.20939	5.42857	6.23861	6.14964	5.60334	5.72382	6.921	6.6339	5.69807	6.08	5.91168	6.27881	5.82452	5.67567	6.2423	6.66946	6.28716	6.66323	6.0461	5.77892
ILMN_1651403	4.69597	5.22944	4.53629	4.01681	4.26479	4.07279	4.43357	4.13283	4.47249	4.859	4.25292	4.6278	4.40879	3.83208	4.82962	4.54137	4.23035	4.07535	4.64772	4.02118	4.12659	4.09029	4.43347	4.58252	4.18972	3.94958	4.23594	3.96773	4.75639	4.8043	4.13223	4.05794	4.49493	2.91955	6.64505	3.55563	4.17368	4.30773	5.28374	3.34508	5.1881	4.2287	4.54276	3.2878	4.24243	4.14648	4.25146	3.74811	4.42258
ILMN_1651405	8.41153	8.37692	8.36844	8.3969	8.45628	8.56165	8.46745	8.50201	8.54977	8.4467	8.56026	8.25843	8.55246	8.34883	8.55719	8.40115	8.24453	8.52154	8.76102	8.40327	8.55004	8.33763	8.59364	8.42719	8.15928	8.4839	9.02483	8.54532	8.37156	8.29277	8.39811	8.08708	8.41648	8.41755	8.43091	8.38737	8.04458	8.35776	8.19097	8.58455	8.10599	8.28638	8.47253	8.41992	8.0441	8.56593	8.21285	8.5305	8.54718
ILMN_1651429	4.42407	5.29802	4.39722	4.14489	4.46421	4.21824	4.41748	4.16754	4.41462	4.33199	3.89429	4.54091	4.48722	3.97157	4.79554	4.5385	4.25675	3.9204	4.3261	4.119	4.36239	4.27174	4.14474	4.48643	4.68332	4.25277	4.53078	4.2118	4.38817	4.36558	4.59912	4.20373	4.57709	3.61489	4.05767	4.72109	4.23827	4.01356	4.37421	4.29541	3.49309	4.69367	4.42185	4.38756	4.19581	4.5318	4.16707	4.71606	4.8053
ILMN_1651433	7.08547	7.23266	6.74599	6.79304	7.1452	6.87558	7.28453	7.13217	7.02487	6.92066	6.97351	6.88691	6.93711	7.02936	6.95523	6.88137	6.81486	6.8357	7.41397	7.02055	6.90819	6.89291	7.16619	6.99918	6.87268	6.89789	7.22115	7.23834	7.06101	6.8286	6.94662	6.7225	6.9025	6.77352	7.13723	6.96632	6.6774	6.64697	7.11269	6.85267	6.46848	7.29796	6.63629	6.69215	7.2638	7.40557	7.05029	6.32957	7.12814
ILMN_1651438	5.029	5.28185	5.03647	5.29195	5.33594	5.44097	5.2346	4.97774	5.01966	5.0443	5.09275	5.11749	4.87797	5.3073	5.23639	5.38276	5.17032	5.26755	5.39421	4.88025	5.35939	5.36047	5.06084	5.2476	5.02713	5.19822	5.34268	5.39075	5.24862	5.07882	5.09581	5.33199	5.12216	5.10898	5.21961	5.03432	5.33725	4.87655	5.43467	4.78368	5.09261	5.41536	5.23757	4.87945	5.13021	5.182	5.25298	5.2532	5.32923
ILMN_1651496	8.14385	9.24338	8.24998	7.74548	9.08718	7.35043	8.49808	8.29459	8.13543	8.7823	9.11116	8.52714	9.23474	8.66971	8.4068	9.50375	7.66609	8.07987	7.95755	9.23273	8.74812	7.6628	8.08753	8.73736	9.41326	8.0661	8.05801	7.45054	8.86696	8.90856	9.69594	8.75101	9.21716	8.43085	9.49349	8.89977	8.00348	8.34747	9.31207	8.36457	9.17587	8.12564	8.3687	9.30555	8.98747	8.39474	8.71135	9.14048	8.49701
ILMN_1651498	6.1375	4.912	5.62841	6.4711	4.6837	5.06985	4.54659	4.95167	6.09709	6.07706	5.25793	4.57642	5.28555	5.56158	4.94158	6.07833	4.94147	5.06102	4.7362	5.3392	5.27582	5.4498	4.58479	5.54138	6.45287	6.07006	4.46006	5.54289	5.63436	4.78083	5.80725	5.03281	4.6911	5.08161	5.78052	5.7054	5.14669	5.32307	4.45279	4.94821	6.30629	4.73909	6.09114	5.32498	4.35975	5.50864	4.88803	5.13944	5.66953
ILMN_1651499	5.6285	5.5187	5.71974	6.23436	5.21508	5.87749	5.27799	5.75475	5.78634	5.72144	5.5338	5.4168	5.47014	5.56316	5.69214	5.7785	5.7648	5.86068	5.63377	5.48048	5.68429	5.64247	5.56579	5.73296	5.60605	6.22299	5.96445	5.50676	5.19861	5.34094	5.37854	6.0981	5.73438	5.65123	5.37968	5.96186	6.19179	5.5722	6.31826	5.56135	5.56349	5.31394	5.54947	6.022	5.88462	5.13486	5.18337	6.22694	5.32281
ILMN_1651504	5.08725	4.99255	5.1904	5.1842	4.83735	4.71023	4.99776	5.00012	4.8315	4.88128	5.26026	5.20394	5.09065	4.78372	5.16695	5.0542	5.08627	4.86533	5.00619	5.11151	4.9031	4.85161	4.80151	5.05108	5.11038	5.04627	4.63569	5.14845	5.00118	4.95405	5.22344	5.18195	5.01404	4.96023	5.09786	5.06122	5.1478	4.81929	4.7972	4.75925	5.30238	5.10173	5.11521	4.94367	4.92538	4.93438	5.21936	5.21706	5.09819
ILMN_1651506	5.1108	5.23872	5.33579	4.91893	4.85077	4.84751	5.39379	5.02179	5.11643	5.09387	5.37066	5.77503	5.30788	4.85434	5.08486	5.14334	5.18669	5.24521	5.28124	5.06096	5.19425	4.81571	4.94076	5.17523	5.11684	5.05111	4.88802	5.06685	4.97898	5.31933	5.35961	4.9062	5.41401	5.45214	5.57463	4.99842	5.12532	5.39655	4.76115	5.44277	4.76221	5.31618	4.93927	5.03103	5.27003	5.57425	5.03225	5.31653	4.7059
ILMN_1651513	5.82944	5.92526	5.56403	5.68938	5.82418	6.06319	5.92427	5.78623	5.95279	5.68971	5.66914	5.56636	6.29309	5.895	5.50277	5.75355	5.68139	6.02935	6.03554	5.75624	5.42805	6.05428	5.4872	5.8261	5.79592	5.7678	6.02565	5.58363	6.10443	5.94949	5.75627	5.8749	5.74217	5.57049	5.79135	5.73198	5.6633	5.93938	6.18752	5.86901	5.42305	5.55566	5.84796	6.25647	6.26558	6.03889	5.59158	5.61732	5.77436
ILMN_1651557	4.51258	5.2284	4.74988	4.52204	4.77865	4.20243	5.0186	5.21985	5.01142	4.68953	5.02009	4.64258	4.23481	4.88231	4.77035	5.01933	4.95186	4.48277	5.00822	4.55385	4.56935	4.899	4.79028	4.80964	4.30222	4.87139	4.79829	5.06296	5.06651	5.09733	4.45563	5.01197	4.67891	4.51056	4.71365	5.13085	4.34204	5.18762	5.46275	4.52873	4.58684	4.91911	4.9457	4.46418	4.84599	5.14127	4.68278	4.18458	4.98628
ILMN_1651574	4.72819	4.75133	4.93578	4.39152	4.20062	4.5719	4.55005	4.27064	3.99406	4.78958	4.43429	4.8205	4.05415	4.59845	4.9661	4.88958	4.66871	4.53748	4.98381	4.64478	4.53197	4.18674	4.70712	4.70514	4.95129	4.79619	4.64486	4.40614	4.93192	4.62749	4.27369	4.25134	4.67642	4.32016	4.61404	4.5392	4.84597	4.02732	4.8181	3.88683	4.51282	4.76422	5.00394	4.4515	4.12693	4.68326	4.70262	4.4568	4.62702
ILMN_1651628	7.37034	6.91032	7.2126	7.19425	6.86493	6.80236	6.70011	7.049	7.18383	7.05406	7.05262	7.15988	7.12589	7.28661	7.10124	7.21375	7.13722	6.7095	6.92211	6.94061	7.12955	7.1626	6.8183	6.96944	7.26109	7.49779	6.4439	7.14317	7.32668	6.76257	7.64206	7.14074	7.00013	7.26645	7.29459	6.97671	7.33599	6.95472	7.02163	7.16958	7.8125	6.87541	6.90126	6.9986	7.8536	7.4863	7.45296	6.84333	7.10243
ILMN_1651642	5.06514	4.74977	5.09882	4.66163	4.72674	4.40832	4.88263	4.86121	5.33032	4.83794	4.72442	4.47613	4.61253	4.73145	4.57747	4.72118	4.64662	4.64204	5.07072	4.46987	5.528	4.52579	4.81427	4.68546	4.56326	4.54205	4.60965	4.74156	4.72225	4.66304	4.61596	4.81698	4.96642	4.73842	4.57918	4.69593	4.91053	4.39736	5.0628	4.10311	4.45845	4.81895	5.32428	5.02862	4.70272	4.26365	5.031	4.48018	4.86814
ILMN_1651680	11.7591	12.3745	11.8679	11.5675	12.4192	12.0765	12.2175	11.9883	11.9183	11.6188	12.0404	11.94	12.0722	12.2407	12.1275	11.8703	11.8469	11.9059	12.1138	11.9299	12.0221	12.0949	11.8354	12.0874	11.7704	11.9309	12.0679	12.4084	12.2071	11.9804	11.9713	11.7248	12.2009	11.8537	11.8714	11.9068	11.8584	12.03	12.0854	11.9183	12.0414	12.092	12.0288	11.8823	12.1422	12.3178	11.9503	11.8609	12.0419
ILMN_1651684	5.71791	5.76682	5.12258	5.33904	5.1069	5.43669	5.76066	5.20938	5.52808	5.51749	5.40939	5.33472	5.16848	5.38741	5.52966	5.53343	4.93047	5.33657	5.65719	4.96914	5.2404	5.40534	5.20828	5.1511	5.50457	5.30999	5.34319	5.29149	5.4812	5.39361	5.21457	5.50332	5.57879	5.27888	5.41874	5.34629	5.09749	5.52381	5.15269	5.14096	5.16463	5.34345	5.45828	5.68061	5.49933	5.29724	5.15984	5.38376	5.54277
ILMN_1651692	6.61782	5.80622	6.67174	6.87826	6.16601	6.25194	6.40493	6.43813	6.61312	6.44401	6.57126	6.67561	6.27098	6.37218	6.48886	6.62368	6.52631	6.15769	6.51596	6.61302	6.42253	6.52265	6.51032	6.38243	6.52041	6.73527	6.32185	6.42005	6.25374	6.46967	6.29065	6.73713	6.28492	6.43636	5.99925	6.4488	6.27056	6.21272	6.31548	6.32693	6.528	6.09474	6.8291	6.53683	6.36616	6.40817	6.7877	6.81826	6.48798
ILMN_1651705	8.895	7.87985	9.52463	8.84778	8.82079	8.44899	8.32352	8.45827	8.36621	8.63208	8.9211	8.45725	8.44274	8.39222	8.68046	7.80044	8.82785	8.94285	8.07198	8.19864	8.63179	7.75621	8.64638	8.89338	9.75989	9.85533	8.05884	8.06741	8.23477	8.42894	9.3203	8.84135	8.8656	8.35149	8.8178	7.28841	9.01598	8.40117	8.59295	8.89169	8.57981	8.39435	8.03948	8.57126	9.5532	8.71804	8.77619	7.56726	8.87234
ILMN_1651719	6.40976	6.75852	6.61445	6.53909	6.27632	6.6269	7.02116	6.57251	6.46535	6.5264	7.02827	6.38036	6.46898	6.45673	6.53892	6.48557	6.68411	6.56618	6.83567	6.28795	6.57125	6.27012	6.72042	6.61512	6.32159	6.91369	6.67546	7.06514	6.48112	6.36753	6.25616	6.52438	6.44598	5.96744	6.5316	6.55566	6.43916	6.45112	6.69922	6.574	6.21696	6.66823	6.65628	6.74789	6.68293	6.57081	6.58767	6.50649	6.76539
ILMN_1651735	9.92024	9.88533	9.9589	9.67013	9.854	9.80549	9.88455	9.68208	9.82761	10.0396	9.96972	10.1062	9.74949	9.47239	9.83248	9.99365	9.6884	9.90641	9.93048	9.604	10.1159	9.78607	10.0764	9.71261	9.90042	9.6284	9.94941	9.87304	9.84333	10.0617	9.83397	9.60871	9.9273	9.95193	9.80871	9.65084	9.84699	9.81459	9.51423	10.0317	9.6853	9.74842	9.53526	9.70403	9.76933	9.76981	9.89592	9.51686	9.75846
ILMN_1651752	5.60439	5.43324	5.08711	5.59457	5.22141	4.98904	4.99385	5.87738	5.36844	5.10184	5.19251	5.31228	5.65789	5.19699	5.1042	5.42874	5.49555	5.35492	4.94667	5.48992	5.51809	5.30503	5.01452	5.68811	5.22147	5.17261	5.02515	4.94898	5.63924	5.80171	5.93665	5.32016	5.01032	5.27161	6.07729	5.15433	5.43316	5.57752	5.2017	5.4146	5.38289	5.63581	5.31523	5.42944	5.55504	5.12819	5.52829	5.79244	5.51426
ILMN_1651767	5.0533	4.62905	5.08113	4.87204	4.85372	5.05791	4.77323	5.17565	4.60642	4.65348	5.26879	5.02286	4.90845	5.07988	4.82854	4.38411	5.00995	5.02977	4.53078	4.92245	4.86227	4.86193	4.8235	5.05597	4.99272	6.18683	4.48855	4.78323	4.98582	4.69515	4.96073	5.21921	4.52135	4.74604	4.78523	4.87244	5.17211	4.64472	5.06434	5.06264	4.77167	5.06259	5.11209	4.82099	5.01522	4.72709	5.42813	5.82632	5.38528
ILMN_1651769	5.75992	5.20822	5.61706	5.89551	5.31343	5.47226	5.65982	5.5384	5.50604	5.76186	5.24615	5.85612	5.30476	5.47828	5.76075	5.64239	5.08928	5.30221	5.0998	5.27537	5.56102	6.00764	5.0014	5.21418	5.46583	5.42382	5.11519	5.593	5.38492	5.64642	5.38206	5.64033	5.31132	5.91878	5.66413	5.47889	5.66586	5.10651	5.01965	5.36222	6.21354	5.11532	5.75295	5.70892	6.19751	5.34986	5.62535	5.06246	5.23713
ILMN_1651776	5.69532	5.27258	5.60946	6.22316	5.50046	5.98984	5.51587	5.5808	5.59841	5.52914	5.97533	5.59427	5.65906	5.78927	5.7209	5.61993	5.99585	5.61988	5.599	5.68434	5.49073	5.57422	5.7097	5.57164	5.82734	5.68538	5.58937	6.00253	5.50923	5.47213	5.45524	5.95246	5.53558	5.2181	5.30266	5.67643	5.61219	5.53955	5.68766	5.66513	5.7546	5.44527	5.66274	6.22982	5.52225	5.5804	5.82038	6.16076	5.93607
ILMN_1651788	7.17812	6.70426	6.41417	7.33166	6.87123	6.65159	6.25444	7.0432	6.83727	6.70987	6.65436	6.92045	6.84882	6.99501	6.80661	6.67522	7.10065	6.52565	6.73832	7.20503	6.75845	7.14731	6.52534	6.72433	6.91654	6.99832	6.55978	6.99118	6.8843	6.74284	7.25661	6.97381	6.75271	6.82906	6.56822	7.00106	6.80173	6.31587	6.87939	6.78821	7.21735	6.6206	6.9028	7.0861	6.92193	6.70143	6.97029	7.27185	6.54113
ILMN_1651799	8.24558	8.13544	7.99521	8.048	7.86772	8.34052	8.23081	8.14733	8.10853	7.8828	7.92802	8.14813	7.98291	8.2409	7.97673	8.34905	8.3265	8.04485	8.10578	8.12097	7.58024	7.87052	7.76587	8.32358	7.74369	7.63818	8.05854	7.76501	7.72587	8.01072	8.09254	8.53856	8.47677	7.88722	7.98094	8.04034	8.17641	7.82425	8.65693	7.7948	8.27271	7.70214	8.23663	8.5581	8.26993	7.69641	7.829	7.86399	7.99616
ILMN_1651819	5.40694	5.64987	5.54434	5.44031	5.60728	5.85738	5.74683	6.01882	5.39938	5.43427	5.98838	5.26241	5.47186	5.57101	5.63025	5.6039	5.63581	5.74318	5.56055	5.51102	5.73263	5.78422	5.75338	5.75871	5.27426	5.88585	5.95029	5.73017	5.77746	5.46595	5.20602	5.52325	5.64146	5.30787	5.70341	5.71775	5.14707	5.50836	5.76494	5.53438	5.04296	5.80409	5.29989	5.3612	5.66638	5.6288	5.46743	5.56907	5.58272
ILMN_1651826	11.8414	11.017	11.459	12.0555	11.4499	11.1706	11.2496	11.2209	11.6589	11.6475	11.4631	12.2531	11.5836	11.6505	11.5766	11.8092	11.6567	10.6921	11.2425	12.017	11.6967	11.9394	11.1848	11.2675	12.1564	11.3639	10.9234	11.3712	11.6348	11.6781	11.5306	12.1263	11.5592	11.5685	11.6712	11.6741	11.4269	11.7241	11.1763	11.6685	12.4669	11.2956	11.8246	11.6284	11.9725	11.6644	12.1242	11.713	11.1142
ILMN_1651828	7.16756	7.61196	6.99548	6.98343	7.41599	7.35784	7.35938	7.25442	7.33261	6.99935	7.30007	6.99448	7.04645	7.48986	7.14606	7.53321	7.36876	7.24941	7.68688	7.24292	7.16439	7.19345	7.04504	7.45024	7.04661	7.05068	7.68867	7.12896	7.28505	7.08173	6.83251	7.3675	7.23506	7.25077	7.04854	7.26212	7.28035	7.00938	7.96653	6.98815	6.60663	6.90598	7.16395	7.54392	6.56269	7.1495	7.02654	7.40577	7.26348
ILMN_1651832	10.3776	10.521	10.283	10.4648	10.2945	10.4317	10.42	10.0717	10.4863	10.3458	10.2219	10.5981	10.0609	10.1909	10.5911	10.5434	10.2566	10.1633	10.5372	10.1229	10.2522	10.3335	10.2738	10.3316	10.3506	10.5957	10.06	10.5449	10.5671	10.07	10.5585	10.1448	10.2691	10.1841	10.5473	10.0676	10.4766	10.5147	10.0636	10.3007	10.6926	10.255	10.4839	10.1078	10.2726	10.5626	10.5229	10.6184	10.5224
ILMN_1651850	12.547	12.3392	12.5542	12.3554	12.3726	12.4681	12.5214	12.4968	12.4649	12.3158	12.4289	12.6445	12.4182	12.5813	12.5003	12.5275	12.6578	12.5119	12.6161	12.5772	12.396	12.5251	12.3796	12.6479	12.2815	12.5012	12.5259	12.4782	12.4282	12.5818	12.3782	12.4819	12.5573	12.3614	12.4406	12.6186	12.4283	12.4637	12.7274	12.4787	12.2335	12.3807	12.5914	12.3586	12.2918	12.5036	12.4633	12.5668	12.6786
ILMN_1651872	6.80306	7.04159	6.94001	6.2654	6.77351	6.63607	7.28985	6.44276	6.61785	6.75704	6.37757	6.71187	6.71697	6.85255	6.85316	6.54969	6.48697	7.22075	7.06733	6.49823	6.56791	6.84166	6.58869	6.93664	6.35989	6.57256	6.6467	6.58796	6.74362	6.99644	6.64046	6.47319	6.91536	6.5889	7.2553	6.45645	6.83805	6.7713	6.58111	6.32825	6.32125	6.91382	6.78838	6.60024	6.44028	6.8633	6.30681	6.99017	6.85076
ILMN_1651886	8.56724	8.58382	8.42448	8.36818	8.56866	8.37085	8.29039	8.323	8.39728	8.46597	8.27755	8.33287	8.11498	8.54656	8.58689	8.56905	8.13844	8.38678	8.60925	8.44007	8.38564	8.70885	8.46371	8.36581	8.28244	8.56431	8.8401	8.3971	8.49797	8.52793	8.17941	8.45975	8.34559	8.26644	8.36324	8.34769	8.37347	8.50884	8.46782	8.25658	8.42539	8.37255	8.52197	8.44834	8.25737	8.51319	8.57132	8.34542	8.41931
ILMN_1651899	11.9777	12.5986	12.1596	11.7543	12.4947	12.3327	12.2401	11.8323	12.1327	11.7288	11.8031	12.1329	12.1314	12.1525	12.3306	12.0859	11.9729	12.253	12.4348	12.0663	12.1594	12.1576	11.7676	12.3196	11.9548	12.255	12.1862	12.2896	12.1008	12.2133	11.8485	12.1316	12.1224	11.8911	12.1666	12.1304	12.0005	11.9925	12.4124	11.8985	11.8293	12.2945	12.0554	12.2402	12.0158	12.0583	11.7574	12.103	12.2465
ILMN_1651936	5.609	5.36028	5.46378	5.47222	5.20815	5.32699	5.46072	5.09185	5.1563	5.37411	5.27778	5.48241	5.35507	5.23307	5.1918	5.74303	5.64395	4.91839	5.30239	5.24072	5.84248	4.84269	5.32631	5.09398	5.53489	5.20104	5.11352	5.30979	5.47913	5.67412	5.19549	4.89963	5.56418	5.33895	5.7039	5.3565	5.30992	5.41595	5.41825	4.97317	5.31888	5.5373	5.86846	5.70212	5.52896	5.26141	5.56856	4.50848	5.4721
ILMN_1651949	4.58165	4.42676	4.34852	4.48365	4.05621	4.2042	4.30942	4.39727	4.35466	4.18863	4.59595	4.47824	4.56495	4.74323	4.53937	4.17842	4.89793	4.31768	4.3487	4.37984	4.42195	4.35839	4.24637	4.24135	4.44425	4.16559	4.07185	4.80133	4.40563	4.46662	4.6944	4.58855	4.44841	4.49114	4.50761	4.45897	4.31971	4.61153	4.44247	4.33281	4.7997	4.25446	4.7487	4.31476	4.85313	4.77338	4.7667	4.2472	4.38655
ILMN_1651950	5.88084	4.7706	4.74107	6.05203	5.11346	5.00455	6.23293	4.76235	6.37146	5.57781	5.24694	4.96626	5.61404	4.51367	5.4428	5.37985	5.39345	4.46149	5.80816	6.01481	6.3177	5.93831	4.87777	5.0097	5.87503	5.08297	5.1371	5.38431	5.09592	5.42	5.31723	4.82401	5.9761	7.24594	5.53748	4.88909	6.26305	6.02756	4.9742	6.5837	5.9386	4.69481	6.50352	5.47276	6.26619	3.97881	5.99502	4.42563	5.6348
ILMN_1651964	5.84973	5.46269	6.18371	6.3962	5.71732	5.6708	5.79964	5.76325	5.94928	5.94944	5.70166	6.24256	5.42419	5.42239	6.10448	6.40305	5.59083	5.87092	5.77923	5.65169	5.88082	6.43667	5.54301	5.81544	6.06322	6.31038	5.9584	5.88183	5.1269	6.04394	5.86395	6.32236	5.69754	6.40582	5.58755	6.03667	6.23765	6.00217	5.67882	6.18176	6.1207	5.76262	6.08412	5.77004	6.21349	5.34237	6.0344	6.24382	6.16716
ILMN_1651987	5.95045	7.28432	6.39089	6.20234	6.64629	6.02038	6.7171	6.11858	6.03035	6.40826	6.35071	6.61212	5.39482	5.89499	6.16509	6.55881	6.19664	6.5552	6.40235	6.19574	6.76984	6.12136	6.39922	6.7176	6.16835	6.25767	6.41084	6.56359	6.52634	6.42533	5.90016	6.11072	6.31703	5.77112	6.68806	6.26716	6.20497	5.79823	6.12956	5.87768	5.87465	6.73182	6.33881	6.33679	5.76933	6.25783	6.0788	6.38948	6.26246
ILMN_1652003	8.41634	8.08193	7.89901	7.68156	7.99885	7.08375	7.70684	7.17355	8.3185	7.91076	7.24043	8.84862	8.06344	7.84732	8.10408	7.93893	8.18308	6.41796	7.94648	7.90765	8.03695	8.04493	6.99665	8.01792	8.34557	7.299	6.6913	7.58809	7.95854	8.40914	8.14076	7.82094	8.32553	8.50498	8.33887	8.08061	8.25281	7.63625	7.06471	8.08062	8.71527	7.55068	7.96596	8.39141	7.65099	8.23549	8.00398	7.35428	7.64486
ILMN_1652008	5.15689	4.73303	5.14726	4.88316	5.09361	4.9567	4.69297	4.80683	5.13095	5.24059	5.14181	4.98708	5.34703	4.69711	4.86078	5.0474	4.93422	5.35532	5.03125	5.15653	5.05044	5.18617	5.05888	4.98588	5.46067	4.77781	4.9427	5.12362	5.20195	4.88937	5.14171	5.07198	5.08851	5.50988	5.24681	4.88517	5.17873	5.32857	5.02683	5.4022	5.24981	5.11219	5.11767	4.797	5.0969	5.42239	4.92609	4.8379	4.96483
ILMN_1652024	5.71231	5.5929	5.38561	5.6171	5.5758	5.85044	5.76769	5.60926	5.62091	5.70717	5.71526	5.18282	5.7505	5.66455	5.49312	5.60666	5.3474	5.60703	5.57031	5.29699	5.52387	5.67011	5.51103	5.30214	5.1819	5.9816	5.58829	5.94549	5.76603	5.74571	5.26576	5.96194	5.09734	5.6019	5.58118	5.70728	5.01383	5.38484	5.36215	5.40308	5.66853	5.82711	5.58426	5.75918	5.97334	5.93916	5.57171	5.43662	5.48831
ILMN_1652065	5.45489	5.69911	5.9188	6.01777	6.60017	6.19773	5.18468	5.95546	5.77186	5.58511	5.48204	5.8073	6.38958	6.12826	5.69523	5.86949	6.05276	6.1806	5.38927	5.97139	5.66846	6.13712	6.05465	5.44566	5.7201	5.74834	5.65098	5.98078	6.42256	5.61684	6.36292	5.59852	5.55383	5.778	5.45796	5.95985	5.64873	5.88391	5.58876	6.04841	5.99593	6.39709	5.46132	6.07453	5.18887	6.25482	5.94461	6.3205	6.01775
ILMN_1652073	10.5565	11.3455	10.594	10.0744	10.9928	10.9814	11.1316	10.6652	10.7945	10.5473	10.4702	10.5166	10.3259	10.7165	10.9737	10.6798	10.4589	10.9906	11.092	10.4536	10.5951	10.9126	10.4737	11.236	10.3349	10.5454	10.9861	10.6932	10.4627	10.8733	10.3374	10.8903	10.8669	10.387	10.1669	10.7675	11.0187	10.3906	11.6745	10.4279	10.2471	10.7133	10.5588	10.9262	10.3774	10.4701	9.82941	11.0766	10.8927
ILMN_1652082	7.64489	6.93925	7.49382	7.75512	7.00332	7.40975	7.26718	7.54897	7.33068	7.40394	7.2555	7.71126	7.70954	7.73266	7.60789	7.4539	7.60823	7.26953	7.18846	7.55254	7.45909	7.3421	7.37605	7.17127	7.61506	7.32081	7.24947	7.54842	7.75086	7.401	7.71945	7.58583	7.41119	7.31938	7.76088	7.23758	7.12277	7.5969	6.93988	7.65312	7.84836	7.30544	7.64479	7.16421	7.55455	7.60856	7.50781	8.05108	7.16803
ILMN_1652085	7.19964	7.46884	7.62177	6.94391	7.22152	7.46323	7.7612	7.37119	7.47718	7.45781	7.52852	7.04689	7.31639	7.18988	7.44361	7.33041	7.51007	7.44794	7.64978	7.27931	7.59	7.18534	7.64733	7.54714	7.15262	7.20553	7.56432	7.46876	7.37783	7.23386	7.36951	7.18075	7.27479	7.41429	7.40773	7.3237	7.13901	7.12024	7.57564	7.34936	6.8134	7.53822	7.11815	7.07384	7.2235	7.4257	7.26627	6.40516	7.38914
ILMN_1652123	8.34773	8.2778	8.53749	8.00183	8.67482	7.9214	8.89844	8.10958	8.43839	8.26752	8.19219	8.14255	8.18297	8.31618	7.64769	8.25938	8.26557	8.3507	8.76364	7.99763	8.54764	8.10627	8.21093	8.52445	7.9749	8.4072	8.29571	8.47931	8.35395	8.39889	7.91961	7.85537	8.49026	8.08198	8.71173	7.9956	8.16616	7.87367	8.31654	8.05054	7.73251	8.58364	8.36437	8.04556	8.37731	8.12182	8.07544	7.49267	8.34609
ILMN_1652128	10.1795	9.87133	10.0487	10.0042	9.84909	9.40974	9.62051	9.86373	10.1286	9.91836	9.97046	10.424	9.80225	9.75435	9.84197	9.80185	9.79627	9.31626	9.69707	10.1093	9.99495	10.158	9.52987	9.85884	10.1333	9.46051	9.73697	10.0342	9.84448	10.0436	10.1222	9.92344	9.71413	10.0743	9.92986	9.72349	9.83513	9.85575	9.55829	10.1259	9.95925	9.78618	9.96727	9.63015	10.2961	9.89501	10.2907	9.24615	9.858
ILMN_1652147	4.65049	4.67731	4.69211	4.77823	5.151	5.01244	5.23517	4.93022	5.43226	4.56366	4.43729	4.66946	5.09138	5.03286	4.64383	5.35298	4.61996	4.80245	5.64265	4.65592	4.69516	5.02808	5.01565	5.17598	4.83888	4.75703	5.51811	4.94171	4.68003	5.19854	4.70729	4.5399	4.97217	5.04667	4.78838	4.85932	5.37128	5.22139	4.64086	4.3278	4.64524	5.1049	4.79142	5.11313	5.30803	4.53013	4.65309	4.53553	4.88989
ILMN_1652160	4.76173	4.81089	4.99183	4.81043	5.13204	4.8959	4.98195	4.91078	4.64383	4.65812	4.99722	4.97588	4.60461	4.52163	4.45756	5.00816	4.76368	5.03529	4.78004	4.471	4.84909	4.60736	4.62136	5.07714	4.60545	4.98887	4.69763	4.68772	4.81256	4.97691	4.77584	4.88397	4.99316	4.55433	4.65732	5.00392	4.80947	4.86927	5.21882	4.86956	4.51793	4.57552	4.92443	4.54947	4.81928	4.5088	4.76463	5.03761	4.67855
ILMN_1652163	4.99378	4.87589	4.82772	4.76874	4.76699	5.26162	4.90841	5.18217	4.85327	4.89351	5.08204	4.91851	4.7329	5.11674	5.18	4.87278	4.71467	4.79494	4.94381	4.84168	5.0595	4.7502	5.09652	4.98145	4.73291	4.62529	4.76092	5.20792	5.02816	4.98131	5.01549	4.86423	5.12778	4.72893	4.80636	4.86955	4.99758	4.86298	4.63736	4.46091	4.69879	5.31481	5.30274	5.14388	4.95825	4.70916	4.86007	5.41052	5.18036
ILMN_1652185	8.67831	8.02596	7.91166	8.59118	7.7417	7.58471	8.05836	8.24405	8.38167	8.30079	8.22712	8.62617	8.39853	8.57881	8.15929	8.43775	8.45521	7.75832	8.27139	8.84767	7.88248	7.91757	8.2294	7.9172	8.72892	8.29367	8.27751	7.93342	8.02072	7.91609	7.95541	8.32797	8.58927	7.75732	7.96425	8.36616	8.18912	7.78845	7.94407	8.21543	9.3195	7.61124	8.50721	8.80755	7.92163	8.59702	8.26039	8.64193	7.71153
ILMN_1652198	5.56242	6.02401	6.45193	5.18007	5.81193	5.34682	6.02815	5.22786	5.63119	5.77644	5.7435	6.18563	5.43166	5.19781	5.79044	6.24417	5.36244	5.70811	5.7969	5.19369	6.31824	5.93045	5.40022	5.86012	5.87035	5.59035	5.44321	5.75622	5.57464	5.80058	5.86393	5.51509	5.83002	6.19686	6.37977	5.73005	5.95738	6.6202	5.52411	5.78377	6.34364	5.92809	5.7413	5.0127	5.34911	5.63351	5.93543	7.0936	5.76274
ILMN_1652199	7.69821	7.93047	9.18748	7.14928	6.78746	7.61497	8.5883	7.11013	6.62385	8.05283	8.31486	7.42666	7.52773	8.02529	7.3006	7.34818	6.83317	9.25368	8.4273	8.3243	7.69262	7.42699	8.32377	7.90567	8.94258	7.42053	8.09802	7.88425	8.58874	7.8488	7.39976	6.81245	7.79262	6.9586	8.57998	8.28231	7.54507	6.6717	7.50067	6.5784	6.60055	9.0938	8.55487	6.90725	6.48811	7.4162	7.81082	7.62239	7.7168
ILMN_1652207	11.3469	11.709	11.5988	11.3961	11.5447	11.6214	11.6944	11.3655	11.5574	11.423	11.5132	11.5864	11.5391	11.4641	11.4403	11.5137	11.3348	11.6331	11.4875	11.3635	11.4722	11.5456	11.6363	11.589	11.4664	11.5179	11.739	11.7537	11.5722	11.4681	11.3212	11.3068	11.5985	11.3189	11.4264	11.4797	11.5182	11.3674	11.627	11.5614	11.1935	11.7364	11.4394	11.5645	11.1133	11.4455	11.2298	11.6745	11.6772
ILMN_1652223	4.98192	4.97492	4.88805	4.56614	4.75848	4.93236	4.85172	4.96682	4.78892	4.84999	5.26844	4.92477	4.89892	5.10414	4.70623	5.03489	5.02924	4.81151	4.90099	5.18645	5.00985	5.02222	4.81722	4.85052	5.04385	4.94708	4.94765	4.40465	5.00471	5.01906	4.93325	5.08841	4.74867	5.00158	4.79258	5.0462	4.79699	4.81496	4.76944	4.73639	5.41953	4.88243	4.92666	5.1575	5.03398	5.13729	5.16606	4.97484	4.70598
ILMN_1652230	12.4509	12.2777	12.5334	12.3059	12.4695	12.4501	12.5406	12.586	12.4662	12.3419	12.3948	12.4561	12.384	12.7024	12.2938	12.4089	12.324	12.6432	12.6277	12.0913	12.461	12.7818	12.2397	12.4608	12.382	12.451	12.3358	12.5424	12.3704	12.4774	12.3918	12.2764	12.5337	12.4905	12.6659	12.4133	12.4428	12.3501	12.1092	12.4985	12.6742	12.3672	12.4655	12.5006	12.515	12.3955	12.4369	12.5192	12.5482
ILMN_1652237	4.85616	5.02768	4.73804	4.74457	4.84091	4.43451	5.04309	4.77219	4.58435	4.70956	4.82643	5.03629	4.96605	5.0115	4.96154	4.59495	4.89897	4.96036	5.05954	4.99456	4.90103	4.83962	4.80284	4.86561	4.94961	4.83603	4.85198	5.03503	4.52191	5.21282	4.76896	4.99483	4.79798	4.54616	5.09025	4.92427	4.60003	4.77792	5.08608	4.73311	4.93437	4.82631	4.91237	4.89559	4.60276	4.87934	4.55113	4.80622	5.13959
ILMN_1652277	5.86302	5.32401	5.18173	5.67341	4.91319	5.07307	5.29253	5.34534	5.29017	5.33287	5.36977	5.70688	5.09604	5.24593	5.23386	5.29494	5.40071	5.36861	5.0004	5.3068	5.46604	5.2573	5.03235	5.12625	5.19414	5.01418	4.90277	5.21488	5.58032	5.37383	5.26067	5.61451	5.51879	5.07896	5.51096	5.23595	5.38935	5.11753	5.03078	5.40205	5.82393	5.29106	5.05256	5.57369	5.35106	5.50537	4.88204	5.89158	4.86228
ILMN_1652333	6.66087	7.62306	7.4169	6.38093	7.4496	7.57434	6.78347	6.71313	7.18903	6.70081	7.38403	6.99387	6.95162	6.99515	7.03657	7.1113	6.62317	7.0285	7.01613	6.88488	6.79971	7.36385	7.19687	7.35838	7.39329	7.13312	7.14122	7.39693	7.05428	7.13727	6.42195	6.84021	6.73371	7.54164	7.16885	6.50272	7.36927	6.88541	7.34398	6.97031	6.54868	7.17625	6.95857	7.04666	7.10789	7.08063	7.06891	7.03209	7.1902
ILMN_1652357	5.89422	5.72871	5.1608	5.48775	6.03033	5.73555	5.39944	5.43029	5.52135	5.73369	5.31658	5.68452	5.72741	5.64143	5.69778	5.60814	5.10627	5.64869	5.4633	5.46098	5.56804	6.0349	5.52241	5.39862	5.72354	5.43694	5.7275	5.77287	5.51371	5.48071	5.78705	5.36201	5.17681	5.76765	5.65954	5.58581	5.39395	5.76312	5.40049	5.56303	5.43379	5.41007	5.65835	5.82601	5.45845	5.89803	5.30007	5.50688	5.89012
ILMN_1652379	7.52276	7.80108	7.46992	7.11056	7.46675	7.35392	7.82833	7.46721	7.30097	7.64844	6.85947	7.24338	7.47222	7.69251	7.3157	7.69884	7.35184	7.63512	7.70107	6.95191	7.46868	7.35946	7.25393	7.30549	7.38416	7.48877	7.76596	7.33808	7.58933	7.63702	7.21036	6.89968	7.48842	7.60724	7.37508	7.58076	7.23426	7.76664	7.95285	7.17921	6.57773	7.34592	7.51373	7.3438	7.05574	7.48382	7.02634	7.31282	7.66799
ILMN_1652394	7.96422	7.35806	7.65657	8.34769	7.83173	7.68386	7.56426	7.48541	7.91355	7.97193	7.75876	8.33556	7.55371	7.82475	7.90874	7.88372	7.61968	7.31515	7.62613	8.01807	7.94513	7.96075	7.23392	7.75921	8.0638	7.5897	7.3457	7.55225	7.73041	8.04404	7.7657	8.04569	7.52926	7.95009	7.62903	7.82139	8.16693	7.82158	7.82243	7.63891	8.35332	7.28788	7.87483	7.6081	7.74953	7.72138	7.65632	7.48674	7.4448
ILMN_1652407	6.11694	6.21317	6.36977	6.273	6.01223	5.95852	6.17376	5.86549	6.283	6.22559	6.06036	6.02175	5.99573	5.84881	5.84147	6.36346	5.85136	6.29943	6.26999	6.10921	6.12871	6.0934	6.13985	6.34604	6.19771	6.0806	6.43946	5.93379	6.18726	5.80724	5.68841	6.09514	6.11558	5.99032	6.3947	6.24931	5.86718	6.21712	5.82088	6.26218	5.66074	6.16709	5.8236	6.26694	6.03936	5.78188	6.14516	5.66146	5.81
ILMN_1652409	5.58477	5.67209	5.35221	5.29621	5.3636	5.54723	5.51185	5.39316	5.5929	5.28992	5.39948	5.33679	5.29613	5.30557	5.71164	5.31187	5.24424	5.27517	5.46878	5.32699	5.47751	5.61656	5.39014	5.19881	5.18257	5.09285	5.49771	5.69711	5.2616	5.67366	4.84361	5.50834	5.46452	5.1821	5.00551	5.49967	5.28277	5.2554	5.3849	5.32883	5.62517	5.44395	5.23186	5.35985	5.3535	5.6296	4.91555	5.29069	5.41662
ILMN_1652434	4.4394	4.74118	4.51328	4.44626	4.82039	4.67951	4.49121	5.02336	4.71637	4.52331	4.29939	4.73651	4.35408	4.76128	4.58043	4.54227	4.45756	4.39578	4.28367	4.79986	4.6363	4.45733	4.54194	4.5989	4.55415	4.66044	4.39154	4.52363	4.47856	4.28351	4.73951	4.87815	4.50564	4.23939	4.46256	4.66377	4.6124	4.47189	5.25038	4.48289	4.49511	4.421	4.62733	4.5279	4.892	4.82458	4.27437	4.52073	4.83176
ILMN_1652459	5.05174	4.93662	4.88957	5.11364	5.21026	4.67879	4.53251	4.45809	4.79688	4.62755	5.20293	4.76092	4.90735	4.4299	4.60726	4.89429	4.50209	5.10295	4.67476	4.78666	5.2115	4.54711	4.8801	4.80295	4.71168	4.95847	4.38804	4.547	4.67875	4.89622	5.13615	4.68406	4.79391	4.54183	4.77624	4.9342	4.72796	4.89988	4.94521	5.04345	5.22175	4.59836	4.6143	4.7972	4.12387	5.09732	4.38109	5.06713	4.67025
ILMN_1652490	7.08336	6.18677	6.72223	6.91407	6.20292	5.92854	6.08219	6.26274	6.94992	6.75178	6.47139	7.72698	6.88838	6.58175	6.82584	7.30637	6.52165	5.20998	7.03343	7.24732	6.93974	6.74517	6.20315	6.25657	7.43706	6.05538	5.80523	6.63234	6.1833	7.04901	6.64375	7.01555	6.97044	7.52386	6.77688	6.52093	6.41514	7.41372	5.09042	6.92815	7.7977	6.0656	7.25419	6.0212	7.20592	6.81168	7.5296	6.51126	6.55111
ILMN_1652505	4.9318	5.29753	4.82476	5.19321	5.28841	5.2436	5.13772	5.37052	5.13801	4.77369	5.33643	5.19256	5.46962	5.52667	5.33856	4.8792	5.28347	5.26044	5.20516	5.47459	4.92159	5.30759	5.00924	5.11185	5.21677	5.33311	5.36392	5.50522	5.51342	5.12377	5.54678	4.96122	5.09757	5.01822	5.36456	5.08617	5.36918	5.32513	5.41258	5.39287	5.13778	5.52014	5.45979	5.03004	5.05711	5.58743	5.67097	5.9134	5.00637
ILMN_1652512	5.8453	5.76253	5.78644	6.03076	5.87744	6.08276	5.96935	6.34433	5.9622	5.97957	5.95684	5.62475	5.90102	5.87887	5.98564	5.79285	5.9908	6.01667	6.16882	5.66001	5.8088	5.79098	6.16581	5.94787	5.61061	6.00101	6.29628	5.98942	6.27122	5.58537	5.6238	5.62111	6.07777	5.64505	6.15955	6.03665	5.4842	5.80553	6.04885	5.77843	5.45408	5.88545	5.77775	6.31416	5.70682	5.92336	5.44071	5.83231	5.93037
ILMN_1652521	6.63044	6.89974	6.71822	6.72416	6.97143	6.71374	6.71774	6.59677	7.02146	6.5658	6.49199	6.68129	6.7507	6.82118	6.76941	6.80437	6.59968	6.68303	6.79973	6.74962	6.91804	7.23	6.57836	6.68678	6.3895	6.85405	7.06053	6.64237	6.77972	6.68464	6.55103	6.75354	6.61203	6.70642	6.83193	6.82353	6.87567	6.50909	6.40884	6.88956	6.58909	6.6916	6.63782	6.87718	6.97533	6.82585	6.55245	6.48899	6.82866
ILMN_1652525	3.68469	4.26185	3.72104	4.05973	3.72582	3.99233	3.92785	4.30708	3.89034	4.08445	4.11775	3.55681	4.09406	3.51967	3.83931	3.64493	4.14192	3.81803	3.94846	3.89434	4.03246	4.16292	3.61577	3.62873	3.6777	4.14048	3.78667	4.38648	4.00535	3.77023	3.73992	3.9234	4.07969	3.23777	4.12656	3.84405	3.21985	4.10151	4.35582	4.37766	4.1402	4.07603	3.71179	3.3892	4.00354	4.44732	3.9314	4.6355	4.36334
ILMN_1652533	7.93795	7.15196	7.78468	8.06121	7.22555	7.48735	7.34503	7.73389	7.87594	7.89141	7.56773	7.19729	7.24093	7.16838	7.26501	7.82856	7.8355	8.0943	7.53966	7.65457	7.80075	7.28177	7.91154	7.68338	7.72577	8.07198	7.89317	7.26913	7.41664	7.57211	7.39325	7.36067	7.91768	7.75078	7.3803	8.11358	7.85451	7.48133	7.67443	7.69132	7.46723	7.02556	7.16512	7.99997	7.14584	7.20159	7.49764	7.46732	7.44188
ILMN_1652594	4.53718	5.03956	4.6253	4.68992	4.70772	4.80467	4.72286	4.86693	4.58893	4.58172	5.26012	4.49429	4.70397	4.76726	4.8983	4.80017	4.78442	4.56419	5.16423	4.7199	4.48944	4.99066	4.58727	4.9623	4.61582	5.03663	5.10305	5.06252	4.81367	4.71133	4.43799	4.46069	4.72838	4.54793	4.97163	4.76126	4.47777	4.79784	4.82489	4.38962	4.38367	4.88037	4.54341	4.49442	4.62416	4.96342	4.84448	4.41899	5.11359
ILMN_1652631	11.4569	11.1219	11.3939	11.7294	11.3355	11.3917	10.9649	11.2491	11.391	11.3575	11.1653	11.6034	11.5662	11.3019	11.4965	11.4501	11.4	11.1844	11.1554	11.4271	11.1909	11.5311	11.3007	11.1996	11.5633	11.29	11.1846	11.416	11.4074	11.4136	11.6287	11.4102	11.4163	11.4651	11.4129	11.4148	11.3522	11.5969	10.9643	11.7085	11.6711	11.383	11.6357	11.3745	11.5882	11.5149	11.8102	11.4508	11.3266
ILMN_1652638	6.02615	5.77905	5.66601	5.51345	5.91749	5.46708	5.45832	5.52225	5.4292	5.6097	5.87787	5.81325	5.85438	5.25549	6.02931	5.49269	6.04612	5.58722	5.97242	5.74832	5.55639	5.65721	5.80973	5.4743	5.79811	5.22477	6.22355	6.12053	6.13091	5.78189	5.71726	5.28023	5.94535	5.54989	6.20471	5.49943	5.92144	5.49499	5.55387	5.86126	5.65652	5.73208	5.77754	5.75171	5.54039	5.89869	5.55567	6.03892	5.50191
ILMN_1652647	5.16182	4.51908	4.65509	4.95755	4.82314	4.63517	4.98069	5.03106	4.70201	4.91079	4.89314	4.84645	4.91128	4.96104	4.89135	4.80651	4.78387	4.99444	4.94019	5.04354	4.93585	4.6688	4.97386	4.75361	5.01741	4.92062	4.59704	4.51217	4.79929	5.38886	4.9258	4.73189	4.59756	5.05631	4.79044	4.87641	4.78271	5.11842	4.49165	4.78242	4.90625	4.81157	4.87747	4.78996	4.74557	5.07247	5.04462	4.62732	4.90888
ILMN_1652650	5.182	5.90371	5.93002	5.24725	5.26685	5.75099	6.28888	5.35896	6.06763	5.91207	5.74948	5.2676	5.36631	5.10986	5.58029	6.02397	5.53701	6.32178	5.81619	5.19493	6.1424	5.46663	6.22858	5.76531	5.20966	5.98376	6.18019	5.63458	5.40619	5.8221	5.0649	5.62648	5.50351	5.27374	5.70154	5.45224	5.3183	6.01063	5.29993	5.7966	4.91897	5.83852	5.37049	4.59338	5.18681	5.69881	5.24144	6.34928	5.1289
ILMN_1652680	5.84778	5.08597	5.90099	5.35502	5.42499	5.23586	5.55622	5.47115	5.38576	5.60232	5.5075	6.10597	5.67394	5.22827	5.64289	5.95651	5.89995	5.49668	5.79031	5.49716	5.91362	5.53388	5.52038	5.59835	5.83483	5.01333	4.63647	5.42399	5.76263	5.86033	6.41431	5.50897	5.68163	6.31269	5.85427	5.69668	6.19535	6.48178	5.18216	5.41291	6.43451	5.29319	5.86114	4.83896	5.03098	5.28426	5.95659	7.30388	5.83976
ILMN_1652722	6.78676	6.9118	6.96063	7.06354	7.12877	6.92971	7.04578	6.91894	6.87637	6.98648	7.10016	7.0997	7.29737	6.99907	6.80713	6.63188	7.15259	7.07631	6.66195	7.29138	7.01974	6.79775	7.04538	6.8764	7.21322	6.70437	7.28087	6.86436	6.89973	7.15542	6.87427	6.87287	7.23174	6.93451	6.79646	7.12076	7.01154	7.05719	7.22735	6.91136	7.01987	7.32017	6.99595	7.15786	6.99239	7.02986	6.81557	7.04638	6.81216
ILMN_1652735	5.29222	5.34396	5.17264	5.32903	5.33051	5.7628	5.3156	5.46014	5.59638	5.31277	5.24161	5.26761	5.27005	5.38919	5.4456	5.35207	5.02338	5.2002	5.45249	5.04618	5.37157	5.42497	5.46377	5.51611	5.35777	5.75441	5.30284	5.48646	5.2151	5.05085	5.32054	5.01971	5.34946	5.1152	5.28085	5.30863	5.19518	5.48101	5.57733	5.21607	4.93568	5.65935	5.41862	5.3605	5.34697	5.37954	5.41223	5.13083	5.39948
ILMN_1652736	7.79294	6.70835	7.65821	7.65774	6.73198	7.62204	8.10595	6.45167	7.73235	7.47917	6.4203	7.30485	6.28757	7.56793	7.90089	7.52032	6.76812	7.32241	7.30946	7.14594	7.09537	7.36513	7.21068	7.24356	6.84275	7.58713	7.15883	6.91667	7.09336	7.06514	6.62099	7.92891	6.29418	7.49944	7.04033	7.47407	7.12209	6.7936	7.29432	7.20345	6.819	6.86172	6.85913	7.22759	7.47068	6.63187	6.91243	5.71449	6.6306
ILMN_1652749	4.81706	4.12843	4.43438	4.53658	4.09807	4.39684	4.31554	4.73368	4.08097	4.62156	4.56268	5.10622	4.04475	4.2934	4.31362	4.51657	4.71463	4.10313	4.4504	4.19149	4.54449	4.5191	4.12159	4.21756	4.84707	4.62165	4.18177	4.62167	4.22205	4.54586	4.15167	4.37821	4.89701	4.6895	3.88357	4.69977	4.89414	4.42511	4.56075	4.69441	5.1281	3.88243	4.79172	4.54665	3.9906	4.47331	4.42769	3.9992	4.09552
ILMN_1652753	5.00166	5.57607	5.34536	5.10797	5.30673	5.44882	5.28278	5.02378	5.49765	5.20344	4.94026	4.85059	5.40903	5.47366	5.59077	5.31574	4.997	5.38686	5.13849	5.34363	4.88985	5.66745	5.37735	5.54328	5.12587	5.27055	5.44448	5.33685	5.68823	5.41141	5.15075	5.20053	5.02952	5.05736	5.19107	5.34313	4.69506	5.04661	5.28675	4.97235	5.10986	5.16727	5.01037	5.37028	5.46089	5.44945	5.41819	5.37051	5.00136
ILMN_1652754	9.24088	9.59307	9.57849	9.11739	9.27885	9.61606	9.48423	9.07087	9.47001	9.15989	9.1583	9.40755	8.90666	9.38754	9.25316	9.63605	8.92994	9.26433	9.67636	9.05288	9.49009	9.04324	9.65113	9.49457	8.98552	9.35734	9.50196	9.34427	9.31409	9.30289	8.90288	9.08731	9.35317	8.88102	9.55186	9.0123	9.01216	9.05423	9.44962	9.38492	8.62184	9.46308	9.14027	8.96921	8.77264	9.25642	8.71553	8.85303	9.21422
ILMN_1652762	4.91998	5.39551	4.91954	4.96483	5.28482	5.06436	5.35098	5.06785	5.02198	4.83796	5.26591	5.02431	5.12979	5.18548	5.1904	5.01595	5.1688	4.99853	5.28749	5.08557	5.03654	4.82295	5.04356	5.16909	4.79024	5.16807	5.30753	5.19231	5.25224	4.9224	4.92682	4.87055	5.27789	5.15397	4.96873	5.01457	5.30197	5.12488	5.02599	5.1552	5.12224	5.00429	5.19324	5.00078	4.93029	5.24438	5.29732	5.54079	5.36524
ILMN_1652768	11.2863	11.7525	11.5436	10.8838	11.4997	11.564	12.1476	11.3119	11.2214	11.1203	11.4822	11.3258	11.3525	11.7233	11.6629	11.4948	11.3018	11.6743	11.7428	11.3344	11.4395	11.2428	11.5951	11.611	11.1893	11.4744	11.5067	11.6003	11.4135	11.4487	11.2379	11.2589	11.7481	11.4052	11.2332	11.4982	11.4136	11.4937	11.4334	11.3759	11.496	11.6659	11.4435	11.2702	11.6448	11.6231	11.5022	11.7244	11.6533
ILMN_1652777	6.9149	7.08692	6.25877	6.29361	6.67722	5.95212	6.55249	7.28883	6.75281	6.69033	6.29005	7.23269	7.0833	6.5117	6.54615	6.6177	6.66835	6.08071	6.38669	6.81249	7.00613	7.11265	6.04169	6.09187	6.74405	6.51498	5.7594	6.68278	6.72675	7.03327	7.21278	7.08333	6.79745	7.11621	6.94745	6.59478	6.59415	7.18741	5.66431	7.20199	8.05006	6.82609	6.88366	6.65532	5.94946	6.24147	7.30679	8.02711	6.56137
ILMN_1652787	9.19426	8.87509	8.64232	8.34197	8.63983	9.06456	8.50555	8.63342	8.50075	8.841	8.6243	8.45164	9.36622	8.85251	8.60016	8.6849	9.014	9.35672	8.42575	8.78735	8.64133	8.55246	8.30148	8.64486	9.14647	8.38885	8.75792	8.37076	8.93414	9.09394	9.31831	9.04033	8.72553	8.81778	9.26411	8.65187	8.75177	8.99134	9.04255	8.69698	9.11539	8.4715	8.73434	9.21875	8.56606	8.98171	8.291	8.89699	8.21327
ILMN_1652790	5.08677	5.90735	5.85249	4.92572	5.68859	5.4324	4.87973	5.36608	5.62639	5.57676	4.84347	5.56337	5.60735	5.64235	5.19907	5.95069	5.17983	5.05099	5.68129	5.39878	5.14563	5.2638	5.10149	5.5052	5.64376	5.01788	5.10074	5.21962	4.86221	5.62675	5.7492	5.79587	5.67329	5.33115	5.71088	5.39726	5.43675	5.73259	5.48924	6.00567	5.54195	5.11219	5.46605	5.51539	6.18231	5.11578	5.85498	4.50004	5.10372
ILMN_1652806	5.57818	5.72913	5.85605	5.40083	5.88022	6.05151	5.59055	5.39272	5.61394	5.42433	6.12446	5.40754	5.71028	5.3954	5.42688	5.44537	5.55084	5.89921	5.45889	5.77239	5.61396	5.80663	5.9225	5.77545	5.8397	5.36343	5.95001	5.54467	5.59975	5.33795	5.73149	5.39584	5.81953	5.53099	5.62936	5.39955	5.83445	5.53959	5.58891	5.98676	5.53489	5.86503	5.68666	5.43783	5.62651	5.88487	5.81154	4.90091	5.76477
ILMN_1652825	6.05749	6.46675	6.42522	6.28852	6.55656	6.7296	6.99159	6.77261	6.13945	6.46532	7.20507	5.8113	6.69172	6.43472	6.63795	6.37525	6.99213	7.09239	6.65953	6.46939	6.71718	6.40525	6.877	6.524	6.07655	6.65031	6.83439	6.8161	6.91648	6.42337	6.06005	6.1685	6.33271	6.16861	6.63891	6.48157	6.30379	6.64306	6.34954	6.47916	6.50026	6.87063	6.50512	6.3355	6.14061	6.78071	6.53557	6.40042	6.67344
ILMN_1652846	4.91549	4.83252	4.5334	4.31388	4.52407	4.90725	5.15966	4.89407	4.71496	4.69418	4.7564	5.04206	4.60826	4.45023	4.81556	5.00034	4.61085	4.75631	5.25212	4.18985	4.97291	4.83514	4.73521	4.81392	4.62083	4.64248	5.02232	4.87453	4.85	4.63126	4.76292	4.37363	4.67318	4.69667	5.13676	4.56062	4.94391	4.75591	4.65696	4.60999	4.83277	5.05149	4.81611	4.31777	4.44487	4.99635	4.52129	4.49846	5.033
ILMN_1652906	6.18682	6.2198	6.17891	6.18141	6.58973	6.45062	6.14311	6.57105	5.99491	6.46586	6.47987	6.70446	6.25341	6.67886	6.09268	6.30138	6.54253	6.41292	6.19229	6.22996	6.14107	6.75388	6.01263	6.02225	6.64025	6.18625	6.48823	6.47062	6.53791	6.41373	6.47278	6.31237	6.72718	6.65584	6.17676	6.1634	6.76944	6.71509	6.08436	6.57685	7.38566	6.53981	6.14979	6.24289	6.27579	6.70902	6.40365	7.36232	6.09107
ILMN_1652907	5.9887	6.01724	5.64945	5.65035	5.82033	5.8086	5.74418	5.95742	5.75933	5.85726	5.85453	6.03677	5.72095	5.77837	5.81679	5.92736	5.3147	6.1043	5.88515	5.70793	5.31197	6.11122	5.72482	5.91477	5.92938	5.78758	5.58262	5.46965	5.98556	5.8001	5.53482	6.07677	5.72036	5.88009	5.69552	5.93236	6.05288	5.90756	6.13323	6.05255	6.16311	5.54957	5.7267	5.95218	6.23438	5.67699	5.7207	5.74119	5.79383
ILMN_1652918	4.83046	5.29859	4.77089	5.10434	5.43373	5.0108	4.93297	5.35143	5.31747	4.88239	4.84418	4.95838	4.66421	4.96833	5.16616	4.92837	4.83717	4.75973	4.91104	4.92691	5.04101	5.24582	5.03062	5.01409	4.99183	4.86225	4.93506	5.08799	5.32889	5.47783	4.62934	4.80115	5.05943	4.84916	4.92234	4.5683	5.05181	5.12065	5.73574	4.38327	4.98205	4.85378	5.24266	4.87691	5.07771	5.11145	5.03102	4.93165	4.89517
ILMN_1652928	4.04657	3.56134	4.2121	3.78364	3.58591	3.74309	4.00857	4.0857	3.72557	3.80454	4.04793	4.21658	3.91295	4.05122	3.80457	3.79698	4.0391	3.80604	3.71318	4.1055	3.83244	3.57358	3.65042	3.73355	4.07798	4.08977	4.16339	3.89722	3.65859	4.03104	4.20015	3.71885	3.81798	4.30991	3.72091	3.60887	4.2019	3.7021	3.95904	3.97894	4.52888	4.09667	4.18417	3.98107	4.1863	3.87132	4.28145	4.84212	3.87139
ILMN_1652955	10.6268	11.415	10.8485	10.4428	11.1101	10.8621	11.4231	10.771	10.8397	10.6087	10.8942	10.8332	10.5391	10.8919	10.9546	11.0324	10.9254	10.8444	11.3651	10.875	10.6022	10.6872	10.9679	11.2874	10.5553	10.9422	10.91	11.1505	10.8156	10.9275	10.3985	10.4789	11.1449	10.4792	10.6854	10.9536	11.0118	10.6398	11.3602	10.5042	10.149	11.1137	10.7863	10.8545	10.6526	10.8009	10.3453	10.78	10.9329
ILMN_1652989	5.79701	5.96786	5.91836	5.63047	5.79773	6.0171	6.01181	5.90857	5.84079	5.80105	5.5934	5.66308	6.10563	6.10149	5.83635	5.6333	5.74564	6.09788	5.85977	5.88083	5.69738	5.71705	5.95935	6.04728	5.61744	6.00935	5.89835	5.74654	5.7512	5.85361	5.68245	6.33786	5.74325	5.73249	5.86067	5.69048	5.4797	5.66096	6.03731	5.79245	5.54944	5.8165	5.95626	6.02509	6.30443	5.93737	5.78565	5.46609	5.84551
ILMN_1653026	9.22982	10.2653	10.2598	9.19816	10.2585	9.63265	9.95133	9.87452	9.45754	9.77532	9.57451	9.26053	10.419	9.84351	9.485	9.59391	9.55725	10.44	9.83601	9.3052	10.0028	9.66827	9.97759	9.72428	9.37826	10.0176	10.0803	9.72475	10.5708	9.39473	10.3015	9.38243	9.78288	9.32078	10.341	9.23391	9.70988	9.63846	10.0773	9.82269	9.33214	10.4977	9.72068	9.58855	9.84672	9.94931	9.66237	9.36455	9.70099
ILMN_1653039	7.99293	8.11563	8.03422	7.01367	7.6661	7.53383	8.33868	7.89039	7.19653	7.19577	7.91369	7.49482	7.53774	7.9957	7.75138	7.54691	7.58269	8.03782	8.25085	7.28221	7.95512	7.69441	7.75296	7.43864	7.10887	7.96959	7.21367	7.89695	7.52687	8.2067	6.97729	7.77712	8.21073	7.21923	7.00657	7.94973	7.82223	7.18654	7.74419	7.62575	7.43123	7.47696	7.59617	7.80402	7.43911	7.77237	7.05149	8.39193	7.79598
ILMN_1653047	4.83561	4.15088	4.28232	4.58143	4.54017	4.07492	4.40588	4.50408	4.34841	4.55418	4.30273	4.76017	4.40928	4.48843	4.38727	4.33972	4.40177	4.37983	4.66126	4.50588	4.55859	4.27307	4.34277	4.25668	4.19196	4.59625	4.57644	4.05183	4.27169	4.67411	4.39618	4.48129	4.32714	4.65766	4.44402	4.15644	4.41036	4.4257	3.72642	4.20157	4.91095	4.03592	4.74257	4.30612	4.42972	4.525	4.21002	4.65827	4.40156
ILMN_1653115	7.84405	8.41956	8.19633	7.92703	8.35064	8.17996	8.11211	7.85878	7.80846	7.84679	8.23448	7.72921	8.20059	8.08651	8.15571	7.8186	8.11339	8.18274	8.24078	7.92169	8.00314	8.08316	8.30943	8.13968	8.02831	8.32144	8.54317	8.14474	8.17704	7.95626	7.92287	7.82569	8.13863	7.83887	8.31879	7.84012	7.88219	7.89557	8.01665	8.15809	7.49938	8.19481	8.29722	8.26223	7.86396	7.95229	8.06379	8.17586	8.30638
ILMN_1653129	5.79591	6.68943	6.18241	5.97631	6.15715	6.81026	5.71526	6.29079	6.05268	6.13876	6.03664	5.62848	6.28246	6.42267	6.18122	6.27992	5.9933	6.38597	6.16531	5.86429	5.95593	6.43124	6.30406	6.24995	6.04342	6.08023	6.53184	6.3192	6.2287	6.15682	5.99571	6.05162	6.22305	6.25775	6.29402	5.66354	6.11092	6.27859	6.75308	6.15443	5.87756	6.43178	6.01884	6.16906	6.07185	6.51209	5.43382	6.61637	6.32973
ILMN_1653134	7.96018	7.91423	8.01479	8.01807	7.75421	7.74326	7.70487	8.05651	7.97962	7.97343	7.60379	8.24979	7.93426	8.08743	7.87084	8.2275	8.0462	7.5182	8.06013	7.90431	8.02507	8.10063	7.59458	7.91615	8.1144	7.48227	7.05906	7.87169	7.84011	8.31398	7.90043	8.07874	7.90434	8.02558	8.28093	7.94374	7.99184	8.14024	7.86801	8.18288	8.3137	7.90468	7.94687	7.86025	8.26363	7.75036	8.20884	7.74433	7.83465
ILMN_1653165	4.53379	4.52454	3.97193	4.4321	4.56772	4.87902	4.74321	4.48004	4.34993	4.52236	4.93232	4.7929	4.60056	4.40323	4.28088	4.52864	4.33864	4.92242	4.55687	4.53668	4.5156	4.55263	4.59703	4.41072	4.67446	4.69896	4.62972	4.55089	4.4847	4.56415	4.67819	4.42831	4.66455	4.64313	4.35844	4.56936	4.26223	4.26667	5.02663	4.5788	4.55181	4.74495	4.4969	4.50892	4.2773	4.73254	4.87496	5.25564	4.72385
ILMN_1653166	4.15312	3.96757	4.07286	3.84995	4.35479	4.69219	4.04603	4.26871	3.67607	4.25343	4.70227	4.21788	5.01572	4.01738	4.68818	3.66201	3.88262	4.87704	4.04062	4.18182	3.93562	4.41229	4.43108	3.55182	4.36605	4.36588	4.45261	4.40609	4.36182	4.47367	4.03053	3.92298	4.06429	4.25503	4.2777	4.71757	3.9644	4.06554	3.67915	4.38424	4.14445	4.48619	4.3434	3.86861	3.46941	5.10481	4.01082	4.91288	4.11116
ILMN_1653180	5.23801	5.64411	5.24958	5.468	5.95865	5.49833	4.61135	5.3839	6.12973	5.37128	5.22477	5.08288	5.26836	5.10186	5.1517	5.60434	5.80215	5.32449	5.72369	5.59062	5.83944	5.52214	5.45976	5.00767	5.09665	5.77027	5.18388	5.44146	5.40817	5.28266	5.35831	5.54437	5.53835	5.45242	4.79617	5.57412	5.43815	5.81902	6.10233	5.29996	5.80038	5.42405	5.18608	4.92412	5.53394	5.43368	5.5858	6.69451	5.0312
ILMN_1653203	4.82438	4.93221	4.29539	4.43478	4.68808	4.32016	4.5564	4.73197	4.53745	4.53606	4.59103	4.85463	4.75743	4.57128	4.75081	4.76302	4.81763	4.68675	4.49811	4.84492	4.33349	5.05499	4.77057	4.53119	4.94621	4.47349	4.42832	4.59304	4.48313	4.69427	4.89648	4.65974	4.60176	4.79402	4.97486	4.54142	4.87812	4.58152	4.02553	4.80762	5.87716	4.57842	4.89377	4.38948	4.4654	5.21039	4.78137	4.29929	4.55002
ILMN_1653205	8.07968	8.46036	8.34442	7.89188	8.11872	8.08529	8.27654	7.96969	8.16192	8.15135	8.0132	7.90325	7.99358	8.08262	7.96849	8.15193	7.86358	8.51648	8.17877	8.27082	7.83319	8.35332	7.89733	8.36228	7.96713	7.93642	8.31375	7.89154	8.23892	8.09975	7.65908	7.73752	8.22522	7.77199	8.05803	8.13887	8.44102	8.07556	8.31721	7.93746	7.85221	8.44745	7.84306	8.01724	7.98118	8.14852	7.99241	7.53245	8.01066
ILMN_1653220	6.2995	6.29578	6.02507	6.42726	5.99293	6.40546	6.37056	6.71328	5.96644	6.15082	6.85871	6.54176	6.21324	6.0168	6.22833	6.22883	6.49442	6.41131	6.45803	6.24593	6.48708	6.12919	6.38659	6.40232	6.37465	6.68678	6.33997	6.42398	6.02549	6.27394	6.20891	6.63776	6.34176	5.95989	6.12246	6.22523	6.42163	6.05131	6.23919	5.97448	6.40212	6.58812	6.37188	6.48337	5.95772	6.39234	6.48346	5.79379	6.61915
ILMN_1653266	7.00577	7.02016	6.62376	7.25609	6.94327	7.07716	7.27589	6.7569	7.16191	6.85829	6.40448	6.97198	6.94497	7.05432	6.73121	7.02722	6.58612	7.195	6.74991	6.67125	6.82851	7.33719	6.77632	7.0573	6.54821	6.84958	7.10616	6.75953	7.06426	6.50461	6.64264	7.43379	7.01744	7.20594	6.54333	6.84046	6.94944	6.96784	7.36018	7.14884	6.61325	6.98373	6.81536	6.6829	7.43186	6.72043	6.69923	6.73657	6.72212
ILMN_1653292	8.93553	8.62163	8.75947	9.26739	8.30502	8.42163	8.52196	8.83543	8.84454	8.91641	8.52265	9.11336	8.63573	8.53102	8.78869	8.99435	8.8551	8.26304	8.61427	8.845	8.94791	8.8722	8.47515	8.52278	9.16126	8.70759	8.18477	8.64679	8.6908	8.92107	8.73708	8.54261	8.76688	8.86738	9.00878	8.61213	8.84817	8.82042	7.85037	9.14551	9.26892	8.32018	9.138	8.91204	8.77998	8.60051	9.09758	9.30112	8.70913
ILMN_1653319	4.3842	4.80143	4.02172	4.57114	4.55945	4.48896	4.80396	4.27465	4.64444	4.49081	4.60764	4.54033	4.42393	4.42726	4.31848	4.37832	4.31925	4.30009	4.53766	4.2555	4.41217	4.17253	4.81313	4.43702	4.0249	5.17241	4.53398	4.65184	4.18111	4.39708	4.7367	5.13064	4.1012	4.34848	4.5743	4.52475	3.98265	4.29584	3.63418	4.07835	3.92803	4.58916	5.47177	4.27509	5.41048	3.99766	4.1379	4.34577	4.53286
ILMN_1653342	5.23163	4.89136	5.02881	5.28035	4.88776	5.42184	5.41464	5.20006	4.64661	5.08353	5.08493	4.96581	5.36486	5.21025	4.87943	5.24146	5.37167	5.21138	5.27642	4.84468	4.96534	5.5272	5.28848	5.30166	4.82545	5.10055	4.84599	4.87261	5.09015	5.00281	5.04503	5.33581	5.27848	4.68722	4.68831	5.2779	5.38584	4.74805	5.70942	4.7868	4.12919	5.05734	5.13565	5.35041	4.82796	5.29851	4.89148	5.43043	5.1085
ILMN_1653367	7.83847	7.67715	7.65837	8.05561	8.00833	7.2755	7.40141	7.68245	8.10567	7.83176	7.27981	8.30774	7.85975	7.75925	7.71655	7.69394	7.54763	7.24733	7.62635	7.97987	7.80293	8.01617	7.68483	7.59302	8.02401	7.3558	7.69198	7.6206	8.08348	8.00726	7.77082	7.58479	7.79324	7.83925	8.07284	7.77169	7.69014	7.87381	7.31587	7.69948	8.18738	7.93846	8.05814	7.80484	7.89009	7.76156	8.21537	6.89765	7.57427
ILMN_1653404	6.5155	6.68889	6.71459	6.86756	6.97206	7.09436	6.69296	6.86099	6.87777	6.77032	6.96636	6.73011	6.94147	6.91902	6.65183	6.38168	6.98671	6.88026	6.72666	7.09699	6.78484	6.79379	6.95042	6.56086	7.04417	6.63029	6.82769	6.93704	6.79378	6.75416	6.80388	6.82892	6.82595	6.6858	6.73457	6.85991	6.94779	6.63501	7.10259	6.96817	6.70532	6.9598	6.6437	6.92209	6.52642	6.86608	6.74559	6.84133	6.88502
ILMN_1653412	9.19416	8.09473	8.92591	8.83964	8.08154	8.50904	8.7824	8.58648	8.53753	8.8634	9.0818	8.87185	8.35554	8.22604	8.36852	9.0912	8.655	9.06809	8.64063	8.55682	8.8078	8.21318	9.04657	9.24987	9.16868	8.78333	8.8498	8.38865	8.27935	8.53952	8.57381	8.85151	8.914	8.56621	9.01472	8.86767	8.78014	8.66983	8.80581	8.80248	8.32212	8.30322	8.52846	9.2243	8.4545	7.79281	8.41304	8.33032	8.2202
ILMN_1653429	5.85689	5.8682	5.14217	5.54835	5.87277	5.94318	5.71978	5.57105	5.53073	5.44753	5.46034	5.74578	5.14591	5.68357	5.77516	5.71846	5.57378	5.86939	5.5798	5.77206	5.52221	5.80579	5.51311	5.87524	5.23252	5.29901	6.02305	5.94431	5.60238	5.60019	5.39776	5.88351	5.57697	5.71866	5.76278	5.58499	5.67138	5.7664	5.51314	5.79278	4.94373	5.56819	5.66214	5.6003	5.85312	5.84334	5.55534	5.12736	5.94287
ILMN_1653432	6.83617	7.30135	6.95919	6.3782	6.91719	6.6466	7.04694	7.00247	6.99299	6.95687	7.00073	6.67046	6.70009	6.73372	6.75742	6.88126	6.80969	6.60107	7.30727	6.67504	7.02084	6.426	7.27987	7.04745	6.54559	6.66638	7.04765	7.21941	6.76827	6.67273	6.73092	6.48491	6.94262	6.39168	6.70007	6.65176	6.62524	6.81677	6.90082	7.04465	6.19385	6.90095	6.52215	6.4265	7.20453	6.806	6.74921	6.07844	6.90119
ILMN_1653466	5.61131	6.34864	6.46112	4.05629	6.19936	5.99528	5.55701	6.45975	4.23551	6.21356	6.32488	5.53054	7.04337	6.55559	5.41119	4.24461	6.73892	6.9345	5.79344	5.09181	6.49169	4.97237	5.20934	5.38965	6.55595	7.39435	5.43063	5.07528	5.72615	5.86584	7.24945	4.60714	6.44628	5.99625	7.59795	4.39496	7.37485	5.59004	3.92194	6.6281	5.38584	6.78617	6.09627	5.34886	5.53553	6.07835	6.14491	7.32898	6.77024
ILMN_1653469	10.4794	10.5853	10.7414	10.091	10.5297	9.89725	10.7055	10.5733	10.2499	10.5037	10.5921	10.0751	10.4946	10.2491	10.3523	10.1423	10.3836	10.5434	10.7528	10.1998	10.4091	10.1798	10.7364	10.4089	10.413	10.37	10.4509	10.6509	10.3444	10.577	10.0443	9.7633	10.8934	10.2575	10.4346	10.1381	10.3243	10.1448	10.4777	10.0417	10.0418	10.5937	9.97247	10.2611	10.0254	10.5034	10.018	9.98636	10.2921
ILMN_1653498	9.65326	8.95199	9.8571	9.2104	9.49448	9.04119	8.98267	9.57739	9.616	9.59503	9.20334	9.62925	9.70959	9.33978	9.13473	8.86106	8.56566	9.14421	9.09293	9.52224	9.42077	9.74553	9.14962	9.09275	9.76108	9.37389	8.71524	9.02212	9.75222	8.91391	9.90241	9.25552	9.47312	9.6756	8.55874	9.6189	9.46326	9.5652	9.11316	9.90355	9.65404	9.63946	9.14043	9.20863	9.4594	9.33017	9.54003	10.1417	8.51692
ILMN_1653504	5.20726	6.44138	5.77469	5.29399	5.61909	6.09406	6.20675	5.51683	5.80545	5.83459	5.56274	5.70473	4.64836	5.57254	5.91627	6.22994	5.84064	5.50555	6.15483	5.46761	5.67166	5.50499	5.44062	5.92299	5.40199	6.16835	5.58221	5.8294	5.60486	5.53916	5.24481	5.87027	5.61781	5.14702	5.44038	5.72824	5.58453	5.42467	6.37961	6.09237	4.78113	6.15577	4.96641	4.99311	6.32975	5.92798	5.73153	5.17426	5.80578
ILMN_1653514	5.37998	4.83114	5.25184	4.92747	4.93478	5.0699	5.10675	4.9616	4.92461	5.16805	5.64667	5.55794	4.94376	4.8005	5.09379	5.12066	5.24626	5.12915	5.45655	4.92493	5.21423	5.08552	5.28797	4.82638	5.2622	5.22705	4.90762	4.85392	4.94439	5.77051	5.34076	5.10923	5.06035	5.46429	5.51071	5.11081	4.86026	4.82482	4.2756	6.18339	5.40702	4.78892	5.45265	5.00406	4.95952	5.49193	5.13307	5.1107	4.76916
ILMN_1653529	4.92346	5.36295	4.79304	4.81052	4.97952	4.7204	5.21769	4.97479	4.78481	4.73461	4.97299	4.73731	5.06391	5.06394	4.82129	4.87565	5.15338	5.00783	4.88002	5.361	4.7658	4.58742	4.93313	4.99916	4.56723	5.20212	5.28786	5.14073	4.87199	4.85228	4.78395	5.1028	4.81932	4.68132	5.01265	5.00916	4.78849	4.74618	4.81821	4.68631	4.72981	4.9012	4.93532	5.13879	4.95561	4.948	4.82926	4.78264	4.8888
ILMN_1653553	4.53343	4.98099	4.56919	4.20693	4.44558	4.75741	5.01157	4.55889	4.42677	4.46345	4.77808	4.95269	4.47807	4.42782	4.75446	4.60854	4.55643	4.81638	4.98243	4.08603	4.4919	5.00035	4.84161	4.70975	4.1929	4.71855	4.80287	4.47805	4.21725	4.93752	4.55156	4.34149	4.92734	4.63621	4.84424	4.36068	4.19597	4.77309	3.86977	4.92168	4.4998	4.68973	4.48331	4.57849	4.14278	4.9655	4.64222	4.9814	4.8811
ILMN_1653599	7.00896	7.6978	7.26346	6.97439	7.57794	7.36259	7.17185	7.10464	7.04712	7.2973	7.15864	7.1845	7.21165	7.59813	7.42384	7.03658	7.01079	7.53449	7.35246	7.29024	7.27477	7.24995	7.43167	7.16844	7.09185	7.22651	7.46622	7.30331	7.32671	7.5049	6.94144	7.23543	7.26995	6.91402	7.15939	7.30815	7.28147	7.14077	7.8442	7.33566	6.86564	7.3551	7.22996	7.15235	6.75415	7.28291	7.07973	7.28442	7.06174
ILMN_1653612	5.04927	5.41071	5.1844	5.47666	5.26713	5.71517	4.98318	4.89024	5.42878	4.94121	5.10062	5.27187	4.98007	5.44619	5.18922	5.2797	5.12801	5.21487	4.94245	5.05293	5.0368	5.80276	5.18228	5.21436	5.37317	5.0631	5.32392	4.93586	5.48751	5.18381	5.13277	5.43594	5.06198	5.38491	5.18719	4.86195	4.8429	5.28442	5.70637	5.12427	5.23316	5.19197	4.85002	5.10693	5.80937	5.47334	5.50267	4.75062	5.34974
ILMN_1653613	4.62834	5.11129	4.68663	4.62202	4.61136	4.77189	4.99047	5.0645	4.63849	4.8471	4.77754	4.80458	4.57241	4.90374	4.84511	4.86895	4.53465	4.70404	4.80675	4.73303	4.7553	4.73416	4.65357	4.72181	4.79844	4.78325	4.69858	5.0545	4.95593	4.7792	4.93576	5.18582	4.50772	4.34243	4.9346	5.13017	4.74217	4.83912	4.52017	4.53199	4.8574	4.78213	4.987	4.78043	5.07521	4.95306	5.06079	5.30674	4.71755
ILMN_1653618	5.55349	5.90551	5.39349	5.47907	5.58077	5.66343	5.82155	5.67222	5.35958	5.56476	5.19517	5.35854	5.76353	5.94448	5.29459	5.46376	5.60591	5.57423	5.64777	5.45949	5.49391	5.72707	5.34464	5.80036	5.35413	5.211	6.01917	5.48198	5.64207	5.409	5.37138	6.03044	5.46164	5.33202	5.59922	5.67543	5.32821	5.38394	6.0106	5.58445	5.3558	5.46472	5.37098	5.58752	6.16745	5.87416	5.20189	5.31128	5.62223
ILMN_1653652	10.1367	9.69929	10.3534	9.84065	9.91063	9.11544	9.94424	10.0469	10.1665	10.1971	10.1933	10.2051	9.72723	8.99782	9.67847	10.311	10.099	10.1164	9.93169	9.64845	10.6778	9.64358	10.136	9.61168	10.0614	9.81594	9.11174	9.70601	9.92849	10.0467	10.124	9.65351	10.0168	11.0537	9.51175	9.18818	9.81656	10.463	8.4123	10.6477	10.2674	10.5731	9.70037	8.74929	9.36821	9.65141	10.0449	11.5162	9.3769
ILMN_1653708	6.05567	6.03726	5.57257	6.04344	6.09656	6.31854	6.25986	6.04378	5.97157	5.98283	6.43414	6.50875	6.51869	6.1629	6.18181	5.95144	6.10993	6.40137	5.91068	6.24079	6.07773	6.45178	6.29124	5.9809	6.16957	5.62047	6.11274	6.30264	6.39041	6.33275	5.96219	5.88885	6.04037	6.04894	6.08879	6.2207	6.17931	6.21443	6.44342	6.13916	6.24127	6.4506	6.36223	6.12436	5.30165	6.62479	6.16265	6.80004	6.44814
ILMN_1653709	6.28041	6.81235	6.51164	5.87823	6.8164	6.36744	6.64603	6.56535	6.16672	6.56395	6.39785	6.16628	6.35958	6.34332	6.54817	6.27871	6.29977	6.69924	6.53736	6.75079	6.12536	6.72187	6.47663	6.62428	6.41883	6.0396	6.98088	6.38731	6.45494	6.45671	6.53463	6.6331	6.39837	6.24128	6.23619	6.42945	6.72341	6.29879	7.02119	6.34683	6.06039	6.66209	6.41973	6.43043	6.30346	6.65608	6.13671	6.12711	6.68109
ILMN_1653711	4.59224	5.20698	4.87061	5.05538	5.89194	5.14111	4.55431	5.08548	5.11119	4.78497	5.12115	4.29636	6.01956	5.29986	4.6045	4.76294	5.39569	5.55126	4.99271	5.39859	4.60994	5.1958	4.82669	4.70345	4.68752	4.64821	5.42178	5.19108	5.24219	4.92953	5.26482	4.91882	5.24511	4.91031	4.93227	5.14136	5.08775	4.7939	5.40979	5.43971	5.59416	5.32808	4.68506	5.66696	4.55197	5.32135	4.92879	5.51986	5.36502
ILMN_1653712	4.2252	4.30714	4.34179	4.63437	4.4368	4.56254	4.39625	4.62872	3.84358	4.58762	4.70592	4.36068	4.65087	4.31776	4.41566	3.94984	4.65876	4.93679	4.39911	4.69914	4.40368	4.21733	4.54282	4.40916	4.38755	4.66394	4.1307	4.3972	4.23432	4.3244	4.39034	4.40147	4.8448	4.36358	4.01881	4.33691	4.82242	3.77157	5.03033	4.3077	4.05067	4.34631	4.55425	4.89707	3.70433	4.41548	4.30905	4.87008	4.93983
ILMN_1653718	7.55057	7.61603	7.65937	7.47158	7.49695	7.38506	7.83658	7.78661	7.94729	7.93012	7.97498	7.75712	7.27793	7.21632	7.68125	7.81996	7.81982	7.13792	7.79383	7.63333	8.07075	7.3382	7.55621	7.56135	7.95039	7.55801	7.46944	7.80354	7.59029	7.72004	7.58966	7.30227	7.87131	7.64549	7.71425	7.75465	7.92014	7.85628	7.81331	7.51609	7.87375	7.25572	7.43446	7.607	7.35418	7.44607	7.58033	8.04181	7.56666
ILMN_1653793	5.11297	5.21012	4.99027	5.01657	5.43181	5.38881	5.19013	4.82451	5.12297	4.80496	4.88006	5.40809	5.17941	5.21423	5.16218	5.2863	4.72281	4.87176	4.81869	5.35766	4.96545	5.32554	5.24019	5.04311	5.27821	5.15361	5.38253	5.29296	4.81292	5.0152	4.97351	5.61044	5.03756	5.66728	4.82233	5.11669	5.04489	5.35412	5.01793	5.77347	5.08159	5.14854	4.77927	4.42901	5.18523	4.92564	5.64153	6.1754	4.86628
ILMN_1653794	9.26788	10.021	9.06744	8.7525	8.82477	9.36731	10.0741	9.46694	9.28805	9.07906	8.91788	8.96354	9.08605	9.86382	9.65965	8.63078	9.42765	9.87479	9.34259	9.5478	9.50044	9.60423	8.65331	9.19031	9.24427	8.53046	9.93509	8.73819	9.46752	9.33125	9.25123	9.40757	9.01398	8.98503	8.49664	9.54193	9.49014	9.48833	9.07473	8.97	8.81963	9.30577	9.61878	9.59763	8.92027	9.42795	8.93255	8.69552	9.90552
ILMN_1653797	9.14826	8.85141	9.06223	8.97629	8.48045	9.04018	9.05252	8.88819	9.09484	8.92113	9.17993	8.90415	8.90093	8.78874	8.87825	9.16262	9.17925	8.62615	8.93644	8.36573	8.89701	8.26829	8.78646	9.04292	8.8889	9.09618	8.73232	9.0643	8.91585	8.73291	8.98423	9.22492	8.75622	8.70746	8.96091	8.90164	8.76899	8.86552	9.08782	8.96216	8.90923	9.10587	9.17081	9.00836	9.55721	9.09062	9.32782	8.15869	8.95018
ILMN_1653828	7.66928	7.03408	7.31458	7.99512	7.3008	7.47892	7.85832	7.64494	7.57501	7.56338	7.99105	7.81378	7.57375	7.65018	7.52573	7.71986	7.88979	7.33128	7.62743	7.75108	7.74582	7.5653	7.73334	7.55854	7.82566	7.90109	7.49808	7.83633	7.57348	7.75326	7.39244	7.78324	7.49194	7.7519	7.43786	7.6999	7.58502	7.75016	7.24492	7.49281	7.72513	7.42464	7.81293	7.56363	7.64179	7.71567	8.03219	7.73475	7.90925
ILMN_1653856	7.21718	7.40797	7.28854	7.15524	7.26965	7.12573	7.2357	7.01778	7.03541	6.93228	7.05659	7.55907	7.0839	6.90081	6.90256	7.10263	7.30411	7.17413	6.97038	6.79961	7.21597	6.81644	7.07903	7.28736	7.29916	7.48104	7.08459	7.23258	6.98971	6.87116	7.20087	6.93876	7.37377	7.16166	7.27843	7.00702	7.21624	6.85334	7.42233	7.41452	6.80879	7.51128	6.89707	7.24099	7.66665	7.0806	7.21234	7.53459	7.23168
ILMN_1653861	5.39854	5.99783	5.27068	4.9298	5.67642	5.09504	5.36499	5.46053	5.15062	5.30673	5.20495	5.33008	5.23715	5.34401	5.29373	5.34009	5.19527	5.18572	5.6502	4.83933	5.33617	5.16111	5.31928	5.45274	4.93119	5.68293	5.64175	5.43559	5.36781	5.3397	5.43791	5.20878	5.19887	5.06326	5.20949	5.18169	5.44534	5.27485	4.909	5.10349	5.25066	5.61596	5.55845	5.36958	5.35559	5.18182	5.02474	5.62855	5.47725
ILMN_1653871	12.1191	11.0077	11.5978	12.0629	11.5174	10.7875	11.3013	11.2601	11.6439	11.6921	11.1101	12.5652	11.604	11.5608	11.6366	12.3932	11.5574	9.98064	11.744	11.923	11.8148	11.8409	10.8935	11.3262	12.2735	10.8699	10.4133	11.2323	11.7043	12.0649	11.829	12.0382	11.6731	11.922	11.9444	11.6872	11.8005	11.9787	10.1873	11.6731	12.6188	11.2678	11.9209	11.3605	12.2366	11.784	11.8828	10.6887	11.4015
ILMN_1653876	4.84573	4.50407	4.81208	4.94295	4.96305	4.6328	4.64783	4.94695	5.24453	4.93761	5.10053	4.98079	4.53392	5.07428	4.56853	4.76044	4.88545	5.10868	4.49334	4.73976	4.70016	4.9014	4.83718	4.44256	4.80006	4.98337	4.38247	4.72805	5.14596	4.79544	4.77764	4.21139	5.07127	5.34244	4.99111	5.01904	4.26782	4.82126	4.34597	4.75816	4.59185	4.5914	5.0904	5.10442	4.69163	5.17375	4.86814	4.78366	4.95812
ILMN_1653896	4.64158	5.00284	4.65543	4.60181	4.45848	4.74844	4.67213	4.84715	4.51632	4.56937	4.75046	4.64103	4.61017	4.7289	4.86367	4.77812	4.42287	4.59125	4.90702	4.58104	4.78461	4.43601	4.64979	4.91457	4.54964	4.71635	4.66255	4.92498	4.64921	4.66986	4.69229	4.42947	4.71445	4.44688	5.07443	4.54976	4.39653	4.69516	4.26436	4.57623	4.81548	4.56225	4.56747	4.80839	4.42806	4.78338	4.43306	5.02153	4.66838
ILMN_1654016	11.306	11.4316	11.4719	11.4004	11.52	11.1423	11.248	11.2537	11.4987	11.4313	11.3078	11.4602	11.3425	11.4398	11.4111	11.5283	11.4789	11.0326	11.2096	11.306	11.6238	11.3161	11.4232	11.3648	11.4423	11.0927	11.2291	11.4742	11.3456	11.4082	11.5466	11.1841	11.2657	11.4233	11.6174	11.3599	11.422	11.3822	11.0852	11.4239	11.4558	11.4815	11.3168	11.1951	11.3033	11.5336	11.4785	10.8084	11.2574
ILMN_1654032	4.02115	3.98443	4.0241	4.37588	4.02017	3.92192	4.54517	4.15402	4.10598	4.25801	4.44509	4.78857	4.48922	3.95155	3.87452	3.97822	4.2218	4.12404	3.92454	4.35296	4.34915	4.03667	4.03166	3.86436	4.33344	4.21965	3.91103	4.40598	4.26849	4.40879	3.96948	4.24499	4.33114	4.19034	3.93996	4.31524	4.1949	3.94805	4.27942	4.38525	4.61334	3.95499	4.51104	4.04978	4.47495	4.35702	4.40961	4.79699	4.13163
ILMN_1654060	5.56328	4.51446	5.12017	5.73145	4.30546	4.70616	5.76128	5.08975	5.14414	5.12073	5.4744	5.64425	5.05213	4.79073	4.85872	4.90736	5.08613	5.20588	5.32284	5.47164	5.10439	5.18243	5.07415	4.9142	5.44755	5.99496	4.76718	5.259	4.72923	4.84124	4.69516	5.29713	5.29094	4.69438	4.62598	5.32169	5.46113	4.91804	4.73783	5.23686	5.62652	4.88489	5.52003	5.2591	4.99804	5.0738	5.83943	4.74772	5.45765
ILMN_1654068	5.12011	5.22359	5.31408	5.03234	5.36647	5.4581	5.20088	5.38934	5.43688	5.25772	5.32643	5.43372	5.1409	5.39819	5.163	5.18574	5.09607	5.10777	5.26449	5.28633	5.4235	5.35167	5.51876	5.5206	5.39617	5.18714	5.27996	5.85418	5.00454	5.14158	5.48787	5.25697	5.18585	5.33062	5.37041	4.9129	5.17843	5.60807	5.25217	5.58143	5.47442	5.53663	5.07251	4.81792	5.56836	5.2598	5.33131	4.81454	5.00313
ILMN_1654099	4.85266	4.40978	4.57037	4.70648	4.50007	4.50956	4.82618	4.51147	4.74171	4.87532	4.59157	4.58181	4.46593	4.93235	4.74135	4.22682	4.56962	4.68739	4.68076	4.63943	4.67763	4.4605	4.65938	4.4119	4.7231	4.7002	4.80053	4.46303	4.45204	4.63615	4.89028	4.61144	4.2988	4.45062	4.73303	4.38046	4.74314	4.83431	4.58202	4.44629	4.65827	4.41098	4.65388	4.6759	4.71231	4.70956	4.43071	4.36137	4.96562
ILMN_1654112	5.85269	5.97195	5.6769	5.0939	5.60235	5.43397	5.62027	5.13062	5.50801	5.58477	5.70769	6.04963	5.07726	5.19128	5.56482	5.75152	5.65803	5.64542	5.73013	5.5595	5.48971	5.68885	5.64543	5.42093	5.57806	4.99818	5.59192	5.91943	5.23664	6.13634	5.32147	5.4393	5.81959	5.61003	5.62616	5.47931	5.43686	5.6957	5.26692	5.11867	5.65668	6.19144	5.76926	5.25942	5.12509	5.26079	5.51491	6.21674	5.58341
ILMN_1654118	6.27884	6.4378	6.3105	7.08511	6.7274	7.25505	6.32177	6.79676	7.21741	6.38033	6.20997	6.40295	6.11831	6.77202	6.65146	6.91798	6.6146	6.465	6.44019	6.94276	6.66575	6.55612	6.66463	6.85747	6.33767	7.0042	6.54432	6.77596	6.55484	6.05167	6.67904	7.01461	6.22594	6.40032	6.32098	6.38349	6.4017	6.52007	7.80673	6.38837	6.09399	6.57678	6.57579	6.41777	6.7904	6.69602	6.68914	7.2341	6.54418
ILMN_1654151	9.57981	9.94849	9.95398	9.39907	9.97446	9.7285	10.1103	9.36702	9.71631	9.64795	9.55438	9.57172	9.37622	9.82366	9.68935	9.57566	9.69316	10.2157	9.91688	9.52709	9.64046	9.76128	9.85183	9.87413	9.64747	9.90027	9.75502	9.71975	9.88915	9.85645	9.48083	9.17246	9.80069	9.30323	9.83576	9.63771	9.80581	9.4451	10.0149	9.65729	9.23938	10.0358	9.61687	9.60961	9.31483	9.76625	9.32811	9.35368	9.88754
ILMN_1654210	5.87381	5.95615	6.02557	5.8262	6.4776	6.30562	5.84388	6.61547	5.75843	5.99442	6.33067	5.70001	6.63941	6.55752	6.16739	5.55349	5.56767	6.08276	5.80811	6.34219	5.97387	6.49276	6.03236	5.89417	5.87618	6.07637	6.48227	6.78089	5.34079	6.07504	6.05862	5.97339	6.08834	6.50836	5.5353	6.31522	5.82516	5.69655	5.35103	6.4167	5.37741	6.67093	5.96633	5.92522	5.22953	6.44989	5.63754	6.48093	6.09767
ILMN_1654262	4.88159	5.4065	5.1149	4.97538	5.76709	5.35192	5.18821	5.20197	5.19831	5.13683	5.07006	4.74672	5.27975	5.53427	5.48051	5.44397	4.95909	5.2178	5.00156	5.24174	5.45855	5.63601	5.53341	5.11144	5.01983	5.63298	5.56873	5.45473	5.07889	5.25817	4.83721	5.19086	5.33873	4.92021	4.83245	5.13578	5.241	5.27951	5.57399	5.16111	5.0285	5.48307	5.2884	4.84682	5.62989	5.68387	5.52395	5.1728	5.7809
ILMN_1654268	8.40295	8.46427	8.6464	8.41531	8.64417	8.34664	8.24355	8.488	8.5724	8.96848	8.41288	8.52174	8.59296	8.19863	8.67488	8.64013	8.43747	8.07911	8.42337	8.8434	8.61534	8.86138	8.32403	8.10904	8.71091	8.32436	8.03851	8.48345	8.54384	8.54169	8.35738	8.4646	8.45201	9.04108	8.93228	8.34001	8.66523	8.6642	8.67986	8.69158	9.17797	8.45563	8.2835	8.24545	9.15819	8.64986	8.80639	7.61978	8.47354
ILMN_1654289	5.31815	5.90828	5.44292	5.73259	5.95147	5.648	6.09981	5.54418	5.65969	5.49006	5.54428	5.6236	5.68962	5.61804	5.7266	5.71176	5.78193	5.68533	5.79451	5.70863	5.34774	5.82272	5.53203	5.66831	5.4803	5.82123	5.59235	5.9382	5.73723	5.5158	5.54884	5.53178	5.81758	5.40809	5.37777	5.52709	5.82643	5.65299	5.43234	5.53616	5.78175	5.93689	5.62287	5.74233	5.86836	5.91461	5.75706	5.4351	5.94797
ILMN_1654320	10.4786	10.012	10.3487	10.2491	9.73801	10.3093	10.4538	10.3163	10.1797	10.5338	10.3138	9.98699	9.97335	9.96817	10.2851	10.5244	10.1482	10.6062	10.5225	9.81997	10.266	9.91596	10.5382	10.3941	10.1841	10.5357	10.3532	10.1767	9.92071	10.0184	10.1965	10.3423	10.3064	10.4051	10.0439	10.4255	10.6064	10.3337	10.7766	10.3612	10.0061	9.92298	10.0122	10.5876	9.72458	9.87594	9.9873	10.6568	9.98412
ILMN_1654322	5.31938	5.5556	5.79904	5.12193	5.77462	5.94616	5.88649	5.47242	5.18078	5.56684	5.98842	5.49883	5.75126	5.54306	5.58887	5.7801	5.53002	5.50638	5.76461	5.72832	5.70234	5.55297	5.58345	5.80088	5.6808	5.17623	5.73739	5.59334	6.14527	5.95662	5.7447	5.45001	5.81494	5.86031	6.02039	5.31667	5.39738	5.85802	5.25595	5.80222	5.61744	5.96242	5.39666	5.25522	5.48695	5.82582	5.41067	5.19204	5.51828
ILMN_1654357	4.91436	5.08539	4.67034	5.01812	4.77135	4.68339	4.83234	4.74932	5.19409	4.89165	4.67858	5.00661	4.86633	4.85552	4.4991	5.08958	4.82538	4.50986	4.84348	4.93227	4.56768	5.10282	4.78333	4.7183	5.03082	4.57492	4.67932	5.06894	4.90796	4.93477	5.08775	4.94304	4.58212	4.62151	5.04271	4.95475	4.78343	4.8136	4.70663	5.10835	4.68714	5.07836	4.91747	4.51593	4.76073	5.21686	4.9734	4.0225	4.88673
ILMN_1654370	5.45821	5.46236	4.85964	5.32961	4.7866	4.72258	4.70342	5.10166	5.20328	4.94829	5.04791	5.29613	4.84277	4.97699	5.00136	5.1064	4.89334	4.38458	4.52044	4.95309	5.02898	5.39286	4.69171	5.0721	4.54078	4.97994	4.7064	5.15497	5.09177	5.35058	5.59402	4.92416	4.38095	4.9923	4.93587	4.84524	4.81114	4.9197	5.03697	5.08821	5.55679	4.59641	5.00896	5.10776	5.38118	4.91336	5.00571	4.62218	4.85629
ILMN_1654389	7.18615	6.66208	6.21591	7.29356	6.3154	6.76659	6.2434	6.99413	5.72126	6.7695	5.95904	6.49198	7.30219	7.18392	7.02805	6.45133	7.34913	6.57455	6.76944	6.60239	6.53906	6.43447	6.3249	6.76469	6.86835	6.59566	5.81584	6.303	8.18165	6.72933	8.18275	6.17509	6.50383	6.0473	6.88229	7.04516	5.93312	6.09556	6.53934	7.2809	7.33246	7.02597	6.74901	7.25287	6.6816	8.24382	6.14434	6.79866	6.01137
ILMN_1654392	5.24043	5.13418	5.35074	5.70723	5.16354	5.24494	5.68864	5.50513	5.45699	5.38104	5.43313	5.2916	5.37791	5.43793	5.1779	5.34097	5.27011	5.2861	5.23448	5.30015	5.24126	5.09826	5.59783	5.39912	5.34386	5.29348	5.16755	5.52892	5.24366	5.50802	5.27108	5.18113	5.32956	4.80119	5.13365	5.76766	5.02511	5.01862	5.19535	5.69451	5.57335	5.44462	5.15993	5.27458	5.45527	5.30853	5.36804	5.6263	5.17577
ILMN_1654396	12.4098	12.2436	12.3929	12.5434	12.4664	12.4624	12.237	12.4497	12.4539	12.4098	12.3195	12.5165	12.4807	12.3619	12.3352	12.4042	12.4973	12.3206	12.2532	12.2775	12.3439	12.6216	12.3478	12.2692	12.5427	12.3533	12.323	12.4905	12.5204	12.423	12.6349	12.5492	12.2207	12.6044	12.5834	12.2739	12.3351	12.3718	12.3731	12.5038	12.6797	12.3658	12.503	12.5697	12.5852	12.6307	12.6639	12.5925	12.2396
ILMN_1654398	6.35651	6.64447	6.25381	5.62263	6.60655	6.51257	6.29198	6.09965	5.71935	6.50799	6.46112	5.9877	7.52972	6.94968	6.13704	5.6065	6.62268	7.0335	6.119	5.78675	6.23036	6.9961	6.0267	5.97401	5.84421	5.99585	6.6315	6.45077	6.76278	6.42984	6.54668	6.11093	6.29575	6.57538	7.03944	6.52905	5.63963	6.6345	6.38256	6.5198	6.54849	6.89829	6.14586	6.59939	6.43122	7.06661	6.38898	6.43131	5.95336
ILMN_1654421	5.1873	5.04873	5.09111	4.7283	4.83054	5.18952	4.95153	5.36506	5.36797	4.93476	4.88983	4.6883	5.32595	5.26246	5.22376	5.03796	4.82378	4.79011	5.02788	4.70501	4.9735	5.22618	5.01512	5.08376	4.82458	5.35558	4.92151	4.84321	4.9021	4.7797	4.84235	5.3653	4.75695	5.05082	5.05399	5.10795	4.83166	5.29489	5.29312	4.95718	4.59056	4.7313	5.33101	4.96878	5.23481	5.35886	5.12453	4.71483	4.76226
ILMN_1654441	5.90457	6.0231	5.55884	5.92074	6.10096	6.04357	5.65469	5.62065	5.85884	5.83862	5.57031	6.42515	5.78967	6.11887	6.13433	6.19868	5.38579	5.42275	5.91598	5.55364	5.73742	6.4087	5.36232	5.72404	5.92943	5.713	5.67714	5.70946	6.21161	5.57706	6.01469	6.0996	5.64248	6.15535	5.73058	5.5656	5.93271	6.19856	6.25517	5.67917	6.30172	5.80781	5.84727	5.40709	6.09506	6.12052	6.05119	5.36419	5.91812
ILMN_1654445	8.02335	8.41146	7.82477	7.79248	8.11681	7.89694	7.9799	7.69894	7.93367	8.0845	8.0434	7.79567	7.82439	7.99782	8.09647	7.95939	8.01877	7.85657	8.30073	8.13114	7.9588	7.90644	7.84514	8.10813	8.10655	7.79305	8.23472	8.05963	7.95896	8.25077	7.454	7.63374	8.10212	7.90008	7.70787	8.18221	8.29047	7.55383	8.98479	7.32895	7.34236	7.74977	7.64344	8.39177	7.69847	7.7414	7.27491	7.60601	7.73305
ILMN_1654457	5.17933	4.53519	4.85349	5.1111	4.77814	5.04895	4.88961	4.68367	4.72959	4.76486	5.07168	5.09037	4.55514	5.12704	4.84074	4.85806	5.22922	4.81636	4.7762	5.30384	4.78881	5.07793	4.89558	4.82555	4.8001	4.68937	5.10104	4.81627	5.36949	4.70946	4.66027	4.67862	4.7418	4.92503	5.00349	5.09791	5.01805	4.78195	4.97863	4.84479	4.9547	4.76103	5.13262	4.92718	5.05699	5.17769	4.8488	4.79025	4.60749
ILMN_1654488	6.49967	5.98306	6.53663	6.61776	5.89209	5.98892	6.4946	6.09989	6.34989	6.41829	6.2783	6.56076	6.10575	6.35446	6.01371	6.31374	6.36069	6.12782	6.19996	6.07192	6.6215	6.30197	5.89792	6.21493	5.92494	6.26429	5.91763	6.18583	6.59487	6.30408	6.2509	6.34817	6.2042	6.30713	6.561	6.17437	6.05193	5.8674	5.93667	6.15374	6.55324	5.96538	6.35529	6.23838	6.60387	6.24424	6.15534	5.61348	6.37497
ILMN_1654497	5.57173	6.29964	5.77084	5.58992	5.77796	5.98301	5.75625	6.14987	5.83466	5.66583	6.02581	5.5899	5.55532	5.85527	5.85516	5.89533	5.60757	5.7887	5.83254	5.76265	5.6199	5.88592	5.7617	6.09244	5.83873	5.93974	5.61792	6.13804	5.84483	5.52786	5.83323	5.77109	5.81094	5.73688	5.76498	5.49334	5.56083	5.9376	6.16254	5.62565	5.54568	5.94584	5.72194	5.61111	6.27835	6.0062	6.00648	5.49051	6.0039
ILMN_1654516	6.96466	6.39382	7.01426	7.35121	6.74189	6.52065	6.40353	6.85183	7.07441	7.21617	6.94054	7.13569	6.67743	6.57771	6.90054	7.11464	6.69573	6.60539	6.61537	7.1391	7.01534	6.81713	6.42476	6.90785	7.36117	6.86189	6.54497	6.80601	6.90483	6.88665	6.73706	7.05684	7.05499	7.08832	6.88398	7.34235	6.73842	6.98884	6.59579	6.99848	7.36952	6.33107	6.89029	6.89653	7.11971	6.76376	7.30987	6.67596	6.68442
ILMN_1654518	8.43404	7.97133	8.22094	8.33824	8.04655	8.02872	8.38758	8.41504	8.39125	8.47121	8.15944	8.57778	8.01176	7.93543	8.58254	8.78402	7.99882	7.86344	8.70054	8.09644	8.15986	8.57293	8.56131	7.97655	8.0039	8.70083	8.00839	8.27863	7.77772	8.38607	8.30432	8.29905	8.39001	8.18285	8.06912	8.3574	8.7753	7.99205	7.92793	8.17021	8.77972	7.98015	8.70593	8.41707	8.22637	8.08721	8.36042	8.67383	8.67041
ILMN_1654542	6.82549	6.55998	6.78313	6.8716	6.6238	6.71602	6.74323	6.45427	6.83027	6.66441	6.69297	6.4197	6.26194	6.79484	6.7358	6.88989	6.82023	6.25432	6.84028	6.50679	6.58155	6.83812	6.54952	6.66573	6.4184	6.75445	6.97862	6.43576	6.5588	6.4197	6.23841	6.91045	6.52071	6.77038	6.44418	6.57013	6.63587	6.53654	6.77839	6.81382	6.74003	6.42961	6.58021	6.55845	7.03253	6.57534	6.6769	6.3251	6.67034
ILMN_1654543	8.93668	9.17662	8.99231	8.66077	8.77783	8.91854	8.84235	8.50246	9.03185	8.856	8.56372	8.93872	8.47794	8.76582	9.16477	8.87678	8.51088	8.94119	8.7893	8.5562	8.7909	9.16854	8.76411	9.09115	8.6013	8.68598	9.03454	8.7356	8.70437	8.84677	8.74633	8.89188	8.89789	8.94197	9.01775	8.60614	9.10547	8.92377	8.96169	8.70742	8.61238	8.90882	8.86639	8.68754	8.72339	8.78605	8.54562	8.97832	8.80051
ILMN_1654545	6.83392	6.78705	6.47735	6.65618	7.09924	6.71815	7.04295	6.86484	6.51014	6.63432	6.86585	6.42367	6.90431	6.69262	6.52267	6.40766	6.92014	7.01475	6.8489	6.60893	7.19163	6.31927	7.01066	6.79892	6.68942	7.07079	7.17751	7.17424	6.9127	6.40488	6.56203	6.43405	6.50873	6.37354	6.6572	6.89719	6.81582	6.65423	5.78832	6.45909	6.57363	6.48786	6.5829	6.70137	6.41323	7.30233	6.61498	6.91248	7.02981
ILMN_1654552	8.76541	9.01109	8.75937	8.15827	8.6643	8.53005	8.85941	8.33741	8.80927	8.67627	8.59731	8.52359	8.23878	8.4452	8.59553	8.80504	8.45306	8.66948	8.81694	8.37344	8.79989	8.72652	8.75892	8.70962	8.45988	8.25756	8.94002	8.35593	8.60546	8.75495	8.06966	8.39782	8.7363	8.27572	8.75924	8.54783	8.52187	8.35497	8.86831	8.07545	8.0527	8.71861	8.46236	8.69842	7.96909	8.58281	8.35184	7.63494	8.61051
ILMN_1654560	8.71569	8.13105	8.52649	8.68512	7.96267	7.54371	8.10194	8.37508	8.54595	8.4228	8.36097	8.94884	8.56879	8.26123	8.26543	8.73186	8.24306	7.54239	8.28422	8.73994	8.77884	8.31828	7.86589	8.25037	9.12728	8.23149	7.66198	7.93381	8.75626	8.44315	8.47369	8.49797	8.49615	8.79518	8.44576	8.51436	8.14534	8.43221	7.38326	8.58601	9.05074	8.20402	8.86541	8.18147	8.75798	8.89675	9.16962	7.20143	8.02631
ILMN_1654566	6.99768	6.97254	7.36046	7.06755	7.00183	6.89903	6.61843	6.94778	7.24033	7.09791	7.06886	7.43436	6.73848	6.8778	7.09174	7.11867	6.57636	6.67358	6.68119	7.24434	7.01827	7.20692	6.78902	7.0995	7.16763	7.34256	6.70201	7.07642	6.68518	7.29489	6.89997	6.94478	7.24526	7.14435	6.98858	6.63175	7.36052	7.08407	7.15496	6.9999	7.59266	6.83691	6.80214	7.08338	7.37363	6.98953	7.29589	7.21866	6.85331
ILMN_1654571	5.10502	5.15585	4.93716	5.87383	5.13951	5.49756	5.06229	5.08423	5.38895	5.23748	5.08273	5.92075	5.36956	5.54638	5.31928	5.52556	5.07806	4.98534	5.20853	5.50825	5.105	5.71136	4.98893	5.10025	5.54165	5.06173	5.29639	5.33679	5.07843	5.40715	5.07945	5.72513	5.29031	5.10496	4.7959	5.67847	5.23784	5.42423	5.24943	5.23357	5.38426	5.06246	5.40252	5.38229	5.14478	5.19489	5.66802	5.35097	5.23757
ILMN_1654583	9.22715	9.09048	9.22419	9.08656	9.11407	9.03926	9.31384	8.71029	9.16901	9.14899	9.04493	9.16442	9.09728	8.82655	9.15954	9.14879	9.1646	9.12676	9.04442	8.77347	8.90375	9.22285	8.8144	9.33429	8.71134	9.25779	8.95699	8.86001	9.20418	9.10966	9.14153	8.97763	9.1859	9.3366	9.63033	9.14776	9.12859	8.71476	8.64844	9.07667	9.1981	9.01635	8.97933	9.67991	9.04359	9.18799	8.84896	8.7422	9.09025
ILMN_1654586	4.67726	5.06342	5.03834	4.79288	4.79064	4.9648	5.56039	5.13324	4.73151	4.96088	5.22597	4.78413	4.59908	4.85091	4.94419	5.23879	5.46288	4.90687	4.86578	4.68613	5.09049	4.58397	4.92634	4.98286	4.94446	5.73825	5.19141	5.07591	4.85723	4.89604	4.53683	4.71379	4.46756	4.43374	4.98224	4.87363	4.66083	4.94118	5.25928	4.7066	4.5344	4.80247	5.09718	5.08678	4.2943	5.06789	4.82228	5.11485	5.32874
ILMN_1654609	7.44511	8.18369	7.68618	7.24539	7.86269	7.38057	8.13053	7.47313	7.65857	7.31464	7.52096	7.52441	7.53112	7.69557	7.7852	7.42995	7.87542	7.34624	7.78282	7.42589	7.73429	7.59473	7.48365	7.80832	7.38824	7.68667	7.7235	7.72512	7.63199	7.68255	6.93638	7.3001	8.09865	7.53971	7.38644	7.48293	7.62497	7.55382	7.81244	7.27967	6.68196	7.82503	7.53355	7.58491	7.3894	7.68648	7.42039	7.39161	7.73457
ILMN_1654612	4.31959	4.46865	4.13926	4.09223	4.19503	4.16041	4.97235	4.22104	3.7027	4.30253	4.17634	4.11814	4.33264	4.37514	4.41986	4.60917	4.22397	4.18047	4.2346	3.91858	3.86469	4.24236	4.34592	4.06985	4.59225	4.47212	4.42834	4.39306	4.19371	3.9806	4.18898	4.83662	4.26216	4.043	3.85831	4.46889	4.49615	4.09581	4.47688	4.12558	3.6243	5.00302	4.46916	4.15296	4.58165	4.53305	3.91532	4.46235	4.43539
ILMN_1654629	8.17157	7.83769	7.79406	7.66965	7.52101	7.49256	7.83247	8.04205	7.5893	7.77153	7.98375	8.0079	7.93348	7.66406	7.85519	7.79818	7.69382	7.67129	7.80463	7.51051	7.71589	7.77741	7.79019	7.65595	7.79626	7.93214	8.00886	7.99311	7.67929	7.59771	7.71662	7.45976	7.82449	7.87945	7.78428	7.74194	7.79236	7.85184	7.20221	7.92212	8.02597	7.77164	7.99772	7.68874	7.22924	7.84545	8.08562	8.3893	7.99264
ILMN_1654630	6.46074	6.21098	6.48005	7.04594	6.34505	6.3975	6.56214	6.97496	6.59438	6.70666	6.66313	7.0899	6.64119	6.90474	6.67537	6.80891	6.72689	6.11124	6.34572	6.84988	6.726	6.80102	6.35727	6.23293	6.99823	6.58025	6.2942	6.42356	6.55006	6.49116	6.9087	6.7813	6.73401	6.74522	6.49613	6.72237	6.56273	6.84549	6.12972	6.45345	7.51348	6.40143	6.85451	6.81232	6.85992	6.79982	7.19186	6.45749	6.42579
ILMN_1654637	4.95167	4.61901	4.69145	4.5556	4.50497	4.95843	4.83062	4.79099	4.83278	4.40589	4.49155	4.48942	4.6076	5.01951	4.68335	5.05391	4.73286	4.76546	4.76062	4.80359	4.64229	4.59443	4.95881	4.60257	4.79226	4.59305	4.86157	4.75255	4.61872	4.78709	5.33193	4.4913	4.86262	4.32659	4.92976	5.10276	4.86648	4.77465	4.83277	4.96568	5.03428	4.22603	4.59343	4.51469	4.36524	4.96174	5.17225	5.0319	4.33639
ILMN_1654639	5.36425	5.674	5.63803	5.33298	5.44162	5.39326	5.50991	5.80154	5.14055	5.68634	5.3384	4.97205	6.81934	5.96643	5.67589	5.16551	5.76932	5.65081	5.38195	5.25494	5.35611	5.32711	5.36229	5.74241	5.24245	5.69072	5.1211	5.45893	6.0622	5.46177	6.24841	5.39339	5.70361	5.28017	7.68347	5.23283	5.66613	5.82039	5.51886	5.18297	5.68176	6.63985	5.62723	6.05501	6.26107	5.32063	5.45906	6.06425	5.67753
ILMN_1654653	5.03232	4.75619	4.93803	4.81909	4.93581	5.22188	5.06907	5.1949	5.05714	5.12705	5.43996	4.81592	5.12006	4.90906	5.09945	5.30038	4.88728	4.99232	5.14097	5.0331	4.9647	4.7808	5.18436	4.97693	5.15086	5.1785	4.95334	5.08088	5.02423	4.96905	4.86918	5.02246	4.98784	4.55621	5.24764	5.2075	4.88477	5.00658	4.65771	4.73199	5.46339	4.82427	5.52592	5.5077	5.05585	5.29956	4.93152	4.7096	4.83538
ILMN_1654685	6.402	6.61454	6.10654	6.74268	6.40289	6.15337	6.09112	6.22499	6.20811	6.56151	5.73053	6.17882	6.68998	6.12942	6.11373	6.68797	6.90378	6.99291	5.82266	6.17596	6.70934	6.53915	6.23171	6.021	6.35472	5.97769	5.96382	6.33618	6.33263	6.3056	6.93642	6.42009	6.0747	6.55334	5.94399	6.13998	5.45564	6.861	6.06455	6.24086	7.43855	6.5236	5.83185	6.27602	6.4601	6.37475	6.53414	6.46924	5.93684
ILMN_1654690	7.91771	7.91983	7.64678	7.24395	7.58972	8.02077	7.8604	7.68416	7.74823	7.75258	7.67852	7.84984	7.86477	7.79738	7.79586	7.75804	7.6152	8.27606	8.00566	7.47858	7.74799	7.77255	8.03461	7.78433	7.39958	7.58281	8.06416	7.78111	7.79113	7.93973	7.40086	7.56468	7.90999	7.83863	7.38128	7.74425	7.70737	7.7028	7.6584	7.86659	7.311	7.67649	7.66446	8.02352	7.41388	7.88631	7.57612	7.78977	8.04985
ILMN_1654735	7.17802	6.43884	7.28253	7.24097	6.67081	6.60005	6.86241	6.89812	6.71218	7.02514	6.9509	7.33699	6.689	6.64782	6.97607	7.04955	6.71101	7.02253	6.78372	6.93813	7.21203	6.89443	6.88697	6.91015	7.01757	7.29383	6.52051	6.7607	6.66222	7.16338	6.97887	7.30207	6.8586	7.02396	6.7076	6.79818	7.16834	6.64711	6.42129	6.67082	7.60054	6.86381	7.20752	6.98759	7.13356	6.69801	7.22892	6.90128	6.87231
ILMN_1654773	5.17179	4.82772	4.83396	4.64497	4.7951	4.50327	5.03325	4.67808	4.82419	4.89082	4.71657	5.07444	4.67504	4.81384	4.84931	4.82503	4.84519	4.80986	4.92868	4.78807	4.78855	5.04233	5.03271	4.74382	4.75851	4.82711	4.78631	4.79031	4.76323	4.66525	4.9264	4.63853	4.8272	4.9179	4.85011	4.75828	4.62428	4.60733	4.69336	4.73404	4.61886	4.86647	4.93949	4.60093	4.80291	4.8583	5.24396	4.50428	4.5636
ILMN_1654778	5.25829	5.33406	5.42484	5.10004	4.83199	5.05372	5.83444	5.22764	5.37298	5.20768	5.49634	5.88248	5.51484	5.10858	5.13526	5.55737	5.39004	5.10764	5.40644	5.50471	5.82165	5.48979	5.28726	4.94155	5.94154	5.53193	4.82153	5.53854	5.11625	5.39885	5.49265	5.44675	5.53251	6.06033	4.68882	5.22515	5.37013	5.98076	4.54624	5.27035	6.21492	5.80887	5.84994	4.85901	5.0449	5.70334	6.08785	6.6689	5.62674
ILMN_1654851	5.67443	4.84195	5.97262	5.48722	5.21337	5.0111	5.18268	5.45712	5.15493	5.44374	5.46348	5.53598	5.14649	5.14499	5.71277	5.23892	5.22254	5.50981	5.26739	5.38209	5.51435	5.23356	5.34074	5.41278	5.5176	5.62174	5.54456	5.34372	5.11886	5.52972	5.12563	5.54289	4.89556	5.14244	5.05173	5.65485	5.47493	5.29189	5.29786	5.45945	5.49927	4.99564	5.41469	5.44419	5.42427	5.32998	5.57558	5.57622	5.07608
ILMN_1654861	5.09746	5.08727	5.40106	5.34292	5.12738	5.58137	5.38308	5.1188	5.16353	4.92132	5.6101	5.15896	5.58578	5.24665	5.31483	4.94979	5.22334	5.63047	5.43393	5.46099	5.63044	5.24897	5.13047	5.40975	5.27256	5.41482	5.12489	5.46941	5.41442	5.11367	5.35295	5.49607	5.27691	5.00803	5.01927	5.20032	4.95711	5.72419	5.62991	5.26129	5.38614	5.16135	5.19246	5.47668	5.14923	5.56829	5.67416	5.70314	5.4105
ILMN_1654875	10.1285	10.0373	12.041	10.8537	12.23	11.5677	10.069	11.1324	10.0585	10.9594	11.181	9.89283	9.84147	10.8976	11.1481	9.30582	10.9183	11.5467	10.2978	9.81601	11.2967	9.7407	10.7014	11.4456	11.6514	13.2016	11.3634	10.6296	10.1207	10.3017	12.5855	9.83526	9.47707	9.98009	12.1103	9.39898	12.107	10.0783	10.7371	11.0874	9.58886	11.6442	10.9828	10.5779	11.4555	11.123	10.8891	9.53958	11.5041
ILMN_1654893	4.87982	4.84709	5.39369	4.85427	4.83529	5.00089	4.84886	4.9422	4.83966	5.08892	5.36729	5.06475	5.45116	4.86957	4.95781	4.35419	5.03271	5.02046	5.14898	5.15861	4.97226	4.73364	5.26451	4.93233	5.28323	5.14055	4.89079	4.92495	4.68408	4.85336	5.15099	4.77593	5.10428	4.92996	4.75969	5.02759	5.09664	4.96878	5.16244	4.91638	4.83368	5.13457	5.11036	5.03199	4.82916	5.26786	5.05367	5.07761	5.30054
ILMN_1654915	7.10295	6.44908	6.63277	6.08042	6.28014	6.20329	7.10516	6.48812	6.23888	6.70385	6.75794	7.23844	6.40587	6.02145	6.53545	6.95036	6.02603	6.23739	6.49932	6.09013	6.47594	7.73182	6.58678	6.27653	5.95344	6.13059	6.62824	7.07357	6.08556	6.87562	5.82572	6.70358	6.68027	6.88887	6.16942	6.81578	6.66578	6.81203	5.8149	6.54325	7.3966	5.85685	5.80788	7.12786	6.67094	6.08975	6.04509	8.07927	6.90694
ILMN_1654920	8.36136	8.21315	7.89932	8.4574	8.19166	7.81036	7.94932	8.31161	8.15071	8.07201	7.8106	8.22595	8.02584	7.9203	8.27039	8.10161	7.93127	7.80527	7.75508	7.86514	7.64116	8.57796	7.63879	8.00558	8.00766	7.96619	7.80269	7.68123	8.06777	8.44659	8.08049	7.62759	8.06309	8.22887	8.27161	8.21574	8.07814	8.09838	8.29106	7.92308	8.12838	8.18432	8.13049	8.12957	8.4471	7.86917	7.59506	7.94486	8.36638
ILMN_1654939	8.37634	8.21099	7.98534	8.38174	8.54163	8.20552	8.63477	8.43407	8.38059	8.2822	8.57767	8.43239	8.29141	8.35337	8.16765	8.37263	8.50109	8.36086	8.77491	8.14547	8.4555	8.29785	8.38418	8.37568	8.13747	8.68928	8.32932	8.59518	8.54361	8.36479	8.23338	8.18511	8.15479	8.12407	8.314	8.24855	8.38742	8.45714	8.27972	8.21292	8.27569	8.45107	8.40917	8.07242	8.45381	8.82439	8.55422	7.08506	8.52686
ILMN_1654946	6.70142	6.89361	6.36444	6.33793	6.6804	5.87084	6.49323	6.65662	6.88498	6.4161	6.35774	7.03847	6.28431	6.47719	6.62068	6.14886	6.07029	5.93767	6.42814	6.31496	6.50906	6.60076	6.79564	6.67639	5.85534	6.53506	6.48814	6.81829	6.10474	6.3196	6.88594	6.7337	6.44412	7.31259	6.35054	6.18303	6.08266	6.05721	6.37981	6.17576	6.39307	6.19441	6.78936	6.43133	6.48571	6.15209	6.48552	6.84208	6.37921
ILMN_1655011	4.65847	5.67254	5.22382	4.71259	4.85227	5.16296	5.348	5.09512	5.06223	5.31734	5.03998	4.92419	4.61487	4.8687	5.31408	5.13064	4.97685	4.87473	4.92048	4.83842	5.55415	4.56662	5.45883	4.99195	4.94061	5.30548	5.14587	5.12294	5.17469	4.94954	5.26199	4.91357	5.02222	5.25673	5.11486	4.70756	5.09638	5.1267	4.51187	4.9085	4.59663	5.44647	4.87554	5.13401	5.33042	5.19731	4.69718	5.37615	5.1805
ILMN_1655046	5.44885	5.46085	5.90527	5.51412	5.97502	5.78436	5.86017	5.98382	5.93407	5.71037	6.30629	5.63237	5.75866	5.84692	5.70217	5.52318	5.7863	6.12667	6.01565	5.79881	6.10118	5.38724	6.06767	5.9328	5.91793	5.52719	5.93962	6.0189	5.88532	5.89824	5.91087	5.69622	5.71945	5.69183	5.83074	5.69073	5.6161	5.83663	6.26829	5.78751	5.60593	5.62881	5.19136	5.85864	5.70509	5.99785	5.72963	4.85007	5.72696
ILMN_1655068	5.13321	4.53526	4.88202	5.06935	4.87765	4.88563	4.91889	4.50399	5.19908	5.21051	4.88774	5.07121	4.68577	4.74647	4.90338	5.18659	4.50293	4.96857	5.02643	4.45058	5.08892	5.27214	4.78927	4.89475	4.82568	4.5727	4.73017	4.81359	4.8062	5.11988	5.12578	4.93603	4.66399	5.34664	5.12174	4.74974	4.87885	4.98161	4.51041	4.95455	5.0338	4.73736	4.89745	4.47216	4.07724	4.75779	5.00419	5.55845	4.926
ILMN_1655077	8.20116	9.52265	9.36374	8.19971	8.81219	9.17321	8.45867	8.86936	8.95463	9.11686	8.59222	8.77534	8.56372	8.70958	8.99494	9.49925	9.06044	8.4037	9.16081	8.75647	8.67583	8.46801	8.90922	9.07235	8.99684	8.68603	8.50687	8.98651	9.0981	8.65494	9.32403	9.03293	8.83823	8.63706	9.67496	8.72267	9.05387	8.85288	9.03574	9.31387	8.22789	9.06694	8.774	8.90553	8.87518	9.11995	8.94322	8.61935	8.97328
ILMN_1655117	6.07965	5.93345	5.67102	5.57375	5.91495	5.72513	5.98806	5.27726	5.8965	5.81671	5.45174	6.0223	5.75957	6.10685	6.149	5.71825	5.45264	5.27273	6.00208	5.59959	5.51283	6.4043	5.70039	5.80067	5.38655	5.86994	6.26514	5.57668	5.44054	6.07574	5.75291	6.01286	5.53871	5.80998	5.69103	5.83225	5.28201	5.59659	5.91854	5.14218	5.97663	5.64868	5.76116	5.99983	5.80445	5.22767	5.35249	5.57668	5.63491
ILMN_1655126	6.62392	5.90008	6.15532	5.89027	6.32748	6.08451	6.47322	6.05823	5.85793	6.40062	6.0286	5.89123	5.83618	6.17345	6.21042	5.9317	5.99249	6.1483	6.0806	6.09043	5.87223	6.07472	6.08988	6.42756	6.13199	6.54505	6.48673	6.12811	5.66937	6.34757	5.94628	6.31074	6.27343	6.08806	6.20965	6.28016	5.99869	5.88547	6.0926	5.92662	5.7955	6.20394	5.98629	5.94517	6.01496	5.73165	5.97253	5.87612	6.2607
ILMN_1655137	4.81621	5.03236	4.83924	4.5296	4.67928	5.0011	5.13929	5.16519	5.01245	4.70758	5.18635	4.73734	4.83916	4.84336	4.88459	4.82506	4.9682	4.69057	5.02419	4.77534	4.75193	4.80476	4.95184	5.03032	4.74654	4.96983	5.2567	5.4107	4.41805	4.77503	4.97946	5.19001	4.76652	4.58046	4.98388	4.9827	4.85242	4.76802	5.07295	4.49083	4.74258	4.74054	5.13447	4.9929	5.22496	4.89981	4.97066	4.08744	5.2731
ILMN_1655154	9.62077	9.68701	9.31579	9.5266	9.4849	9.68538	9.62128	9.53903	9.42909	9.28458	9.48257	9.52324	9.5588	9.51515	9.8703	9.65242	9.49462	9.48145	9.87258	9.47141	9.3705	9.61162	9.54623	9.51657	9.11008	9.97173	9.59381	9.8055	9.46289	9.42767	9.62319	9.54237	9.56904	9.35718	9.46243	9.20019	9.4947	9.57178	9.68325	9.55394	9.34647	9.52432	9.63733	9.28026	9.61672	9.63776	9.33426	10.067	9.74994
ILMN_1655163	9.96243	10.0819	9.55688	9.79425	9.93668	9.80122	9.80545	9.94545	10.0614	9.6	9.83397	9.91069	9.86523	9.83936	9.98252	9.96064	9.64694	9.78501	9.8068	9.9967	9.65439	10.1535	9.77149	9.97403	9.54198	9.90831	9.66713	10.0829	9.95056	9.90102	9.81875	9.78982	9.83246	10.0001	9.97277	9.71647	9.93512	9.88247	9.70652	9.79814	9.76508	9.93527	9.87603	9.74617	10.0412	9.8416	10.0347	10.1162	9.82963
ILMN_1655165	6.88484	6.40281	6.32941	6.89172	6.4404	6.42154	6.93037	6.43421	6.45779	6.20433	6.34377	6.80246	6.4542	5.67165	6.7563	6.66089	6.69213	6.50536	6.43824	6.26782	6.01723	7.29925	6.29612	6.87259	5.98886	6.01442	6.24595	6.37458	6.75866	6.84735	6.56457	6.7673	6.55098	6.15141	6.89327	5.94741	5.99481	6.54477	6.468	6.16338	6.52278	6.6898	6.52935	6.81916	6.82207	6.57865	6.47347	6.76864	6.07324
ILMN_1655177	8.52906	7.78612	8.21876	8.01927	8.22617	8.30415	8.59484	8.1811	8.23301	8.25853	8.1516	8.18742	7.95081	8.33266	8.33057	8.31185	7.67608	8.42934	8.18806	7.90214	8.0089	8.50659	8.23758	8.31681	7.97856	8.58659	8.5965	8.04218	8.08488	8.26595	7.94124	8.32553	8.11744	8.10901	8.15228	8.19236	8.03256	8.15984	8.00687	8.07959	8.30037	8.09003	8.39662	7.98882	7.95709	7.9052	7.93575	8.65663	8.38553
ILMN_1655190	4.83052	4.89019	4.96805	4.89953	4.77183	4.68429	4.90367	4.84091	4.79752	4.92246	5.11634	5.05254	4.59232	4.97117	4.98552	5.33252	5.1265	5.20122	4.91945	4.66271	5.07475	4.85181	5.04983	4.74547	5.13334	4.94832	5.01235	4.74766	5.33028	5.15791	5.22336	4.51884	4.66112	4.92063	5.14513	5.01217	4.98956	4.96649	4.5268	4.91126	5.49647	4.79228	4.85453	4.86236	4.89397	5.23073	4.65897	4.7849	4.79941
ILMN_1655191	5.38006	5.45972	4.97416	5.35884	5.1346	5.37662	5.42806	5.221	5.3146	5.29815	5.37296	5.37607	4.86532	5.1594	5.39327	5.38725	5.32582	5.39325	5.16869	4.74351	5.19668	5.59606	5.13809	5.37705	5.12051	5.48444	5.36901	5.27998	5.54615	5.37162	5.41298	5.22738	4.9685	5.08413	5.49872	5.11821	5.27081	5.54369	4.45696	5.59802	5.35973	4.96998	5.48073	4.94517	5.3253	5.33193	5.1967	6.06663	5.22263
ILMN_1655194	5.25258	5.49119	5.50361	5.56773	5.06895	5.274	5.50855	5.36359	5.34735	5.03128	5.3062	5.48917	5.15755	4.85895	5.41028	5.48111	5.87048	5.18222	5.12171	5.63287	5.48876	5.1607	5.19654	5.42693	5.54212	5.34567	5.02322	5.17255	5.16033	5.21992	5.4041	5.67647	5.61068	5.31149	5.16268	5.3079	5.44312	5.47068	5.17649	5.4189	5.65884	5.12489	5.52988	5.348	5.21358	5.34134	5.51269	5.67917	5.4121
ILMN_1655195	5.11086	5.50729	4.61497	5.03161	5.26488	5.46916	5.1698	5.3923	5.20267	4.8494	5.36482	4.4659	5.0615	4.97029	5.35462	5.11856	5.0561	5.40801	5.23068	5.11417	5.47731	4.66662	5.47761	5.33	4.5018	5.42801	5.41338	5.31256	5.01094	5.32145	5.12464	5.30588	4.70773	5.16375	4.99551	5.36991	5.11581	4.8481	5.20786	4.69864	4.87361	5.46296	5.11784	4.88612	5.47494	5.11929	4.90973	5.10613	4.98739
ILMN_1655206	7.16071	6.86862	7.38247	7.63423	7.06352	7.08875	7.27578	7.08727	7.53594	7.16558	7.44805	7.63654	7.32751	7.2202	6.84641	7.43163	7.58617	6.91226	7.20618	7.53021	7.4439	6.71093	7.4327	7.12117	7.73596	7.60073	6.70917	7.33472	6.79738	7.23342	7.26822	7.33815	7.29132	7.31586	7.28098	7.21219	7.52202	7.18454	6.88597	7.29587	7.80361	6.85806	7.64415	7.44402	7.74705	7.129	7.64156	6.74009	7.03298
ILMN_1655225	4.76998	4.65452	4.40191	4.44979	4.81446	4.36674	4.93424	4.65822	4.32328	4.51697	5.01096	4.68603	4.48211	5.01209	4.62473	4.8807	4.78501	4.67041	4.86858	4.83197	4.32645	4.53963	4.52177	4.60521	4.702	4.99652	4.56031	4.92845	4.62346	4.47891	4.7179	4.25361	4.83242	4.68203	4.85481	4.8152	4.63888	4.74662	5.03493	4.2143	4.55612	4.51366	4.98292	4.40328	4.34147	4.87411	4.91344	4.96895	4.78265
ILMN_1655244	5.70992	6.65388	6.0579	5.74751	6.40374	6.17611	6.28721	6.15935	6.29931	5.81364	5.94267	6.08492	5.59909	5.96833	6.18402	6.43619	5.90305	5.68972	6.39987	6.1249	6.61662	5.98671	5.86228	6.30767	5.91202	6.19975	6.13858	6.51044	5.78914	6.14764	5.50665	5.72575	6.37302	5.5026	6.30556	5.71236	6.07968	6.19298	5.91909	6.01228	5.52623	6.19807	6.18185	5.8451	5.70213	6.0863	5.94006	6.24803	6.37032
ILMN_1655261	6.45333	6.2021	6.23758	5.82504	5.92479	6.0422	6.20893	5.98847	6.17762	6.30139	5.67023	6.04632	5.8185	5.82339	6.07675	6.30542	5.93247	5.83891	6.2503	5.776	5.62797	6.38799	5.93716	5.63292	5.90113	6.67304	6.07559	6.07974	5.89288	5.84413	5.72132	5.77186	6.18261	5.82977	5.42112	6.1085	6.45566	5.87608	5.98691	5.76191	6.037	5.74479	6.12153	6.30497	6.26618	5.67605	5.74826	5.86321	6.05587
ILMN_1655307	6.77975	7.32429	7.04134	6.82953	7.05174	7.19359	7.41155	7.02921	7.00135	7.16375	7.13617	6.76527	6.71738	7.00672	7.08621	7.05068	7.07774	7.15016	7.69735	6.73896	7.06886	6.86704	6.94326	7.13124	6.96109	7.08825	7.57223	7.11416	7.00676	7.22369	6.61812	6.67638	6.97511	6.75714	7.2036	6.90415	7.20486	6.97189	6.83512	6.95806	6.70833	7.08144	7.15934	7.0446	6.89978	7.21386	6.78282	6.60233	7.04882
ILMN_1655311	5.04519	5.51308	5.61882	5.17635	5.84219	5.48759	5.40076	5.18555	5.22207	5.40267	5.54577	5.34125	4.88922	5.15014	5.13876	5.39563	5.42405	5.47361	5.3025	5.16969	5.56842	5.4464	5.36118	5.35723	5.20517	5.47664	5.35371	5.63561	5.53508	5.1714	5.19432	4.9414	5.57924	4.89917	5.54522	4.93278	5.78077	5.21919	5.64933	5.11478	4.69684	5.36251	5.30933	5.04843	5.0016	5.53701	5.14796	5.00477	5.55214
ILMN_1655312	5.30623	5.80076	5.78535	5.34074	5.88706	5.7915	5.55542	5.77803	5.28171	5.59216	5.63625	5.10596	6.0359	5.66523	5.69196	5.4603	5.66907	6.12657	5.73426	5.69231	5.45286	5.50639	5.46786	5.66758	5.45073	5.73776	5.64685	5.58277	6.1131	5.39599	5.73087	5.87307	5.56926	5.71875	5.73609	5.3741	5.49864	5.71238	5.72026	5.92625	5.43759	5.45706	5.55188	6.04491	6.07119	5.93785	5.68153	5.73446	5.79335
ILMN_1655316	8.29742	8.60871	8.73347	8.42058	8.43419	8.49832	8.40265	8.41032	8.61451	8.80211	8.6618	8.87281	8.60223	8.53429	8.24435	8.51104	8.32556	8.32354	8.83363	8.66521	8.52727	8.86554	8.58251	8.32616	8.68683	8.20251	8.56479	8.64096	8.47036	8.51843	8.59084	8.37867	8.50725	8.52067	8.64662	8.56311	8.36064	8.41183	8.60285	8.79448	8.32976	8.5538	8.32966	8.52336	8.75559	8.9477	8.77449	7.7397	8.72681
ILMN_1655329	5.43201	6.0339	5.5878	5.3361	5.95898	5.85147	5.68034	5.77433	5.78706	5.723	5.73691	5.16452	5.86815	5.70399	5.43972	5.59946	5.93368	5.82162	5.94586	5.78025	5.46533	5.52557	5.43357	5.76394	5.59878	5.55752	5.94585	5.84186	5.72645	5.443	5.40087	5.81969	5.15315	5.31993	5.78293	5.72441	5.45255	5.66679	5.67537	5.81085	5.29569	5.74181	5.87	5.78683	5.90925	5.94011	5.6726	4.73482	5.72791
ILMN_1655340	8.7057	8.92587	9.00358	9.00486	9.02894	8.77199	8.73014	8.95843	8.73824	8.83506	8.96895	8.7995	9.0173	8.80549	8.77322	8.7703	8.81613	9.09157	8.90882	8.57927	8.82023	8.65641	8.62579	8.8431	9.21484	8.92628	8.79123	8.95937	9.1087	8.80958	8.87459	8.58881	8.98718	8.97108	8.83032	8.6923	9.06341	8.86848	9.04946	8.93387	8.73576	9.13407	8.9152	8.83189	8.75384	8.77622	8.72926	9.05232	8.74767
ILMN_1655377	7.99265	8.54728	8.26571	7.87367	8.36774	8.24267	8.05182	8.21423	8.02987	8.11379	8.33869	8.06425	8.14339	8.20603	8.16657	7.95419	8.35651	8.35045	8.07343	7.9694	8.18068	8.25108	8.18741	8.18199	8.19437	8.07107	8.32641	8.16556	8.26155	8.10112	8.25804	8.01784	8.23571	7.98379	8.39429	8.14937	8.06779	8.1236	8.24241	8.15327	7.84691	8.53406	7.69602	8.09066	8.17469	8.21184	7.94164	7.76509	7.9839
ILMN_1655414	6.50022	6.79287	7.05377	6.57314	6.65722	6.43903	6.24074	6.68295	6.83688	7.03257	6.84643	7.1971	6.96917	6.74864	6.64612	7.0341	6.5864	5.81433	6.52221	7.11094	6.98271	6.61788	6.41518	6.36328	7.42838	6.9815	5.76145	7.25359	6.07438	6.58096	6.98756	6.76917	7.12224	7.31858	7.023	6.66835	7.02555	7.18219	6.27402	7.32075	7.21719	6.68208	7.28937	6.65868	6.77789	6.80323	7.48164	7.585	7.12149
ILMN_1655418	7.56823	7.6969	7.81998	7.90969	8.06348	8.07797	7.83312	7.69725	7.52057	7.59279	8.00992	7.53813	7.9358	7.77765	7.8341	7.47712	7.8144	8.046	7.84878	7.89478	7.82119	7.48307	8.13651	7.67187	7.77746	7.75346	8.07401	7.93465	7.94554	7.60744	7.80781	7.82688	7.76142	7.69933	7.45132	7.53958	7.63319	7.7427	8.05017	8.02428	7.45675	8.0233	7.31381	7.79546	7.54641	7.98757	7.75424	8.16175	7.56085
ILMN_1655422	7.2711	8.28681	7.50013	6.77523	7.66755	7.02802	7.35446	6.46882	7.00461	7.12131	7.14743	7.27262	6.9673	6.97308	7.89787	7.27693	6.79852	7.20801	7.36807	7.04476	7.06714	7.42543	6.85324	7.43176	7.122	6.71777	7.06469	7.99413	7.13863	8.11182	6.64072	7.18984	7.39713	6.72584	6.89217	7.33764	7.14812	6.847	7.51482	6.93974	6.87717	7.58792	7.17464	6.83617	6.91143	7.01333	7.42605	6.41933	7.02613
ILMN_1655429	4.77408	5.46325	5.23931	4.78887	4.99754	5.30416	5.22898	5.1395	4.99676	5.16336	5.21044	5.00585	5.24617	5.4055	5.28036	5.07515	5.09825	5.23128	5.23935	5.38447	5.15914	5.01415	5.1204	4.95901	5.12205	5.34714	4.98794	5.41848	5.39498	4.98501	5.07529	5.52059	4.82924	4.96013	5.10556	5.542	5.14392	5.06867	5.31209	5.02939	4.82061	5.19035	5.14732	5.22606	5.18782	5.47307	5.31821	4.95227	5.2317
ILMN_1655433	4.85484	5.37981	4.75704	4.77524	5.1226	4.84277	5.47927	4.78565	5.03851	4.84448	5.14345	4.98637	4.94198	4.76152	5.01785	4.93139	5.08985	5.21385	5.27116	5.16789	5.00493	4.81129	5.17704	5.22276	4.98079	4.55801	4.68879	5.01471	5.22587	5.58021	4.96788	4.82646	4.96665	5.1324	5.51629	4.8533	5.01552	4.89335	4.77982	4.63638	4.87815	5.35468	5.33384	5.08224	4.82537	4.91069	4.97449	4.67567	4.46201
ILMN_1655444	6.2232	7.02035	6.39839	6.19458	6.31844	6.61048	6.5776	6.70334	6.61172	6.56927	6.31047	6.34409	5.9298	6.21616	6.54087	6.31503	6.05799	6.23484	6.40864	6.37983	6.67194	6.24074	6.51853	6.17217	6.35792	6.01137	6.45923	6.73549	6.1536	6.615	6.31427	6.547	5.98881	6.33249	6.35557	6.22177	6.44682	6.18387	6.37483	6.28952	6.05797	6.74242	6.00662	6.27996	6.63474	6.13723	6.0048	6.72987	6.57304
ILMN_1655469	5.09676	5.34647	5.37168	5.27772	5.60885	5.48781	5.2847	4.86515	5.35376	5.17455	4.83523	5.53135	5.48633	5.36454	4.80367	5.75813	4.94093	5.17865	5.21523	5.56815	5.31547	5.44895	5.49608	5.49227	5.18964	5.26749	5.36759	5.35624	5.12293	5.15224	5.51627	5.55021	5.32727	5.56934	4.84239	5.16003	4.94793	5.49997	5.09182	5.14537	4.9862	5.53416	5.06561	5.1874	5.01354	5.16529	5.15932	5.63634	5.27283
ILMN_1655482	4.52953	4.78244	4.64948	4.52582	4.89751	4.6854	5.06413	4.77359	4.86855	4.7862	4.88995	4.96654	4.66965	4.77262	4.79417	4.73892	4.69989	4.6997	5.1324	4.82056	4.95352	4.895	4.57393	4.79938	5.01214	4.17305	4.64834	4.54856	5.57549	4.83412	4.59416	5.04188	5.03273	5.09469	4.30489	4.88183	4.86647	4.61128	4.65052	5.05576	5.44881	4.84243	5.06566	4.75696	4.62562	4.78556	5.1954	5.68804	4.75677
ILMN_1655485	5.91978	5.97744	6.22672	5.56654	5.75823	5.69108	5.47028	6.10379	5.95317	5.97916	5.75347	6.09081	5.53593	5.90475	6.00914	6.1268	5.50795	5.89448	5.80495	5.96704	5.73711	6.20748	5.68475	5.71505	5.905	5.49325	5.71119	5.74477	5.97421	6.172	5.77218	5.71943	6.23246	6.01358	6.37635	5.72034	5.65623	5.86157	5.38751	5.68665	5.72083	5.73628	6.08998	5.56574	6.38825	5.7482	5.95126	5.24706	5.57198
ILMN_1655497	7.92836	7.99264	7.90542	8.00327	7.80336	8.24638	8.65503	8.13584	7.92158	7.68605	8.1276	7.83186	7.73314	8.07337	8.21443	7.88818	8.15239	8.23454	8.08892	8.11651	7.99778	7.54469	8.34131	8.11821	7.81559	8.23993	8.32414	8.2921	7.80527	7.83106	7.36769	7.97887	7.99168	7.37347	7.20224	8.31926	8.08269	7.66179	8.25659	7.64299	7.71049	7.7892	8.16883	7.73995	8.18277	8.14348	8.08597	7.29238	8.3036
ILMN_1655549	9.82695	9.1063	9.55826	9.18461	10.1169	9.14412	8.83425	9.87024	8.79829	9.29285	9.54742	9.82113	8.72863	9.09147	9.01475	9.26878	9.65815	8.96433	9.14126	8.86527	9.31059	9.14803	8.93077	9.37474	9.42419	10.265	8.9008	8.56578	8.83164	9.69002	10.0071	9.21854	9.14416	9.00272	9.91963	8.28477	9.95254	9.37063	8.76365	9.30987	9.37866	9.32449	9.60073	9.16474	9.73701	9.17482	9.55129	9.31365	9.58119
ILMN_1655557	8.33691	7.98361	8.45118	7.99641	8.14555	7.7617	8.41619	8.26161	8.59776	8.12165	7.52744	8.25903	7.71699	8.34083	8.50414	8.39603	7.56778	8.22773	7.96419	8.0391	8.21544	8.67403	8.14294	8.22799	7.81008	8.58138	7.7811	7.91758	7.82153	8.04652	8.63317	8.15468	7.9112	8.45307	8.29062	7.90672	7.84896	7.92631	7.73703	8.17345	8.81667	7.73508	8.31629	8.11827	8.46762	7.79757	8.03503	8.02605	7.82385
ILMN_1655561	10.4837	10.4821	10.9108	10.2978	10.7375	10.3545	10.1316	10.0332	10.5372	10.5196	10.0954	10.8148	10.5833	10.3021	10.3752	10.8041	10.1176	10.3849	10.5485	10.506	10.3932	10.74	10.3687	10.4622	10.8433	9.97821	10.2404	10.5163	10.7268	10.8893	10.5884	10.1814	10.4652	10.5572	10.5545	10.3177	10.6303	10.4177	10.3047	10.5093	10.7491	10.5947	10.4226	10.4072	10.517	10.4163	10.3519	9.5777	10.1917
ILMN_1655595	5.27066	5.58791	5.129	5.87712	5.7199	4.99382	5.93222	5.35736	6.05147	5.34304	5.0382	5.93435	5.0234	5.26002	5.07142	5.60743	5.7441	4.68167	5.46513	5.17508	5.16006	5.37625	5.74182	5.97893	5.41263	5.47947	5.96848	5.60489	5.5068	4.76473	5.40194	5.10369	5.62427	5.06278	4.94169	5.20464	4.59993	4.74633	6.42059	4.52319	4.7914	5.45281	5.54748	5.62746	6.17746	5.25619	5.95529	5.61374	5.22083
ILMN_1655608	4.35753	4.54936	4.271	4.71979	4.77981	4.88377	4.66317	4.56138	4.75707	4.48281	4.61784	3.94436	4.78726	4.81925	4.62621	4.44213	4.68998	4.81028	4.68335	4.6414	4.25655	4.78761	4.2201	4.30076	4.61198	4.41435	4.26893	4.60095	4.42251	4.77196	4.85475	5.01799	4.59903	4.48524	4.28714	4.5668	4.57063	4.78001	4.51905	4.74067	5.25148	4.4171	4.74272	4.78253	4.99685	4.6072	4.6938	5.07873	4.54304
ILMN_1655612	5.27828	5.58046	5.26348	5.77291	5.76899	5.76755	5.8235	5.83357	5.64633	5.46761	5.82736	5.44786	5.67256	5.72253	6.17964	5.33499	5.67798	5.54233	5.4451	5.85808	5.54573	5.96159	5.11779	5.6326	5.3283	5.84387	5.7531	5.67538	5.76329	5.46673	5.3495	5.88979	5.56962	5.53002	5.47884	5.76748	5.37782	5.51964	5.88904	5.4189	5.86088	5.55302	5.61195	5.56988	5.50568	5.42419	5.73565	6.04264	5.64611
ILMN_1655622	7.72487	8.50047	7.64649	8.12033	8.04572	8.27155	8.41614	8.18074	8.14796	7.88547	7.95451	7.95572	7.92834	8.34937	8.07092	8.18333	8.14606	8.04315	8.27568	7.89882	7.77812	8.14867	8.06657	7.99566	7.70257	8.07184	8.19196	8.2471	8.07313	8.03611	7.67857	8.19657	7.80129	7.87218	8.1535	8.00894	7.79185	8.24429	8.26093	7.94117	7.74356	8.12602	8.08173	7.88308	8.39336	8.3203	7.87661	7.63983	8.11655
ILMN_1655635	5.89066	6.42114	6.28724	5.69654	6.40031	6.21166	6.09768	5.93192	6.38462	6.03545	5.95366	5.59897	6.26486	6.46299	6.19318	6.09768	5.92171	6.1706	6.28884	6.20049	6.00449	6.34857	6.0589	6.07301	5.91254	6.07262	6.23105	6.55679	6.16516	6.12271	5.74479	6.29763	5.86064	6.00035	5.88474	5.98948	6.24846	5.7606	6.46681	6.04711	5.98788	6.28705	6.06987	6.03989	6.40363	6.14684	5.97108	5.84641	6.26972
ILMN_1655645	4.83824	4.67783	4.45556	4.79912	4.1436	4.95435	4.90663	4.4861	4.36142	4.48318	4.59994	4.61392	4.91065	4.83126	4.4651	4.43266	4.27198	4.71998	4.33868	4.68498	4.52381	5.13942	4.22593	4.53917	4.50421	4.57402	4.3654	4.77749	4.75493	4.58711	4.76339	4.45293	4.41027	4.47475	4.78776	4.3411	4.6502	4.57368	4.55685	4.54128	4.33827	4.49516	4.375	4.26816	4.57939	4.76387	4.66225	4.09044	4.59665
ILMN_1655654	4.4843	3.87116	4.69715	4.29805	4.43257	4.85527	4.70495	4.26443	4.31773	4.30046	4.67436	4.594	4.91075	4.16898	4.33554	3.84891	4.64624	4.77504	4.39419	4.29624	4.65336	4.3784	4.67015	4.63651	4.61342	4.23454	4.44085	3.94659	4.83193	4.46463	4.4292	4.10332	4.50224	4.49404	4.31293	4.03967	5.03441	4.84269	4.37589	4.48616	4.69263	4.54012	4.64648	4.524	4.44752	4.87225	4.46141	4.68657	4.63152
ILMN_1655684	5.03093	5.14592	5.17871	5.03766	5.14494	5.19977	5.07346	5.16547	5.47612	4.88643	5.42094	5.11502	5.10549	5.74337	5.25884	5.1881	5.01715	5.21078	5.34595	4.92589	5.09397	5.2038	4.90152	5.34655	5.14733	5.15655	5.40776	5.4229	5.67375	4.8731	4.88113	5.25346	4.99866	5.55859	5.21655	5.37682	4.8235	5.5147	4.79994	5.0979	5.02644	5.0556	5.09913	5.03241	4.75798	5.5816	5.09782	4.40962	5.36927
ILMN_1655694	6.4691	6.18419	6.41299	6.32297	6.50357	6.14225	6.50679	6.7892	5.97836	6.41961	6.67363	6.638	6.11515	6.29182	6.42979	6.61933	6.55528	6.65077	6.47608	6.51688	6.86337	6.05737	6.53117	6.43657	6.65229	6.80775	6.5081	6.57654	6.1187	6.2256	6.54831	6.2755	6.72494	6.2758	6.58755	6.12973	6.88827	6.38959	6.23357	6.43398	6.54787	6.26717	6.72584	6.03298	6.46834	6.361	6.74027	6.68996	6.83316
ILMN_1655702	7.47954	6.47841	7.37119	7.55387	7.20835	6.83295	7.39314	7.00628	7.44998	7.96234	6.89164	7.97404	7.19906	6.95886	7.67546	7.94218	7.15536	6.29162	7.2139	7.55869	7.64429	8.22577	6.87238	7.09011	7.80879	6.50314	6.3518	6.67932	6.7904	8.00976	7.47599	8.04636	7.62833	7.87524	7.1162	7.65681	7.62937	7.71645	7.15286	7.7946	8.58462	6.6453	7.7062	7.33226	7.58625	6.79668	7.48106	7.41264	7.2475
ILMN_1655710	8.80005	9.34073	8.68106	7.86034	9.18908	9.18258	9.20701	8.2978	8.5508	8.35852	7.94703	8.38758	8.32704	8.76978	9.02621	9.11679	8.54401	8.95714	9.22058	8.53776	8.43523	9.09255	8.49468	9.20214	8.09739	8.47638	8.77794	8.59273	8.2182	9.1478	7.90221	8.99473	8.80628	7.94097	8.14064	8.81587	9.30421	8.44757	9.80673	8.19121	8.0907	8.28862	8.32261	9.20891	8.33994	8.22978	7.95452	8.58037	8.64509
ILMN_1655734	6.31796	7.02861	6.44236	6.17816	6.64871	6.62093	6.78599	6.41844	6.87769	6.7392	6.13013	6.54358	6.27191	6.69728	6.74114	6.40786	6.65788	6.6853	6.66385	6.63161	6.5046	7.10213	6.16636	6.79662	6.44073	6.1543	6.70287	6.29084	6.70151	6.55392	6.64849	6.42609	6.93111	6.55154	6.60535	6.5033	6.87388	6.65668	7.11078	6.30482	6.36293	6.73074	6.23397	6.75166	6.62825	6.27853	6.35078	5.9502	6.84861
ILMN_1655765	7.77739	8.42697	8.04916	7.8717	8.17538	8.16013	7.98203	7.72872	7.79887	7.76728	7.75844	7.73082	8.03874	8.11716	7.95327	7.85851	7.79366	8.39665	7.91086	8.07245	7.82447	8.19146	7.8703	8.30764	7.7983	7.70591	8.28998	8.0679	8.23589	8.07908	7.62129	8.01422	8.00506	7.82491	7.88258	8.07758	8.16176	7.93131	8.24567	7.78806	7.61158	8.2424	7.75624	7.99805	7.71718	7.71813	7.76587	8.24361	7.57238
ILMN_1655796	4.74846	5.01681	4.8803	4.9848	4.68623	4.30449	4.88257	5.37166	5.1276	4.78816	4.8744	5.00006	5.01926	5.27574	4.57298	4.35542	4.95608	5.09717	4.99378	5.33822	4.57774	4.72209	5.10063	4.95946	4.73429	5.2392	4.94441	4.95772	4.84396	4.82831	4.93769	4.94603	5.01722	4.7913	5.05059	5.10499	4.76508	4.43322	5.30084	5.10962	4.85698	4.63611	4.8109	4.99117	4.95505	4.84121	4.65837	5.07134	4.91444
ILMN_1655821	5.03672	4.52507	4.90583	4.89992	5.19785	5.32395	4.73819	4.78101	4.4769	4.89457	4.9402	4.94735	5.13993	5.05224	4.97431	4.64555	4.96976	5.27356	4.84261	4.66761	4.79053	5.06084	4.87587	4.86682	5.09141	4.98456	4.9945	4.94054	4.70577	5.08287	5.13221	5.21705	5.23529	5.01566	4.75508	4.74717	5.3554	5.03052	5.35609	5.21936	4.94773	5.11259	4.7761	5.20858	4.89872	5.05158	5.05853	5.44003	4.86277
ILMN_1655864	4.73067	4.83413	4.6839	4.81332	4.62794	4.60945	5.12733	4.86719	4.77376	4.68676	4.74759	4.5112	4.51984	4.61515	5.04037	4.99459	4.88283	4.71589	4.92826	4.69134	4.57179	4.73587	4.77303	4.9039	4.82802	4.86045	4.83171	4.9599	4.55868	4.78721	5.09072	4.9222	4.58599	4.55691	5.10558	4.83089	4.62522	4.26048	5.22693	4.51512	4.72378	4.65316	4.64913	4.55552	5.04202	4.80932	4.85948	5.1993	4.65339
ILMN_1655867	4.27134	4.45468	4.37077	4.76236	4.70346	4.38343	4.11813	4.55455	5.53511	4.50881	4.41722	4.49441	4.27102	4.38075	3.98689	4.60294	4.26602	3.97335	4.4572	4.65358	4.88463	4.08103	4.52298	4.15263	4.377	4.72821	4.04943	4.29717	4.16895	4.43604	4.37997	4.46913	4.46223	4.06322	4.191	4.06791	4.17686	4.89217	5.62626	3.93726	3.96303	4.24319	4.18592	4.15118	4.23775	4.47521	4.17669	4.65585	4.16926
ILMN_1655876	5.39093	5.91109	5.96647	5.25634	5.80522	5.74799	5.44796	5.71176	5.74141	5.67149	5.77781	5.50456	5.72856	5.3362	5.58638	5.49285	5.55049	5.95506	5.71924	5.51776	5.63517	5.63811	5.87459	5.61524	5.17112	5.44738	5.54134	5.44431	5.98704	5.59662	5.73407	5.72258	5.85035	5.42929	5.95519	5.38761	5.42712	5.95852	5.14243	5.88804	5.70547	5.84113	5.76069	5.51058	5.50974	5.68383	5.47975	6.52653	5.24392
ILMN_1655884	4.02219	3.92538	4.17539	4.24492	4.17797	4.29136	4.05991	3.98925	3.8093	4.09954	4.27401	3.97487	4.05803	4.15957	3.93429	4.34635	4.27754	4.16176	4.45915	4.06295	4.10025	4.23623	3.83796	3.8329	4.29018	4.17974	3.99866	3.88888	4.19724	4.22579	4.02436	4.11936	4.27952	3.64282	3.61554	3.99766	4.05478	3.89036	4.03181	4.30472	4.13278	4.15584	4.24666	3.77548	3.51604	4.74254	4.6025	3.82581	4.31104
ILMN_1655913	6.8775	7.51152	7.27675	6.75115	7.19088	6.83697	7.1442	6.88741	6.90798	6.89513	6.66368	6.73117	6.68098	6.86424	7.06616	6.85721	7.14933	6.76103	6.91803	6.68658	6.68774	7.06023	6.84924	7.2899	6.3318	6.66248	7.03179	7.3126	6.80469	7.03502	6.56445	7.01299	6.82846	6.33894	7.43417	7.19409	7.19596	7.02663	7.60755	6.41878	6.60982	6.86466	7.04574	6.87969	6.96793	6.63128	6.73611	6.84286	6.85507
ILMN_1655921	5.51344	5.85378	5.62607	5.50261	5.6014	5.70238	5.73385	5.49423	5.69017	5.349	5.3964	5.37438	5.97084	5.91634	5.76608	5.5686	5.6077	5.71151	5.47363	5.70696	5.62224	5.7525	5.51129	5.75415	5.55882	5.50912	5.4262	5.74102	5.80418	5.49592	5.84006	5.7862	5.28042	5.61286	5.93508	5.53996	5.48889	5.53331	5.75485	5.88264	5.72928	5.92188	5.48201	5.54213	6.26884	5.92208	5.73592	5.46942	5.95602
ILMN_1655922	8.43933	8.16157	8.33687	8.40222	8.04089	8.20863	8.4763	8.24025	8.38177	8.48722	8.42579	8.20937	8.1541	7.87517	8.43113	8.56612	8.38666	8.66726	8.32938	8.3259	8.67567	8.01668	8.77445	8.42944	8.11915	8.50626	8.79164	8.13219	8.44121	8.09595	8.02042	8.34732	8.51757	8.58478	8.16838	8.50289	8.13764	7.93033	8.4	8.38921	7.97926	8.38254	8.03183	8.45393	8.32477	8.2465	8.32214	8.66472	8.15282
ILMN_1655924	5.77893	6.0564	5.71825	5.84109	5.91031	6.37411	5.39996	6.35676	5.35236	5.8629	5.73693	5.57392	5.92116	6.17889	6.30405	6.15226	5.71545	6.28052	6.10662	5.42456	5.77201	6.32262	5.7849	6.09231	5.47527	5.57391	5.99211	6.15497	6.27844	5.91591	5.8438	5.76144	5.64752	5.41814	6.11291	5.88024	5.81541	6.21323	6.27075	6.40008	5.77901	5.73562	5.78977	6.19776	6.19258	6.04463	5.63614	5.71123	6.45909
ILMN_1655930	4.47896	4.70712	5.04015	4.73151	4.56228	4.50709	4.60149	4.42802	4.47846	4.65013	4.15333	4.74117	4.4786	4.51219	4.00908	4.73854	4.4625	4.98742	4.29854	4.72492	4.79703	4.60308	4.29064	4.57161	4.75353	4.48236	4.72795	4.2847	4.76885	4.57324	4.52177	4.48145	4.31214	4.14289	4.8037	4.66338	4.29961	4.2202	4.23413	4.55077	4.28909	4.40696	4.97561	4.27576	4.49628	4.92301	4.69026	3.61441	4.58179
ILMN_1655935	6.27293	6.20875	6.56957	6.73528	6.19492	6.93588	6.71672	6.19328	6.75244	6.5984	6.71604	6.11292	6.26106	6.41762	6.52261	6.55438	6.74206	6.88865	6.58275	6.32047	6.62065	6.27136	6.92185	6.6209	6.33857	6.63114	6.70244	6.4434	6.87232	6.54758	6.17554	6.54714	6.32913	6.42197	6.73717	6.55228	6.36208	6.45583	6.49464	6.23843	6.36223	6.58464	6.6109	6.86836	6.52398	6.55337	6.5051	5.65937	6.4885
ILMN_1655952	9.97681	10.5856	10.4211	10.1072	10.4087	10.4778	10.3605	10.2619	10.599	10.2758	10.6733	10.3499	10.0985	10.2123	10.439	10.3182	10.152	10.1964	10.3776	9.91197	10.3892	10.5241	10.4743	10.4034	10.1317	10.6656	10.4798	10.3989	10.3558	10.2472	10.3774	10.2087	10.1068	10.4425	10.5384	10.276	10.2838	10.4038	9.88081	10.1741	10.3332	10.2539	10.4026	10.3813	10.1495	10.2221	10.1277	10.3346	10.1209
ILMN_1655961	4.82265	4.29475	4.16415	5.0171	4.68109	4.88074	5.19464	4.72507	4.71542	4.55573	4.56764	3.96874	4.12057	4.19536	5.00339	4.49972	4.70876	5.58567	4.52587	4.55153	4.73294	4.35738	4.91974	4.95187	4.08759	5.44934	5.286	4.51303	4.47068	4.30765	4.27823	4.99396	4.1074	4.48637	3.8935	4.9281	4.445	4.42571	5.30817	4.25931	4.49805	4.43104	4.51645	5.03648	4.53188	4.37068	4.14512	4.48847	4.54296
ILMN_1655983	5.94649	5.51789	5.22517	5.56939	4.9721	5.60898	5.85195	5.30915	5.63597	5.56775	5.28937	5.48694	4.97907	5.3702	5.91551	5.84551	5.25262	5.98113	5.55649	5.20011	5.46095	5.87221	5.572	6.22283	4.84742	5.95038	6.11465	5.25661	5.14827	5.4821	4.82107	6.01627	5.47465	5.91376	4.99881	5.64685	5.72539	5.56122	5.94402	5.41196	4.86793	5.22496	5.68793	5.5603	5.50083	5.18554	4.86283	5.88101	5.2843
ILMN_1655990	7.80759	6.69085	6.73107	6.7244	6.90564	7.17443	6.92023	6.61526	7.1484	6.7566	7.20111	6.85663	7.32465	7.39372	7.12457	7.5935	7.23572	6.78128	7.10703	6.93574	7.12279	6.62878	7.16054	7.02733	7.056	7.64442	7.33316	7.34926	6.50164	6.59595	6.59504	7.008	6.95022	6.23604	7.57724	7.13343	6.95381	7.11893	6.39962	6.45133	7.66149	6.9435	6.96857	7.27935	6.25481	7.7364	6.76088	7.52019	7.19371
ILMN_1656011	6.23621	5.76818	6.85205	6.52198	7.07487	6.6159	5.51716	5.50592	5.78075	6.94519	6.2389	6.18498	5.59096	5.76427	6.93288	5.20786	6.26237	6.17825	5.7003	5.92812	6.00544	6.21385	5.5442	6.00864	5.76654	6.26725	6.0284	5.30336	7.33868	7.39567	6.00704	5.92573	5.66483	5.37739	8.39157	4.98582	6.65064	6.13705	5.39458	5.89106	6.10074	6.60916	5.61645	6.02117	5.86607	6.16048	5.25138	4.94248	6.34487
ILMN_1656016	4.83922	4.23702	4.45099	4.64179	4.28775	4.74321	4.32555	4.53135	4.00464	4.52568	4.60128	4.54926	4.66474	4.32885	4.50292	4.6959	4.31644	4.36592	4.50175	4.31107	4.54621	4.46477	4.78532	4.21418	4.5548	4.57305	4.59288	4.40549	4.84934	4.41935	4.77548	4.56127	4.28262	4.49944	4.20356	4.36366	4.58412	4.32246	4.32051	4.37357	4.69423	4.56452	4.66341	4.15503	4.76132	4.43816	4.77166	4.16612	4.82951
ILMN_1656040	6.00302	5.56776	5.21653	5.47639	4.94342	4.75161	5.40826	5.42059	4.31789	5.39421	4.99502	6.47	5.71535	5.17125	5.59429	6.05837	5.4519	4.06224	5.54894	5.1337	5.10282	5.70954	4.93247	4.8731	6.16671	5.64333	4.38238	5.48454	4.50707	5.46175	5.33316	5.07654	5.85334	5.40144	5.06814	5.30418	5.1293	5.2373	4.29639	5.30842	6.63979	5.11486	6.08409	5.62688	5.08346	5.93765	5.61293	6.24502	4.8774
ILMN_1656042	5.71966	5.94848	5.70812	5.83778	5.42775	5.4416	5.46981	5.85225	5.64589	5.66197	5.8456	5.96201	6.51429	5.42723	5.90897	5.78262	5.76709	5.97537	5.25913	5.95951	6.3184	5.77852	5.57582	5.51016	6.3262	5.43358	5.34279	5.90431	6.32361	6.38245	5.94554	5.77949	5.97135	6.13056	6.35449	5.62336	5.9387	6.06812	5.02055	6.05484	6.70301	5.8726	6.00046	5.54617	6.07527	5.56327	6.04021	6.55699	5.63525
ILMN_1656045	4.67626	4.37365	5.17012	4.68997	4.93436	4.55775	5.07666	4.84196	4.81012	4.89878	5.00898	4.47458	5.06885	4.41777	5.02506	4.64742	4.55593	4.83274	4.7956	5.02451	4.62398	4.63959	4.81273	4.66978	5.14971	4.85935	4.49118	4.63576	5.24338	4.75701	5.01922	4.57291	5.20863	4.81204	5.29955	4.61813	5.14593	4.78821	4.93134	4.66549	4.52931	5.27173	5.27705	4.54418	4.78598	5.01216	4.56861	4.92544	4.90217
ILMN_1656066	8.06043	8.37652	8.64901	7.93168	8.13197	8.13061	8.49925	8.37821	8.451	8.29795	8.64161	8.31406	8.13518	8.09545	8.2178	8.50058	8.15295	8.01599	8.44671	7.98847	8.49363	7.98197	8.34864	8.25189	8.36237	8.4767	8.19756	8.4711	8.34155	8.24892	8.25324	7.79423	8.37346	8.08006	8.36175	8.12555	8.19959	8.09638	8.21187	8.30621	8.01783	8.37218	8.31399	8.06641	8.22044	8.40175	8.22553	8.14074	8.40052
ILMN_1656082	13.0019	12.7132	12.929	12.8989	12.4932	12.8683	12.8417	12.7665	12.737	13.0324	12.8417	12.79	13.0084	12.7205	12.6929	12.9723	13.1364	12.5921	12.7752	12.797	12.822	12.814	12.6754	12.7769	13.2392	12.9873	12.9607	12.67	12.6216	12.7574	12.8518	12.7366	12.7655	12.9416	12.9188	12.8369	12.7497	12.9253	12.7444	12.9074	12.8269	12.7647	12.7387	12.5851	12.6798	12.8677	12.7869	12.7453	12.9231
ILMN_1656111	9.92604	9.44103	9.57976	9.98527	9.19906	9.2585	9.6083	9.52575	9.70988	9.72602	9.61378	9.68106	10.0439	9.93772	9.49193	10.1739	10.1238	9.3694	9.76393	9.91172	9.39653	9.42302	9.77406	9.69254	10.1263	9.65479	8.6924	9.57573	9.64981	9.3087	10.066	9.61525	9.92306	9.6482	10.2737	9.69176	9.78875	9.84504	8.957	10.0091	9.69817	9.59703	9.74572	9.73246	9.85208	10.1507	9.84888	8.86849	9.66897
ILMN_1656118	4.87712	4.51672	4.33706	5.02803	4.81392	4.4696	5.04771	4.88806	4.76281	4.60666	4.69645	4.80363	4.67773	4.7173	4.85654	5.02074	4.9758	4.81067	4.7757	4.56859	4.93843	4.29214	4.99638	4.73649	4.9746	4.7235	4.72105	4.91938	4.94295	4.60141	4.94081	4.37844	4.87665	4.30235	4.58198	4.66693	5.22043	4.93785	4.90596	4.79676	4.96366	4.63135	4.72495	4.44615	4.38199	4.97593	4.71328	5.24341	5.21578
ILMN_1656134	7.39203	7.56569	7.50349	7.52819	7.60553	7.40765	7.66563	7.36687	7.60421	7.23462	7.53442	7.47311	7.56587	7.58608	7.57365	7.59995	7.41927	7.54306	7.49429	7.52847	7.46945	7.49111	7.34047	7.70547	7.81626	7.191	7.41359	7.49443	7.60544	7.36245	7.50478	7.56509	7.55479	7.73192	7.16491	7.56637	7.70361	7.70641	7.54708	7.74256	7.15329	7.66832	7.28203	7.43074	7.37874	7.3932	7.58181	7.04989	7.60095
ILMN_1656136	6.82587	6.96363	6.78322	7.48377	6.82312	6.82174	7.01945	7.02275	6.92328	6.9364	6.52932	7.11498	7.03332	7.12963	7.05528	6.9549	7.04495	6.59352	6.73502	7.19799	6.78234	7.27173	6.58299	6.8502	6.85307	6.75102	6.72039	6.82857	6.86497	7.11327	7.09013	7.44374	6.82623	6.86185	6.78844	7.05192	6.96765	7.03879	7.29087	6.99273	7.25815	6.91671	7.05873	6.92335	7.44499	7.18319	7.20875	6.77993	7.26832
ILMN_1656145	5.50827	6.51687	5.8193	5.60071	5.96197	5.95729	6.05736	5.93055	6.1983	5.61948	5.79399	5.62945	5.74111	6.10527	6.17363	5.81415	5.98679	5.92569	6.21244	5.74395	5.67408	5.98989	5.78764	5.94387	5.64223	5.96234	6.0745	6.03511	6.19065	5.77767	5.62314	6.02682	5.97259	5.72526	6.15292	5.71539	5.38253	5.86554	6.10353	6.04528	5.50156	5.99486	5.81147	5.8812	5.63289	6.13083	5.80006	6.09102	5.94869
ILMN_1656165	9.01898	8.94144	8.89616	8.99234	8.86747	8.48829	8.72097	8.77334	8.91237	8.95621	8.66375	9.18428	8.65859	8.71531	8.74674	9.11609	8.74604	8.59201	8.8007	8.77969	8.92753	9.12356	8.74002	8.77025	8.80397	8.65035	8.81776	8.74045	8.77016	9.15948	8.92923	8.80968	9.01425	8.97643	8.91899	8.6945	8.87207	8.71358	8.39813	8.67934	9.03922	8.74699	8.74761	8.90984	9.12826	8.86961	8.69337	8.57865	8.56745
ILMN_1656184	4.36786	3.90846	4.46169	4.00283	4.69197	4.23032	4.45546	4.07069	4.14384	4.36355	4.26047	4.45026	4.56954	4.2869	4.171	4.42686	3.91848	4.20388	3.97981	4.36985	4.33667	3.87176	4.33128	4.15761	4.57402	4.13071	4.27804	4.34248	4.16131	4.48935	4.4015	4.00026	4.49729	4.33146	4.1243	4.27973	4.45588	4.63077	3.86419	4.35947	4.33555	4.21889	4.33286	4.01189	3.69529	4.4441	3.96918	4.94418	4.4156
ILMN_1656185	6.60142	5.89519	6.30395	6.54215	6.49236	5.99181	6.32261	6.11982	6.65024	6.12663	6.37836	6.46051	6.31705	6.12725	6.0352	6.17228	6.32067	6.03607	6.50829	6.60711	6.13181	6.64288	5.99566	6.40401	6.57195	6.39644	6.3365	6.14609	5.99196	6.21634	6.18659	6.05407	6.47337	6.53865	6.12556	6.56294	6.59237	6.36347	6.19321	5.74662	6.57933	5.87881	6.68998	6.27028	5.72594	6.0085	6.05219	6.2488	6.38354
ILMN_1656196	5.16044	5.68981	5.2328	5.09541	5.55659	5.85134	5.12865	5.27327	5.27142	5.14997	5.20422	5.11505	5.31954	5.35703	5.36645	5.06125	5.20259	5.50672	5.47719	5.40969	5.3764	4.826	5.28541	5.25366	5.05413	5.62636	5.30225	5.46819	5.27136	5.12411	5.3723	4.96263	5.40256	4.86163	5.39286	5.37911	4.96719	5.42404	5.54202	5.68839	5.09624	5.18054	5.31122	5.14277	5.25988	5.51818	5.38566	5.49333	5.22138
ILMN_1656233	12.6663	12.4861	12.5184	12.5288	12.2788	12.7261	12.4578	12.6307	12.597	12.6795	12.6806	12.4971	12.6973	12.3918	12.4132	12.7182	12.8237	12.6407	12.7376	12.3415	12.6782	12.3567	12.6541	12.7181	12.5903	12.6063	12.6308	12.5509	12.4465	12.5199	12.6751	12.712	12.4949	12.7074	12.5915	12.6206	12.7235	12.6489	12.6142	13.0168	12.5504	12.3838	12.1782	12.8914	12.3635	12.4368	12.5928	12.6298	12.5955
ILMN_1656254	5.01851	4.77698	5.16575	5.25829	4.75751	5.04856	5.00896	4.58518	4.78945	5.01858	4.63463	5.11929	5.07366	5.35936	4.74692	5.34962	4.48901	5.35416	4.30859	4.76073	4.78404	4.93889	4.59399	5.1558	5.05679	5.04635	4.90582	5.38092	4.94765	4.80067	5.16793	4.83888	5.01654	5.4015	4.92596	5.21258	4.58617	5.29945	5.15629	4.7041	5.2232	4.85384	4.82524	4.914	4.61968	4.53169	4.89732	5.43074	5.01615
ILMN_1656274	6.2221	6.35019	6.38217	6.33938	6.60086	6.40412	6.34666	6.27789	6.41197	6.75816	6.21078	6.67563	6.27592	6.38338	6.39959	6.02493	6.23708	6.32914	6.38969	6.17935	6.3984	6.36036	6.40967	5.93559	6.4383	6.46491	6.49664	6.4188	6.48374	6.40047	6.4408	6.22617	6.17671	6.20088	6.44356	6.31125	6.75989	6.2503	6.52784	6.10335	6.41991	6.34925	6.62353	6.33237	6.36981	6.19529	6.23549	6.08961	6.59642
ILMN_1656285	7.07786	6.92281	7.28896	7.16005	7.11817	8.06522	6.87594	7.39399	6.65169	6.91916	6.79478	6.91226	7.73824	7.61117	7.02577	6.89267	7.13339	8.05966	7.30056	7.48963	6.70962	7.53244	6.88134	7.65525	7.2426	7.16964	7.75619	6.83172	6.46009	7.37264	7.18862	7.59525	7.03264	7.21372	7.26281	7.10568	7.71269	7.06338	7.90519	7.35013	6.74841	7.31527	7.14709	7.64994	7.37761	7.11102	6.93397	7.19892	7.18529
ILMN_1656287	8.98791	9.3984	8.74343	8.53567	8.92778	8.97201	9.6325	9.12796	9.027	8.86336	8.799	9.23825	8.34232	8.66736	9.34858	9.31593	8.98827	8.42068	9.75478	8.83316	9.10577	9.08669	8.96943	9.26571	8.0408	9.04783	9.38801	9.47836	9.12379	9.25986	8.08712	8.62859	9.00032	8.68653	9.12438	8.66409	8.64383	9.06108	9.07978	8.25616	8.24909	9.35968	9.11877	8.31397	9.24241	8.97425	8.44596	9.05857	9.15696
ILMN_1656292	10.5471	10.8259	10.6604	9.93497	10.431	10.7087	11.2234	10.6469	10.489	10.5411	10.469	10.4382	10.1689	10.5034	10.6568	10.6011	10.6186	10.9389	11.0298	10.2083	10.6866	10.5398	10.6578	10.8078	10.5864	10.1461	10.7671	10.591	10.4428	10.7571	10.106	10.1379	11.0579	9.63283	10.4146	10.8317	10.9825	10.566	11.1197	10.2799	9.78098	10.6146	10.3992	10.6107	9.79865	10.0603	9.67408	10.4423	10.7346
ILMN_1656293	5.0693	5.37905	5.45684	5.01879	4.96767	5.24242	5.19942	4.95449	4.8491	4.92697	5.14012	5.08202	5.19809	5.10954	5.22772	5.06374	5.26977	5.50807	5.17887	5.07527	5.39596	5.48513	5.02812	5.24731	5.50328	4.96349	5.02681	5.22994	5.11577	5.49696	5.28907	4.75406	5.24239	4.88057	5.09437	5.18549	4.96315	5.41883	5.14469	5.09866	4.96209	5.52399	5.04316	4.96621	4.84285	5.28293	5.06814	5.4433	5.07659
ILMN_1656297	5.17895	4.81237	5.3761	4.53281	4.70965	5.74227	4.55033	5.45974	4.40339	4.75541	5.28419	4.54708	5.55811	5.30731	4.94788	5.59789	4.48582	5.45205	5.61586	4.30589	4.88964	5.18441	5.40619	5.77576	5.38975	4.98319	5.45118	5.31417	4.93339	4.7624	4.67823	4.65082	5.62113	5.16778	4.71167	5.16595	4.68309	5.12236	5.25168	5.38085	4.98902	4.27995	5.35116	4.49534	3.97291	4.78832	5.08015	3.68724	5.61461
ILMN_1656300	4.61734	4.68	4.32821	4.55725	4.6703	5.06286	4.7733	5.15466	4.272	4.31863	5.09906	4.40659	5.31271	4.91501	4.23693	4.29672	4.41345	4.48811	5.13788	4.58507	4.53839	5.32725	4.39753	4.17404	4.57573	4.76388	5.00967	4.73962	4.71152	4.47657	4.46046	4.38828	4.53329	5.28464	4.49089	4.28231	4.47156	4.59033	4.15111	5.19667	4.67179	5.20641	4.13528	4.41399	3.91818	4.87424	4.61314	5.96574	4.21806
ILMN_1656310	6.92801	6.05598	8.44307	6.89391	8.13128	7.31652	6.06834	7.5403	6.07341	7.3484	7.33202	5.99556	6.62388	7.52915	7.60302	5.94889	7.56324	8.08607	6.29688	5.89466	6.59938	6.39562	7.1247	8.07584	7.60857	7.89154	6.28007	5.8113	9.36328	6.42523	9.33133	6.26353	6.07115	6.41168	8.63731	5.95433	8.63076	6.98662	6.51782	7.66613	6.13448	7.69286	7.42442	7.10554	6.83661	7.96802	6.8088	5.95058	7.81301
ILMN_1656316	4.03511	3.75847	4.45862	4.26731	4.07924	4.31391	4.11332	4.03618	3.95217	4.17822	4.24401	4.57936	4.53306	4.02107	4.1209	3.76134	4.077	4.21508	4.24728	4.27043	4.09632	4.36528	4.06366	4.02697	4.11925	4.26401	4.49353	4.25786	4.27556	4.08024	4.05649	4.37879	3.88593	3.41802	4.00381	4.28463	4.09771	3.81044	4.39821	3.89597	4.11107	4.43242	4.3445	4.14972	4.19952	4.55527	4.16598	4.38343	4.82199
ILMN_1656327	6.26562	5.45619	5.59571	6.12012	5.10641	5.04319	5.25796	5.55539	5.60725	5.69497	6.08055	6.4582	5.50865	5.47562	6.03053	5.87004	5.23368	4.63616	5.55979	6.23559	5.83241	5.93778	5.41378	4.84626	5.80688	5.17404	5.44159	5.61561	5.46998	6.08206	5.52777	6.08176	5.38539	5.74927	5.12058	5.7503	5.66182	5.48216	5.00189	5.72492	6.57327	5.21524	6.08104	5.76352	5.68366	5.4574	5.91939	5.97555	5.90497
ILMN_1656335	6.66809	6.07076	6.73145	6.62929	6.37203	6.14521	6.21712	6.2807	6.72155	6.63679	6.09988	6.62049	6.48125	6.64845	6.74701	7.03325	6.42393	5.98821	6.38838	6.76654	6.51695	6.5527	6.31941	6.3281	6.81527	6.27143	6.01461	6.36103	6.42919	6.48235	6.65792	6.5878	6.71394	6.72872	6.43287	6.52519	6.48751	6.44214	6.3103	6.51365	7.45755	6.21842	6.63535	6.52485	6.62166	6.3345	6.68925	6.1811	6.34238
ILMN_1656361	6.42441	6.19976	6.00644	5.82027	6.22894	5.75688	5.65608	4.99396	6.55076	5.97506	5.56334	6.72028	5.35571	5.93346	6.36437	6.03937	5.72539	5.69892	5.98868	5.94281	6.23377	6.54921	5.74923	5.89541	6.00929	6.08566	5.79943	5.51716	5.40169	6.47501	5.95949	5.99963	6.05144	6.63327	5.66434	6.42624	6.21299	6.03386	4.8158	5.70844	6.94747	5.61629	5.94687	6.07417	5.68548	5.74464	6.54014	6.30579	5.81931
ILMN_1656372	5.60215	6.01042	5.86611	5.5184	5.85864	6.08398	5.91933	5.99689	5.95338	5.77145	5.54621	5.86084	5.8331	6.06262	5.95356	5.65675	5.45302	5.99324	5.90528	5.652	5.81836	5.99832	5.98177	5.63742	5.53061	5.70341	6.32516	5.84834	6.03915	5.80629	5.71397	5.47094	5.90258	5.94625	5.73885	5.90241	5.71097	5.99996	5.41201	6.02884	5.65315	6.03976	6.0163	5.69149	5.68055	6.07267	5.45421	5.85612	6.12091
ILMN_1656378	7.41334	7.74055	7.33013	6.85093	7.29046	7.25606	7.43453	6.87825	7.55513	7.04182	6.88576	7.49595	6.19572	7.07689	7.57581	7.58665	6.77247	6.70195	7.76356	6.45829	6.97	7.01811	6.83927	7.79118	7.2526	7.54683	7.22626	7.13314	7.25262	7.08561	6.63627	6.77262	7.59363	7.02903	7.0476	7.13737	7.63762	6.66513	7.5382	6.64718	6.36108	7.22511	6.92127	6.89035	7.01809	7.2101	6.33155	6.73192	7.25859
ILMN_1656393	7.58018	6.92401	7.19467	7.20119	6.53753	7.08039	7.21487	6.8489	7.09627	7.25069	7.1344	6.74511	6.8358	6.82981	6.84929	7.44511	7.31421	7.34702	7.07302	6.91681	7.25306	6.68889	7.18314	7.26542	6.98315	7.41394	7.53322	6.88809	6.64195	6.92804	6.85319	7.13627	7.21009	7.17894	7.02586	7.28476	7.47688	7.17171	7.33293	7.16264	6.77985	6.61639	6.71055	7.59959	6.7613	6.73915	6.77926	7.53475	6.77667
ILMN_1656399	6.60572	7.48056	6.84067	6.89747	7.30727	7.1487	6.89736	6.74655	6.77824	6.88672	6.73757	6.63837	6.99263	7.07259	6.6662	7.11986	6.92779	6.87766	6.74545	6.95028	6.89925	7.08743	6.85859	6.94898	6.29637	6.6304	7.27368	6.87186	6.70629	6.9707	6.46635	6.78185	7.17592	6.7538	7.07834	6.91046	6.74321	6.62181	7.48071	6.54974	6.44962	7.25744	6.68946	6.81068	6.86291	6.83924	6.45648	7.10233	6.79057
ILMN_1656413	8.68142	8.67517	8.5503	8.7302	8.77524	8.72049	8.59389	8.67864	9.00453	8.55968	8.51479	8.79401	8.55069	8.60356	8.59489	8.73543	8.66656	8.54247	8.53408	8.72231	8.66657	9.01524	8.46926	8.68254	8.18778	8.70486	8.66528	8.64515	8.6968	8.71241	8.61109	8.81796	8.46029	8.96389	8.94018	8.62389	8.58476	8.7515	8.42632	8.69374	8.76662	8.66632	8.76224	8.37147	9.14644	8.87434	8.88656	8.57665	8.67197
ILMN_1656420	5.2204	5.46184	5.10869	5.16915	5.09635	4.923	5.52615	5.24669	4.66391	5.60547	5.74566	4.90539	5.27156	4.82853	5.21951	5.19321	5.16201	5.18848	5.24575	5.28141	5.02181	4.95551	5.34946	5.19543	5.03517	5.42344	5.18111	5.51201	5.11514	4.86303	5.24397	5.16599	5.45302	5.65182	4.73703	5.28007	5.29685	5.17167	5.28353	4.82957	4.30338	5.15989	4.97969	4.83624	4.90615	5.40288	5.07269	5.55881	5.50699
ILMN_1656427	4.4488	4.11509	4.38797	4.71693	4.47126	4.73873	4.53417	4.88596	4.55711	4.38674	4.54256	4.61638	4.51283	4.61161	4.75422	4.65734	4.5954	4.31169	4.15751	4.51509	4.67364	4.34362	4.40177	4.56986	5.06585	4.5521	4.19899	4.63104	4.75252	4.44009	4.58451	4.53	4.76047	4.61342	4.61962	4.39649	5.02203	4.36359	4.63028	4.22341	4.7751	4.62408	4.48512	4.44307	4.68122	4.63626	4.8249	4.34512	4.8507
ILMN_1656482	8.60615	7.72969	8.31998	8.64423	7.62792	7.74368	8.19272	8.08182	8.30523	8.50966	8.34488	8.55557	8.11542	8.07885	8.24555	8.56963	8.37952	7.78081	8.3606	8.46767	8.38409	8.23306	7.92824	7.98531	8.54376	7.9018	7.841	8.25937	7.88071	8.21983	8.13766	8.46713	8.335	8.4539	8.28176	8.53258	8.34003	8.3733	7.77017	8.38449	8.6711	7.94437	8.51336	8.50419	8.40826	7.76591	8.73837	8.38445	8.14368
ILMN_1656501	6.11075	6.78751	6.35577	6.3966	6.76548	6.78379	6.61031	6.5783	6.3747	6.4756	6.84986	6.10674	6.73713	6.6028	6.10583	6.22815	7.18759	7.11139	6.46488	7.0007	6.68621	6.12874	6.6629	6.63746	6.77282	6.39687	6.46314	6.53397	7.58612	6.3051	6.83648	6.09405	6.43779	6.64505	6.76985	6.56127	5.92728	6.62468	6.60078	6.57786	6.50844	6.76854	5.91973	6.5292	6.54256	6.94517	6.24874	6.5083	6.19478
ILMN_1656504	5.00932	5.16559	5.18504	5.25561	5.3208	5.12427	4.75005	4.86478	5.13438	5.92948	4.92946	5.18695	4.74799	4.94791	5.27578	5.44593	4.96026	4.86305	5.1529	5.15911	5.41613	5.30544	5.58317	4.75788	5.21086	5.09747	5.17473	5.02054	4.86959	5.17374	5.10287	5.70112	4.98911	5.54175	5.41431	5.21282	4.84124	4.62538	5.22727	5.00874	5.40678	4.90951	5.72067	4.84161	5.39353	5.28345	4.90027	5.2995	4.91482
ILMN_1656537	6.01781	6.37181	5.79489	5.86199	6.14034	5.42954	6.16702	5.64873	5.76295	5.89455	5.65079	5.69827	5.49335	5.57014	6.14798	5.89143	5.41284	5.75507	6.38352	5.43543	5.9002	6.03146	5.60793	6.0401	5.6699	6.04911	6.26313	5.92591	5.97857	5.74403	5.42869	5.61441	5.77545	5.4616	5.85679	5.48407	5.87032	6.06803	6.10023	5.4408	5.35604	6.30765	6.09149	5.38379	5.62178	5.7804	5.47494	6.62755	6.02901
ILMN_1656540	4.77559	4.86562	5.05087	4.89242	5.03355	4.90236	5.08177	4.98543	5.09691	4.82595	4.73564	4.99198	4.99648	4.8228	5.05815	5.03809	5.12215	4.7379	4.77228	4.59281	4.71996	4.96489	4.94956	5.05922	5.04124	5.03969	5.11929	4.93904	5.21211	5.00168	4.90093	4.69126	4.97622	4.63884	5.01376	4.72025	4.62183	5.34009	5.15612	4.322	4.61593	4.83871	4.92381	4.93362	4.80013	5.54863	4.50712	4.90013	5.17611
ILMN_1656574	5.86499	5.62017	5.57267	5.95199	5.38706	5.73179	5.65081	5.52734	5.50542	5.63866	5.54493	5.77629	6.21589	5.95157	5.53143	5.51195	5.5425	5.60508	5.79799	5.68347	5.48813	5.53564	5.88564	5.48186	5.91377	5.60939	5.85648	5.57342	5.86266	5.25542	5.55699	5.67232	5.64114	5.43318	5.81413	5.57209	5.31795	5.5786	5.94513	5.73346	5.26376	5.90524	5.45985	5.38249	5.74194	6.04548	5.78914	4.6124	5.41146
ILMN_1656621	8.04032	7.45638	8.35711	8.0779	8.02342	7.1351	7.61671	7.71611	8.31755	8.11686	7.67949	8.62949	7.8167	7.44941	7.8225	8.35169	7.62877	7.55326	7.96466	7.91134	8.18155	8.2557	7.63387	7.92818	8.44279	7.57191	7.26945	7.64199	8.06732	8.46258	8.10952	7.71858	8.05298	8.00792	8.08589	8.07863	8.13497	7.92363	7.08905	8.10513	8.44426	7.81112	7.84508	7.8543	7.90729	7.50163	8.00774	8.22283	7.34008
ILMN_1656625	12.0583	12.2332	12.1101	12.1256	12.249	12.3033	12.166	11.8063	12.0994	12.1026	11.8523	12.1593	12.1195	12.3191	12.1547	12.1234	12.0359	12.1315	12.1462	12.0761	11.9458	12.3962	12.0607	12.0694	11.7396	11.8939	12.244	12.0969	12.0905	12.1264	11.9821	12.3983	12.1069	11.997	12.0887	12.1237	11.9738	11.9765	12.3494	12.1306	11.9924	12.3109	12.046	12.1746	12.1118	12.2391	11.8059	12.3913	12.148
ILMN_1656628	6.06006	6.71531	6.41681	6.25157	6.36147	6.60781	6.50782	6.42503	6.38853	6.4158	6.43921	6.37132	6.37754	6.63806	6.35098	6.20632	6.08846	6.51996	6.72691	6.50663	6.36542	6.36136	6.54815	6.72843	6.17528	6.57714	6.81094	6.5269	6.44271	6.26801	6.42726	6.37708	6.11689	5.9915	6.61151	6.49464	6.35858	6.32899	6.6026	6.40448	5.97045	6.46355	6.36818	6.63569	6.34058	6.61785	6.33967	6.46788	6.59148
ILMN_1656656	7.76108	7.51754	7.35532	7.55678	7.1904	7.46487	7.84973	7.67343	7.35789	7.64588	7.92793	7.4247	7.25229	7.21883	7.54427	7.68193	7.59941	7.8335	7.60457	7.36712	7.68082	7.33685	7.77735	7.65555	7.4479	8.04524	8.08424	7.47898	7.20128	7.56275	7.48662	7.34954	7.58327	7.606	7.32846	7.7173	7.42396	7.64153	7.66138	7.7426	7.50725	7.14058	7.30893	7.6705	7.47377	7.31628	7.46954	7.94756	7.63055
ILMN_1656662	11.1121	11.6927	11.0975	10.9886	11.5296	11.4345	11.5919	11.0426	11.2562	11.1091	11.2573	11.1549	11.0985	11.4887	11.385	11.2036	11.1124	11.3024	11.3981	11.0343	10.9648	11.4628	11.504	11.4214	10.8405	11.16	11.3174	11.431	11.266	11.2828	10.7916	11.2223	11.4087	11.0133	10.7778	11.1227	11.3479	11.1123	11.7656	10.9807	11.0363	11.3067	11.1083	11.1539	11.2352	11.2828	10.9681	11.0897	11.569
ILMN_1656670	7.86346	8.13383	8.26084	7.40312	7.29648	8.10638	7.93068	8.41076	8.0158	8.18678	7.72385	7.4522	8.05713	7.83569	7.9538	8.15067	7.94297	8.30901	8.12386	8.11803	8.12102	7.69761	7.97765	7.96733	8.26056	8.06431	7.4384	8.0466	8.24062	8.07095	8.45186	8.10319	8.47761	8.30876	8.63463	8.05789	8.3821	8.00759	7.37875	8.07634	7.88064	8.16742	8.66869	8.27136	8.21064	8.13956	7.81338	8.48293	8.19113
ILMN_1656676	9.08951	8.49433	8.60846	8.83375	8.36167	8.26843	8.75753	8.12531	8.70514	8.66479	8.44619	8.75807	8.305	8.46462	8.58571	8.6756	8.55076	8.56428	8.70315	8.5924	8.90524	9.0814	8.3053	8.433	8.28938	8.64796	8.56791	8.34617	8.39658	8.76352	8.02306	8.48762	8.63616	8.50384	8.20928	8.76845	8.83356	8.7386	8.41125	8.36728	8.78906	8.43448	8.52158	8.77608	9.07229	8.31793	8.82874	8.74051	8.61898
ILMN_1656682	8.13959	8.28976	7.87375	8.31234	7.8237	7.93212	8.35532	7.95604	8.23108	7.98376	7.91129	8.09157	7.63843	7.91218	7.91858	8.24074	7.83369	8.1281	7.96474	7.7314	8.06803	8.25249	7.79607	8.01814	8.0216	7.99771	8.17845	8.17801	8.13199	8.01547	8.02197	8.00181	7.88278	8.10799	7.79936	8.14272	8.00359	8.02379	7.93954	7.88861	8.021	7.95693	7.9766	7.86275	8.42299	7.90376	8.24168	7.85098	8.08894
ILMN_1656691	4.7073	5.03384	4.81871	4.8074	4.72551	4.88025	5.03438	4.7787	5.10776	4.88813	4.83639	4.68357	4.64283	5.12459	4.93638	5.01789	4.69085	4.91337	5.29976	4.91645	4.86106	5.20293	4.31714	5.10325	5.04147	4.67727	5.15041	5.0481	5.00954	4.87045	4.61582	4.83944	4.71786	4.91115	4.55368	4.84546	4.83002	4.85824	4.86374	4.6905	4.65306	5.14703	4.69072	5.17413	4.29305	5.11561	5.11779	4.39042	5.01144
ILMN_1656718	5.01331	4.68417	5.27673	5.12854	5.14027	4.88995	5.05077	4.63366	5.11161	4.96401	4.93172	5.56088	5.00545	5.17579	4.80069	4.98331	4.59282	4.40032	4.6015	4.45091	5.08324	5.29407	4.66126	5.08526	5.15998	4.91518	4.89325	5.21073	5.00408	5.11848	4.60801	4.77269	4.89162	5.27497	5.07531	4.90929	5.34757	4.96822	4.51779	4.51402	5.26016	5.06044	4.93672	4.91192	4.27946	4.88069	4.96359	4.64697	4.80387
ILMN_1656791	12.5492	13.0047	12.6574	12.2622	12.6037	12.49	12.7446	12.608	12.7208	12.2195	12.3443	12.4076	12.6132	12.4845	12.7186	12.4491	12.1499	12.4642	12.662	12.4345	12.5635	12.4016	12.6649	12.6849	12.3584	12.6243	12.4635	12.5673	12.838	12.5519	12.2266	12.3516	12.5697	12.4355	12.1798	12.4802	12.6271	12.4055	12.4381	12.1843	12.5801	12.6399	12.5049	12.5574	12.6915	12.6418	12.372	11.9172	12.596
ILMN_1656807	12.1217	12.4193	12.1706	11.9971	12.2087	11.9833	12.4132	12.191	12.1026	11.9022	12.2524	12.1843	12.2271	12.266	12.1437	12.1415	12.1433	12.1267	12.3122	12.1239	12.2611	12.0091	12.2465	12.2861	12.154	12.1673	12.3008	12.3106	12.1583	12.2515	12.0082	11.7766	12.3096	11.9778	12.0104	12.1154	12.0106	12.076	12.2346	12.0202	11.9954	12.3921	12.1928	12.1461	12.0687	12.2495	12.0372	11.8277	12.0946
ILMN_1656822	4.28629	3.78827	3.85788	4.1842	3.64408	4.43778	4.73445	4.3793	3.90057	4.02315	4.36468	4.49946	4.34633	3.98474	4.24517	3.90205	3.77327	4.20819	3.86411	4.09365	4.2422	4.11744	3.9789	3.95736	4.17085	4.56811	4.01682	4.33506	3.93363	4.07876	4.08384	4.18313	4.08341	3.93245	3.7295	4.33099	4.29279	4.28652	4.0834	4.16341	4.34041	3.70961	4.50966	4.31235	3.82526	4.23132	4.7755	4.85626	4.75398
ILMN_1656868	9.26668	9.2965	9.20149	9.54467	9.59281	9.95658	9.58201	10.0571	9.21387	9.61972	10.1782	8.52842	9.85122	9.30394	9.76013	9.35941	9.90783	9.81379	9.4611	9.82932	9.512	9.47051	10.1477	9.61983	9.07692	10.3843	10.2411	9.61973	9.10733	9.00087	9.34875	10.1381	9.30663	9.45274	8.98562	9.96215	9.22952	9.3797	9.66419	8.9216	9.55009	9.55803	9.65588	9.96457	9.78381	9.50868	9.27095	9.51969	9.6691
ILMN_1656886	4.98554	5.11963	4.94949	5.15493	4.95362	4.97221	5.25686	4.98775	5.16362	5.05098	5.19464	5.27638	5.23996	4.92892	5.0413	5.06901	5.14576	4.82745	4.87332	5.21491	5.19365	5.09342	5.07139	5.21916	5.01284	5.0408	4.68143	4.97031	4.9387	5.29015	5.18842	4.80153	4.99061	5.08588	5.10728	5.29816	5.26804	5.22129	5.30911	5.09018	5.58709	5.0418	5.00379	4.72622	4.81283	4.92483	5.47466	4.86484	4.98888
ILMN_1656900	7.16142	7.5769	7.45031	7.89218	7.77616	7.94055	8.20608	7.31047	7.65313	8.01907	8.59596	8.13717	8.64357	7.67331	7.88028	7.76141	7.38346	7.66353	7.73899	8.06805	7.83673	7.98859	8.15104	7.75737	8.32234	7.8526	8.00527	8.18242	7.24249	7.58349	7.58712	8.65516	7.64118	8.16981	7.56	8.14721	7.85323	7.78857	7.59434	8.16926	7.7901	7.63802	8.00468	8.03571	7.57967	7.78417	8.11665	7.90663	7.84387
ILMN_1656902	5.37529	5.62922	5.48116	5.01886	5.25707	5.6414	5.04804	5.38602	5.34297	5.33265	5.40655	5.61088	5.52603	5.44303	5.53497	5.37449	5.57267	5.44392	5.51263	5.30851	5.49135	5.47283	5.46966	5.47821	5.53538	5.49309	5.31334	5.47448	5.50376	5.5208	5.30144	5.18306	5.26802	5.58315	5.78588	5.27366	5.51761	5.35456	5.17386	5.51019	5.51795	5.37346	5.53224	5.09193	5.19315	5.50009	5.4539	5.65608	5.3998
ILMN_1656913	8.75221	9.43097	9.3137	8.68299	9.29121	9.19622	9.02208	8.99292	9.03861	8.87335	9.30412	8.93239	9.1058	9.27102	8.8836	8.82396	9.05043	9.16033	9.35989	8.98708	9.01794	8.9167	9.25231	9.24347	9.01965	8.87672	9.44951	9.32877	9.1834	9.0945	8.86869	8.7752	9.02565	8.73821	9.27298	9.13079	8.77795	9.09602	9.10236	8.94902	8.52805	9.34826	8.78007	9.10982	8.72286	9.12937	8.86816	8.59524	9.01967
ILMN_1656920	9.10685	10.3616	9.53673	8.96639	10.4009	9.73146	9.84487	9.6965	9.18645	9.31155	9.78593	9.61145	9.52249	9.56129	9.61889	8.98038	9.48093	10.169	10.031	9.33577	9.4361	9.41404	10.0857	9.94056	9.13988	9.76329	9.7885	9.82374	9.39643	10.07	9.72428	9.30157	9.49766	9.36208	9.50041	9.14486	9.79397	9.02917	9.89089	9.28565	9.49987	10.3331	9.35052	9.02843	9.39537	9.51331	9.22393	9.7886	9.71149
ILMN_1656934	9.61665	8.51699	9.2156	9.20507	8.68385	8.3021	9.06729	8.74829	9.55747	9.49489	8.69983	9.45368	8.90327	8.86041	9.01713	9.709	8.99313	8.01178	8.91359	9.64532	9.32881	9.20624	8.58125	8.81768	9.87148	8.66097	7.96434	8.92937	8.52179	9.53355	9.41147	9.27619	9.24001	9.43777	9.3522	9.047	9.07769	9.39382	8.25336	9.28889	10.043	8.66719	9.02247	9.21167	8.99795	8.37439	9.30937	9.2152	8.60949
ILMN_1656938	4.76685	4.18183	4.37467	4.43578	4.77763	4.9646	4.8978	4.81479	4.63209	4.77409	4.21916	4.60071	5.03907	4.76354	4.68901	3.94704	5.15305	5.2734	4.37394	5.06667	4.78029	4.70897	4.70455	3.87445	4.21248	4.57305	5.12911	4.42866	4.93006	4.8498	5.00745	4.46208	4.48502	5.27317	4.61696	5.02202	4.48543	4.77449	4.93657	4.58668	5.41375	4.95144	4.65098	4.67521	4.53277	4.93368	4.60871	5.84435	4.42516
ILMN_1656962	11.4991	11.9185	11.4041	11.2261	11.6789	11.698	11.8689	11.5867	11.6227	11.414	11.49	11.4414	11.5447	11.8147	11.6761	11.5212	11.4973	11.5612	11.6568	11.4794	11.4242	11.3516	11.6661	11.7272	11.4459	11.6189	11.5032	11.8075	11.8088	11.5947	11.1806	11.4837	11.6793	11.2739	11.6287	11.6049	11.5651	11.3332	11.7988	11.4725	11.349	11.7419	11.6057	11.6091	11.5168	11.6973	11.3103	11.8817	11.7136
ILMN_1656977	6.42134	7.18045	6.49917	6.23515	6.82121	6.75589	6.55767	6.86505	6.52244	6.59206	6.32952	6.26274	6.41498	6.70896	6.39406	6.65734	6.59718	6.5435	6.55493	6.52342	6.43713	6.68529	6.76906	6.61413	6.49501	6.47871	6.78125	6.86983	6.92929	6.49065	6.33876	6.72531	6.66134	6.59416	6.89139	6.35087	6.02684	6.15596	6.84965	6.32632	6.1486	6.71794	6.77551	6.32234	6.71704	6.79622	6.58415	6.25093	6.33963
ILMN_1657011	6.09205	6.07879	6.27865	6.04378	6.28628	6.07046	6.65317	6.27708	6.212	6.24193	5.99113	5.97998	6.12499	6.18124	6.29042	6.30732	6.37986	6.15462	6.5459	6.13406	6.2722	6.02431	6.36581	6.30907	5.8239	6.48892	6.83219	6.05448	5.96069	6.15878	5.89537	6.29794	6.05465	5.99733	5.93548	6.4398	6.72002	5.75854	6.54255	5.85554	6.05103	6.23223	6.53921	6.35299	6.14394	6.11717	5.56442	5.72393	6.48782
ILMN_1657064	4.87774	5.1564	4.86666	4.87106	4.70639	4.8516	4.96085	5.13983	4.75342	4.8873	5.35108	4.76627	5.21342	4.69547	5.20748	4.71321	5.09089	4.90822	5.18957	5.0492	4.88396	5.10518	4.89392	5.12433	4.82138	4.94123	5.14516	5.29493	5.07607	4.64124	4.93367	5.489	4.83007	5.16502	4.62927	5.2279	4.90242	4.9318	4.92742	4.65425	4.7921	4.93017	4.92092	4.92218	5.10542	4.98078	4.84772	4.61639	5.16233
ILMN_1657095	6.13703	5.68161	5.70542	6.14121	5.88495	5.93027	5.70471	5.95765	5.76356	5.97173	6.36542	6.07843	5.98349	6.08236	5.69848	5.53702	6.05224	5.59032	5.76513	5.99995	5.64111	6.06511	5.70721	5.80566	5.90958	5.94493	5.575	5.86143	6.01835	5.84183	6.27197	5.92149	5.6863	5.99316	6.01133	5.85268	5.82955	5.6336	6.05304	5.99678	6.0752	6.08662	6.01803	5.82953	5.77516	5.9041	6.22586	6.05497	6.31109
ILMN_1657129	9.53467	8.87942	9.19604	9.92986	9.17855	8.73118	9.36125	8.70582	9.62729	9.43381	9.45501	9.19307	8.75086	8.82484	8.64464	9.66277	9.31317	8.99237	8.83396	8.97093	9.62476	8.53558	9.09364	9.15695	9.28128	8.29681	9.04857	9.57822	9.17813	9.58049	9.30141	8.93149	9.62291	9.79244	8.6132	9.09983	8.87825	9.54509	8.93712	9.02877	9.42863	9.25074	9.02791	8.90756	9.80594	9.00742	9.82186	8.3025	8.64961
ILMN_1657139	5.22484	4.92309	5.02144	5.13229	5.03228	5.32454	4.82814	5.48324	4.95538	5.14573	5.02909	5.22868	4.92917	4.89708	5.35417	5.21688	5.23691	5.12553	4.91804	5.23766	5.27982	5.3184	5.23811	5.06346	5.3162	5.50579	5.22348	5.28768	5.00806	5.10507	5.2146	5.42402	4.7734	5.1396	4.89639	5.42085	5.03646	5.09425	5.27585	4.98774	5.1877	4.82368	4.78859	5.03887	5.30904	5.03468	5.17643	4.86916	5.06405
ILMN_1657144	4.35728	4.48576	4.49247	4.44097	4.25284	4.63619	4.64961	4.75218	4.04778	4.71658	4.4228	4.26855	4.7612	4.38005	4.59723	4.30526	4.09949	4.8428	4.2798	4.7621	4.39028	4.45009	4.82429	4.57129	4.51376	4.25142	4.58103	4.59379	4.47691	4.42811	4.68826	4.32415	4.32751	4.35824	4.3049	4.66403	4.79024	3.90539	4.56436	4.5149	4.51707	4.29833	4.49111	4.83255	4.64737	4.40766	4.53932	4.65885	4.45778
ILMN_1657153	8.6911	8.67456	8.51568	8.39563	8.3323	8.9608	8.41355	8.34746	8.57199	8.56213	8.20267	8.64796	8.19237	8.52836	8.80728	8.81553	8.62923	8.6349	8.72803	8.62012	8.22774	8.76769	8.19965	8.59881	8.64222	8.52404	8.12477	8.26146	8.48508	8.6494	8.96761	9.10216	8.49138	8.54884	8.49983	8.55983	8.9721	8.73084	8.51744	8.62736	8.52384	8.48891	8.78945	8.58836	8.99373	8.51487	8.69812	8.49812	8.60898
ILMN_1657204	8.92752	8.98336	8.8991	8.69765	8.81625	8.84794	9.22348	8.93203	8.86565	8.66989	8.76355	8.70366	8.63799	8.82277	9.01537	8.75581	8.85896	9.17367	9.02948	8.65468	8.9021	8.60555	9.08747	9.02342	8.62551	8.48326	9.24127	8.84993	9.19357	8.93989	8.64127	8.50602	9.11503	8.56889	8.99277	8.57814	8.88446	8.581	9.13966	8.80883	8.19864	8.97101	8.73333	8.71811	8.52805	8.87503	8.80933	8.94989	8.95871
ILMN_1657283	9.61825	9.48351	9.30486	9.17662	9.41801	9.54625	9.62217	9.46347	9.46075	9.23164	9.68921	9.37039	9.14108	9.53317	9.51581	9.53913	9.60901	9.18099	9.79358	9.31029	9.27834	9.23967	9.3911	9.39395	9.22665	9.68897	9.67847	9.72892	9.57666	9.12442	9.16669	9.2828	9.28838	9.24966	9.52408	9.20244	9.49764	9.51687	9.14967	9.40258	9.19842	9.49741	9.41627	9.2881	9.15928	9.62124	9.5931	9.48148	9.51253
ILMN_1657288	4.56497	4.52389	4.35907	4.07158	4.27433	4.66365	4.6195	4.5613	4.24847	4.47469	4.60439	4.51897	4.41285	4.14645	4.28088	4.1514	4.23735	4.88263	4.41694	4.22683	4.60072	4.36767	4.5106	4.40893	4.36842	4.5675	4.81859	3.93256	4.15179	4.07087	4.79347	4.30599	4.35887	4.66517	4.12786	4.42066	4.39982	4.48178	4.32419	4.31174	4.11681	4.31875	4.42657	4.09264	3.90497	4.64094	4.25625	5.27192	4.75994
ILMN_1657317	4.38418	4.80125	4.34402	4.18249	4.23619	4.2687	4.59773	4.05152	4.19756	4.59665	4.22888	4.39729	4.37364	4.48084	4.46423	4.16116	4.39975	4.01254	4.32878	4.60904	4.46925	4.17171	4.26696	4.51916	4.50805	4.12408	3.98116	4.06546	4.81136	4.50798	4.35176	4.40327	4.38746	4.11562	5.29326	3.80035	4.57937	4.33056	4.09998	4.10414	4.02398	4.46768	3.95424	4.64097	4.64102	3.79589	4.43019	3.92409	4.37446
ILMN_1657332	3.54499	3.84315	3.80213	3.66349	3.63277	3.75886	3.80037	3.77193	3.81479	3.78748	4.04286	3.98197	3.93498	3.91056	3.61837	3.89247	3.9718	3.65659	3.48689	3.53247	4.19071	3.79836	3.73422	3.79617	4.19568	3.71689	3.57763	3.98101	4.14019	3.81758	3.82935	3.78563	3.82382	3.85638	3.81158	3.64414	4.16037	3.95775	3.50335	4.04208	3.44517	4.17466	3.99584	3.75127	3.23611	4.16412	3.80471	4.33139	3.78864
ILMN_1657348	4.83061	4.10143	4.49833	4.89445	4.61406	4.44758	4.46954	4.68066	4.62419	4.78235	4.66649	4.6386	4.74627	4.66774	4.66599	4.59805	4.92719	4.67126	4.77258	4.55167	4.86834	4.7308	4.84865	4.35981	4.7061	4.73336	4.79058	4.69359	4.58616	4.67457	4.57707	4.64038	4.33723	4.58212	4.69024	4.83501	4.73558	4.45781	3.59184	4.68768	5.10036	4.48187	5.18173	4.85622	4.77218	4.63465	4.81905	4.40121	4.91679
ILMN_1657361	7.24444	7.29361	7.22831	7.22461	6.98812	6.78363	7.51058	7.15846	7.31249	6.99398	7.60896	7.42178	6.60606	7.06666	7.20223	7.14104	7.225	6.83953	7.31459	7.25213	7.48454	7.02075	7.07951	7.35815	7.31958	7.57025	7.26049	7.38456	6.87144	7.06845	6.91649	7.29996	6.86312	7.11376	7.12268	7.26298	7.04452	6.76715	6.84418	7.20587	7.09529	7.2394	7.31607	7.20424	7.13456	7.03083	7.29428	7.1023	7.36393
ILMN_1657395	8.1033	7.5772	8.05972	8.14054	7.60909	7.77378	8.14061	7.82446	8.04213	7.87945	8.16452	8.45649	7.86546	7.63852	7.90021	8.20428	7.83811	7.51533	7.90264	7.96633	8.10287	7.90154	8.0579	7.81204	8.18631	7.66112	7.85259	7.77003	7.3495	8.14635	7.54306	8.13734	8.11828	8.10097	7.72246	8.15439	7.71108	8.04557	7.57438	8.19542	8.02149	7.81296	7.65041	8.21987	8.36779	7.87527	8.36213	7.50539	7.9164
ILMN_1657398	5.42323	5.8851	5.62211	6.73078	5.34317	5.7612	5.27181	5.54263	6.011	5.63227	5.35554	5.4329	5.55435	5.49013	5.3593	6.65577	5.96759	5.67968	5.45283	5.0117	5.68706	5.64272	6.16459	5.77915	5.61527	6.12347	6.32125	5.65772	4.84229	5.38156	5.57304	5.84942	5.33274	5.34253	4.70094	5.99523	6.25169	5.85097	5.28042	5.86721	6.10089	5.87453	5.56827	5.86454	6.43143	4.82354	6.0787	6.33636	5.28333
ILMN_1657405	4.53107	4.18029	4.37195	4.24324	4.24971	4.39451	4.40434	4.38062	4.27858	4.39398	4.37666	4.44965	4.94285	4.11999	4.10799	4.57893	4.50358	4.27255	4.6945	4.21617	4.01987	4.23864	4.24099	4.27798	4.43797	4.39442	4.36445	4.25298	4.61392	4.40366	4.2735	4.3351	4.54012	4.32401	4.54233	4.55877	4.3349	4.42398	4.59507	4.38684	4.63413	4.37579	4.47442	4.48293	4.51523	4.3287	4.35708	4.46642	4.11549
ILMN_1657423	6.14711	5.92374	6.33359	5.87133	6.43721	5.84139	6.14878	6.32858	6.25588	6.15824	6.32117	6.69504	5.80593	5.76999	6.06955	6.32613	5.83607	6.23404	6.08448	6.28601	6.8705	6.23954	6.05924	5.91002	6.55136	5.8364	5.68121	6.47825	6.04736	6.40569	6.17965	6.03918	6.59883	6.17787	5.78186	6.21404	6.20732	6.47988	5.81942	6.32163	6.58225	6.0389	6.16506	5.80507	6.11879	6.42527	6.49718	5.60339	5.94301
ILMN_1657436	7.63611	7.42432	7.77321	7.22508	7.28418	7.09055	7.49209	7.20231	7.47891	7.39511	7.1265	7.44764	7.30844	7.31571	7.17327	7.88851	7.09909	7.4018	7.68214	7.16372	7.30347	7.12947	7.05093	7.37549	7.16217	7.09837	7.55227	6.83506	7.65175	7.33487	7.04312	7.37155	7.17212	7.23828	7.75796	7.17539	7.64505	7.31224	6.97929	7.29876	7.89278	7.40291	7.33757	7.40136	7.56081	7.35034	7.19374	6.76237	7.37494
ILMN_1657446	5.90039	6.04597	6.21665	6.36114	6.19141	5.76647	5.86507	5.50505	6.24183	5.78561	5.63611	6.48498	5.99686	5.93848	5.96899	6.02618	6.29517	5.6359	6.21586	5.92047	5.24423	5.77207	5.82657	5.95265	6.03849	5.65348	5.86808	5.90429	6.32494	6.01286	6.01959	5.99591	5.7862	5.779	5.49579	6.09139	6.58639	6.13839	6.17616	5.75276	6.62333	6.44614	5.62144	6.33617	5.5724	5.91392	6.00111	6.11406	6.14253
ILMN_1657451	5.02701	5.21379	5.47626	4.76545	5.2751	4.99053	5.49354	5.24851	5.62748	5.42144	5.17054	5.33765	4.58702	4.82067	4.94942	4.83542	4.89867	5.18048	5.32137	4.84752	5.5596	5.44898	5.11095	5.45743	5.04012	5.31718	5.14788	4.98672	5.43353	5.06896	4.79572	5.3504	5.00839	4.91783	5.41446	5.19957	5.00856	5.58193	4.84749	5.09864	4.25376	5.44449	5.05831	4.85957	4.88379	5.07281	4.91425	4.84081	4.81321
ILMN_1657455	4.18488	3.90354	4.39076	4.47396	3.95901	4.51601	4.436	4.51975	4.12268	4.4688	4.3594	4.27805	4.20914	4.17336	4.27004	4.47844	4.13122	4.07664	4.2448	4.30724	4.62104	4.77894	4.2029	3.77123	4.53737	4.34519	4.08168	4.50252	4.22392	4.22558	4.19587	4.28926	4.44853	5.11822	4.1323	3.86944	4.55222	3.80301	3.59988	3.95185	5.18503	4.48801	4.7249	4.04471	4.5513	3.89718	4.95494	4.73768	5.03652
ILMN_1657470	6.28037	6.21605	5.78514	6.44959	5.99648	6.17409	6.60946	6.15354	6.11834	6.181	6.01571	6.685	6.39655	5.99969	6.18432	6.13074	6.29752	6.08649	5.97204	6.20719	6.11378	6.06943	6.15171	6.05167	6.15643	6.35182	5.93264	6.19373	6.40468	6.10338	5.97572	6.21851	6.39684	6.52515	6.25031	6.3209	6.37556	5.95374	6.20764	6.43369	6.61038	5.9053	5.95153	6.27968	6.81113	6.3267	6.42671	5.98416	6.04434
ILMN_1657475	7.45335	8.07271	7.47235	7.37201	7.49711	7.34726	7.65633	7.55583	7.22438	7.49911	7.53604	7.45328	7.49115	7.53691	7.87502	7.43803	7.34778	7.45102	7.69198	7.27967	7.67324	7.44544	7.59992	7.59679	6.91669	7.2281	7.52551	7.81469	7.57519	7.55611	7.64099	7.1491	7.63077	7.45975	7.85426	7.49346	7.59809	7.12664	7.22756	7.31306	7.40717	7.5348	7.61302	7.35294	7.01391	7.74204	7.12385	7.73729	7.12721
ILMN_1657478	5.64182	5.48582	5.63741	5.79376	5.72805	5.37269	5.45905	6.02685	5.76475	5.71168	5.67791	5.8904	5.62625	5.25585	5.45034	5.80658	5.99139	5.72627	5.58498	5.93072	5.76576	5.22175	5.68679	5.51128	6.01046	5.31296	5.91424	5.59123	5.91726	5.64155	6.01735	5.33775	5.46377	5.8642	5.58853	5.65272	5.5422	5.78489	5.51834	5.72556	6.09678	5.57391	5.69491	5.52285	5.66024	5.88299	5.60636	6.04144	5.48396
ILMN_1657483	7.35545	7.22163	7.31131	6.9414	7.2057	7.43537	6.99928	7.29434	7.35852	7.44502	7.37438	7.3055	7.13053	7.39919	6.55619	7.34706	7.45169	7.44789	7.21541	7.18112	7.47334	7.35216	7.04999	7.11689	7.31945	7.07982	7.38362	7.23262	7.35872	7.21607	7.44368	7.29266	7.22507	7.49633	7.31346	7.33538	7.3151	7.21436	7.46335	7.3069	7.39817	7.22776	7.27103	7.34044	7.41411	7.2874	7.58974	7.04915	7.31995
ILMN_1657495	5.77305	6.24912	5.94436	6.28327	6.19005	6.51129	6.40315	6.25899	6.03851	5.91773	6.30108	5.72368	6.29449	6.21527	5.7017	6.18612	6.35807	6.39526	6.4024	6.16959	6.06526	6.02159	6.32313	6.08994	6.2469	6.49772	6.48193	6.22793	6.04948	5.98107	6.14984	6.39482	5.92399	5.75295	6.08921	6.27416	5.862	5.95004	6.49474	6.0893	5.41347	6.37291	6.05205	6.2954	6.57789	6.34469	6.24135	6.56388	6.06463
ILMN_1657509	4.12034	4.94883	4.73753	4.34978	4.674	5.05443	5.13269	4.80378	4.75658	4.76712	5.16463	4.21338	3.99951	4.71759	4.78727	4.76841	4.87919	4.05692	4.89718	4.44494	4.75149	4.64414	4.77967	5.01439	4.53466	4.9901	4.91875	5.06031	4.65795	4.68421	4.36582	4.873	4.6256	4.29973	4.96742	4.58249	4.46308	4.77573	4.70116	4.5302	4.05541	4.76728	4.44773	4.52266	5.05453	4.53473	4.6646	4.69624	5.09516
ILMN_1657515	7.63655	7.04406	7.49994	7.91843	7.51691	7.38411	7.46931	7.78265	7.79421	7.99941	7.58629	7.9588	6.68618	7.36954	7.60452	7.68939	7.68074	7.14677	7.14035	7.40323	7.86714	7.70745	7.42101	7.46791	7.61066	7.39582	7.21994	7.50579	7.40086	7.54007	7.64033	7.65152	7.69792	8.0811	7.27106	7.90618	8.05092	7.40136	7.52992	7.80311	7.65098	7.22849	7.78116	8.04785	8.2157	7.20331	8.01716	7.19882	7.49439
ILMN_1657547	5.90119	6.55418	6.15575	5.78424	5.91464	6.14237	6.47141	5.58746	5.96096	6.14426	5.80769	5.8108	5.68677	6.25328	6.07502	6.24997	5.83236	6.00027	6.11826	5.87345	6.11507	6.45014	5.95836	6.07269	5.88487	5.68887	5.92634	5.63284	6.01436	6.24197	5.61244	5.94689	6.29488	5.85002	6.11217	6.09276	6.13509	5.99341	6.31337	5.63618	5.7375	5.86924	5.80871	6.0713	5.68601	5.76586	5.33601	6.15075	6.16882
ILMN_1657612	10.9767	11.794	11.5445	10.7835	11.6896	11.4422	11.7771	11.3403	11.3062	11.3427	11.1802	11.247	11.2707	11.2621	11.3376	11.2603	11.2136	11.6394	11.6016	11.2911	11.5755	11.3101	11.427	11.399	11.4417	11.3583	11.6756	11.5265	11.3791	11.3859	10.8474	11.0759	11.576	11.1345	11.1796	11.3096	11.3026	11.168	11.5701	10.8746	10.9568	11.612	11.1909	11.3112	11.0978	11.4031	10.9731	9.98418	11.3927
ILMN_1657619	5.7537	5.42044	5.24071	5.40895	5.49695	5.41153	5.33392	4.95601	5.47622	5.63531	4.86778	5.53468	5.21799	5.49109	5.39516	5.43697	5.03938	5.28704	5.59254	4.95906	5.40957	5.76212	5.31279	5.13735	5.66558	5.0471	5.13494	5.08187	5.31825	5.51377	5.13054	5.85489	5.09428	5.63535	4.98896	5.36335	5.67382	5.4831	5.51262	5.57434	5.74412	5.89347	5.32327	5.10628	5.56431	5.20495	5.47508	5.42028	5.05624
ILMN_1657624	6.98079	6.13744	6.85181	7.15106	7.00077	6.53246	6.64354	6.51166	6.92245	6.87105	7.09366	7.00527	6.3903	6.75581	6.81906	6.3526	6.76411	6.53979	6.73065	6.64497	7.0542	6.40462	6.48895	6.68861	7.11998	6.9145	6.4293	6.28251	6.66234	7.10744	6.7282	6.83889	6.70944	7.09078	6.84631	6.88912	7.19714	6.476	6.44519	6.49134	7.13512	6.84163	7.29613	7.01862	6.60086	6.46751	6.73449	6.74961	6.84504
ILMN_1657627	4.63253	4.8149	4.55672	5.07047	4.23291	4.28067	4.56021	5.04424	4.64764	4.48709	4.94192	4.72701	4.90251	4.69082	4.42786	4.4904	5.12621	4.99499	4.52188	4.88191	4.88584	4.28793	4.70272	4.38657	4.59763	4.66488	4.35992	4.86888	4.61165	4.52818	4.71069	5.30866	4.469	5.07018	4.38438	4.29164	4.82544	4.72259	4.76832	4.87511	4.82043	4.80259	4.81519	4.90814	4.74538	4.86201	4.44321	5.46313	4.151
ILMN_1657632	8.09893	8.82422	8.47408	7.97114	8.57938	8.61312	8.51668	8.27716	8.48131	8.32191	8.12633	8.17606	8.33226	8.42999	8.75687	8.67869	8.24302	8.37607	8.67952	8.08724	8.41186	8.6342	8.48402	8.54301	8.09926	8.37646	8.62994	8.72665	8.42264	8.42162	8.25928	7.99713	8.42706	8.30332	8.59857	8.23332	8.1564	8.46916	8.39847	8.34796	7.93774	8.57139	8.36632	8.24954	8.05348	8.82667	8.32781	7.99031	8.62276
ILMN_1657673	4.60645	4.56611	4.7444	4.6592	4.5618	4.40341	4.92576	4.76537	4.26581	4.65125	4.62721	4.63692	5.08425	4.45167	4.4736	4.49648	4.90485	4.83156	4.79702	4.69525	4.62049	5.07001	4.76294	4.61005	4.75762	4.67892	4.50823	4.66027	4.62395	4.47558	4.63572	4.88597	4.49287	4.59731	4.14385	4.82092	4.92768	4.75745	4.67006	4.44628	4.84512	4.62703	4.48737	4.75336	4.48484	4.78294	4.96073	4.31048	4.70821
ILMN_1657679	6.6175	6.75976	6.24412	7.08227	6.51441	6.94096	6.5606	6.49349	6.86018	6.54424	6.52289	6.8122	6.89805	6.53231	6.84147	6.6592	6.53907	6.29802	6.571	6.61999	6.34581	6.86926	6.50013	6.45648	6.58385	6.82659	6.70857	6.42521	6.80729	6.3879	6.47025	7.03345	6.68637	6.82159	6.57928	6.64222	6.39286	6.64736	6.28886	6.64823	7.15589	6.54381	6.76245	6.88213	7.05959	6.76244	6.61168	6.97114	6.53556
ILMN_1657680	6.3781	5.87333	6.68075	6.34275	6.46276	6.26618	5.63632	5.88136	6.32056	6.19994	6.27818	6.31807	6.36612	6.11743	6.21896	5.78999	6.00623	5.89104	6.74104	6.23363	6.04421	6.32406	6.07635	6.24185	6.30517	6.38986	6.4433	6.68792	6.14939	6.24417	6.0442	5.32534	6.14179	6.48229	6.14644	6.18789	6.55791	6.3056	6.52132	6.18563	6.6682	6.08383	5.9608	5.59277	6.31173	5.89141	6.37325	5.80404	5.73835
ILMN_1657682	6.27534	6.76511	6.38725	6.22987	6.62203	7.18607	6.87795	6.2776	6.15198	6.52764	6.27876	6.56973	6.25944	6.7732	7.02317	6.4695	6.47455	6.85139	6.72452	6.64347	6.2813	7.13299	6.28737	6.42481	6.26501	6.35909	7.1128	6.26178	6.59429	6.56592	6.58223	6.75121	6.49059	6.38327	6.46052	6.44144	6.57952	6.60432	6.63748	6.26635	6.2888	6.55371	6.43153	6.57753	6.529	6.72632	6.25631	7.11952	6.87368
ILMN_1657683	3.96629	3.46632	4.17073	3.78142	3.4729	3.88347	3.88398	3.75976	4.85303	3.7271	4.25403	3.83372	3.42118	4.04525	3.727	4.09249	3.73721	3.90339	3.76267	4.03934	4.10694	3.27091	4.14666	3.76277	3.97933	3.84993	3.80061	3.75216	3.6515	4.31332	3.98782	3.64043	3.72279	3.84128	3.53985	3.68615	3.44343	3.73962	4.80604	4.21053	3.34381	3.52063	2.91216	3.97863	3.8998	4.16026	4.14592	3.94847	3.73512
ILMN_1657697	7.37734	7.48278	7.26413	7.41902	7.00399	7.44845	7.58922	7.09456	7.42376	7.43546	7.22306	7.312	7.26729	6.91352	7.20234	7.83817	7.54581	7.43905	7.42666	7.17561	7.19318	7.45712	7.14073	7.60976	7.28322	7.39284	7.21796	7.2776	7.15325	7.57071	6.98412	7.79295	7.35396	7.32373	7.22831	7.2731	7.51318	7.6908	7.59228	7.43309	7.38949	7.07458	7.55528	7.35191	7.30315	7.11851	7.45028	7.23605	7.46128
ILMN_1657701	6.11352	5.72909	5.59334	6.31201	5.81877	6.09367	6.55054	6.3172	6.44026	6.11534	6.42587	5.34867	5.76911	6.18262	5.81725	5.88946	6.20453	6.75825	5.96136	6.11493	6.48006	5.52899	6.36944	6.32183	5.52238	6.9239	6.887	5.88275	5.26052	5.7731	6.10712	6.23016	5.94258	6.2505	5.35966	6.10622	6.5717	6.202	6.33611	6.67521	5.51366	5.57805	5.84767	6.07953	5.88944	5.5988	5.64138	6.09553	6.48346
ILMN_1657722	12.5059	12.4087	12.2116	12.2063	12.3437	12.5037	12.4872	11.9117	12.3857	12.3398	11.954	12.437	12.1311	12.4399	12.3319	12.3995	12.3015	12.2448	12.625	12.2888	12.388	12.3439	11.9785	12.6046	12.0679	12.2435	12.4926	12.2302	12.2686	12.4178	11.9027	12.2807	12.4004	12.1882	12.1232	12.4176	12.4534	12.1943	12.6485	12.202	11.949	12.2914	12.2857	12.186	12.1418	12.3676	12.0324	12.428	12.2977
ILMN_1657744	5.70763	6.03669	5.62275	5.24281	5.62576	6.22672	5.95628	5.20407	5.90367	5.66379	5.57208	5.587	5.4039	5.68931	5.60928	5.73758	5.29004	5.74966	5.76531	5.44479	5.72496	6.13623	5.42345	5.59787	5.16925	5.64498	5.92479	5.64946	5.46273	5.75593	5.42519	5.99158	5.66935	5.44736	5.71547	5.57932	5.45969	5.47174	5.74047	5.57725	5.66862	5.69563	5.6549	5.37004	5.91783	5.282	5.50835	6.09271	5.42069
ILMN_1657746	4.03823	4.31773	3.81256	4.03206	3.91611	4.16184	3.91858	4.01167	3.92571	4.04458	4.34108	4.14439	4.13902	4.04129	4.01742	3.77422	4.07386	3.69425	4.07513	3.93159	4.05396	4.18233	3.90606	3.84828	4.00517	4.02775	4.31704	3.86379	4.23309	3.88873	4.26716	3.85686	4.00381	3.93745	3.73026	3.93474	4.06219	3.75736	3.73987	4.09552	3.79728	4.24763	3.74452	4.15043	3.81324	4.15569	4.24579	4.32705	4.49491
ILMN_1657754	5.50815	5.4414	5.16268	5.16406	5.12195	5.34317	5.55255	5.47561	5.57777	5.14357	5.27461	5.43094	5.15749	5.21334	5.48028	5.53648	5.58294	5.49554	5.55475	5.32344	5.26319	5.40254	5.14005	5.43402	5.17676	5.6939	5.43079	5.61724	5.17264	5.2836	5.09172	5.19576	5.44611	5.2254	5.32829	5.3913	5.14116	5.2407	5.48393	5.14193	4.93094	5.48447	5.30167	5.23492	5.39224	5.54956	5.51106	5.61679	5.47932
ILMN_1657771	5.26151	5.03194	4.67075	5.71994	5.05803	5.50802	4.63504	5.65487	5.11044	5.18674	4.98091	5.46401	5.2651	5.48518	5.39398	5.13697	5.25695	4.71356	5.12487	5.53072	4.9569	5.78254	4.64107	5.04501	5.0831	4.86714	5.05981	5.27476	5.04603	5.67906	4.86644	5.74047	5.39238	5.25233	4.8771	5.56013	5.02888	4.99349	5.9231	5.02617	5.5175	4.83056	5.23491	5.54976	5.61619	4.77586	5.40386	5.18611	5.44486
ILMN_1657796	5.89696	6.32307	5.63928	5.51914	5.72968	6.06001	5.87383	5.40132	5.21498	5.68076	5.70326	5.50643	5.3282	5.45479	5.53902	5.89823	6.28185	5.90318	5.74365	5.48659	5.59584	5.53618	5.66796	5.87324	5.80706	5.71978	5.49768	5.9642	5.66468	5.64228	5.2311	5.69788	6.4121	5.19718	6.02591	5.9948	5.36567	5.45653	6.05195	5.52175	5.2056	5.99612	5.68073	5.56641	6.02731	5.84948	5.25058	5.20428	5.54986
ILMN_1657797	8.15747	8.03464	8.15223	7.89217	8.02357	8.03132	8.18788	7.99711	7.9917	7.97739	8.2385	8.14409	8.17233	7.97752	8.05471	7.82747	8.27012	8.43743	8.24873	7.78219	8.09618	7.64569	8.48647	8.14111	8.0999	7.97831	8.35559	8.31425	8.31927	8.32977	8.15726	7.41911	8.46763	8.13594	8.30976	7.62265	8.2244	8.04245	7.91704	8.09004	7.78254	8.21078	7.88786	8.22239	7.61567	8.25505	7.8234	8.5564	7.9135
ILMN_1657803	4.73806	5.43538	4.87713	5.08173	4.75791	4.84429	4.99129	4.94144	5.02437	4.61232	5.00296	4.96295	5.38722	5.00144	4.96641	5.09304	5.20014	5.00426	5.19554	4.64701	5.22949	5.32143	4.78467	4.92584	4.79592	4.99565	4.7081	4.79722	5.40104	5.06376	4.7397	5.47944	5.08772	5.11683	5.29793	5.12165	4.74416	4.78535	4.76891	4.43538	5.7735	5.66895	4.97062	4.84407	4.74425	4.96984	4.60084	5.33144	5.10989
ILMN_1657810	9.21865	8.70543	8.80271	9.24471	8.7973	9.11763	8.58109	8.89803	9.12914	8.71257	8.75951	9.19042	8.72131	8.80354	8.98262	9.1516	9.00242	8.88239	9.06074	8.95299	8.98182	8.90758	8.93133	8.8078	9.14222	8.94876	9.14585	9.20676	8.98534	8.84775	8.45827	8.78923	9.02291	8.55783	8.90698	8.92592	8.92074	9.03559	8.49181	8.95247	9.46449	8.84088	9.07212	8.79368	8.89791	9.0796	9.04537	9.26359	8.72409
ILMN_1657837	5.47704	5.01098	5.27138	4.9853	5.03666	5.14862	5.60939	4.93077	5.50495	5.194	4.70022	5.15025	5.03128	4.82021	5.34484	5.14176	5.28135	5.44259	5.38118	5.26875	4.9524	4.99714	5.27676	5.34277	5.10536	5.24966	5.40694	5.17444	5.34086	4.99134	4.96116	4.94435	5.24546	4.68123	5.3221	5.28147	5.0463	5.11976	5.45172	4.92883	4.64056	5.04632	5.3995	5.3049	5.24411	5.08436	5.20606	4.487	5.18937
ILMN_1657857	8.55277	8.61806	9.04237	8.13814	8.92246	8.6502	8.30875	8.3076	8.6492	8.42974	8.67803	8.56993	8.42106	8.37503	8.53485	8.39487	8.44621	8.54817	8.67147	8.36471	8.33709	8.53511	8.99347	8.84635	8.49813	8.78544	8.88095	8.48483	8.4613	8.93105	8.54758	8.41759	8.32654	8.41029	8.6514	8.60613	8.64323	8.46108	8.29173	8.47443	8.31586	8.67359	8.3427	8.47714	8.19754	8.43433	8.34147	8.20617	8.44013
ILMN_1657860	5.45283	5.57609	5.5913	5.25174	5.77689	5.2758	5.78798	5.17458	5.02701	5.39905	5.55353	5.36789	5.22213	5.18084	5.58929	5.51248	5.41653	5.58503	5.82965	5.45026	5.67551	5.22105	5.52311	5.45845	5.30433	5.4039	5.59673	5.9137	4.96428	5.79185	5.18348	4.77811	6.05239	4.84065	5.06697	5.51575	5.76022	5.51913	5.85563	5.00667	5.23052	5.29007	5.14668	5.65394	5.11073	5.29025	5.09804	5.26944	5.41982
ILMN_1657862	6.0093	6.02319	5.58866	6.10551	5.06058	6.24392	6.24973	5.99583	5.43837	5.50852	6.1589	5.90225	6.25697	6.1449	5.81941	5.51731	6.08431	6.35356	5.92021	6.21602	5.79101	5.90441	5.9724	5.89081	5.9063	5.79662	6.07971	6.18467	6.17114	6.07273	5.78305	5.86256	6.04285	5.85285	5.4857	6.04917	5.87406	5.87621	6.25262	4.95989	5.69944	6.07505	5.92176	5.96839	5.51881	6.2084	5.69321	6.29859	6.06373
ILMN_1657864	6.27973	5.55008	6.16907	6.44057	5.79954	5.789	6.03054	6.00789	6.12298	6.16237	6.12212	6.42216	5.97307	5.99357	5.77313	6.09721	5.90909	5.76437	5.91035	6.22874	6.21948	5.90438	5.91296	5.83646	6.28419	5.98889	5.82771	5.8635	6.20809	6.092	6.10833	6.2009	5.86762	6.1356	6.03267	6.02167	6.06204	5.77895	5.49606	5.8909	6.66356	5.95822	6.3754	5.99544	5.97727	5.78657	6.38834	6.54707	6.2966
ILMN_1657871	9.23845	9.92956	9.42794	9.30137	9.88443	8.26311	8.34154	10.1046	8.74798	9.74908	9.28452	8.54582	11.7372	10.5393	10.1002	8.22084	10.9369	9.89349	8.49783	8.88642	8.80496	9.63731	9.24284	9.99254	8.86947	8.7512	8.14047	9.30256	11.8506	9.59851	11.5712	8.27101	10.8819	10.0442	12.8778	8.32877	9.9024	10.4967	8.02545	9.2828	10.0301	12.1425	9.98517	10.275	11.1694	9.68271	9.91943	10.0556	8.30365
ILMN_1657873	5.71474	6.0619	5.51714	5.84133	5.9019	5.87638	6.48086	5.64699	5.95726	5.50508	5.7713	5.43958	5.78986	6.00708	5.90895	5.60506	5.86237	6.00112	5.83905	5.69956	5.51394	5.84185	6.04192	6.07866	5.27521	6.1463	6.0335	6.03154	6.08208	5.79459	5.34879	5.61879	5.76652	5.70554	5.67592	5.89137	5.57247	5.4984	5.87293	5.56383	5.36104	5.7121	5.79925	5.77388	5.8504	6.00817	5.58263	5.72339	5.72249
ILMN_1657884	5.09311	5.44508	5.71186	5.31862	5.41981	4.94535	5.73394	5.09367	4.88251	5.22857	6.03351	5.52814	5.32672	5.16202	5.01257	5.11122	5.2402	5.96569	5.43698	5.27637	5.80996	5.41837	5.49693	5.36531	5.62118	5.81192	5.40083	5.26099	4.88336	5.04621	5.31734	4.63845	5.97349	5.18602	5.21059	5.24977	5.46645	5.41834	5.19005	5.52937	5.0415	5.59956	5.3759	5.01179	4.76033	5.70686	5.69789	5.85576	5.45024
ILMN_1657892	9.72739	9.1327	9.45972	10.0994	9.56856	9.52221	9.28266	9.90589	9.61599	9.63621	9.56577	10.2363	9.76637	10.0123	9.5124	9.71094	9.75186	9.20197	9.14561	9.95492	9.7357	9.88448	9.71055	9.17544	10.0912	9.2443	9.21609	9.44931	9.77745	9.54275	9.92049	9.83294	9.56934	9.756	9.32617	9.78533	9.21827	9.9301	9.04084	9.95029	10.1668	9.40887	9.86736	9.72732	10.0373	10.0361	10.0586	9.19129	9.54003
ILMN_1657893	6.13438	6.38815	6.12045	5.73086	6.24884	6.21018	6.18942	6.63424	6.28363	6.03075	6.07066	6.34299	6.43858	6.12702	6.20114	5.9903	5.89399	6.39327	6.14552	5.72087	6.34989	6.42666	6.43813	5.92318	6.00121	6.48581	6.5504	6.29285	6.09952	6.17235	6.16263	5.72085	6.40003	6.40182	5.7834	5.91492	6.29564	6.39858	5.98504	6.57631	6.30858	6.15519	5.97199	6.03349	5.90579	6.55816	6.03167	6.60191	6.14926
ILMN_1657949	8.30999	8.42266	8.53632	8.28226	8.38339	8.31769	8.32828	8.30392	8.62227	8.49878	8.45839	8.38093	8.22996	8.19526	8.20809	8.35997	8.21258	8.41973	8.49846	8.2003	8.57998	8.30867	8.34561	8.26044	8.35852	8.36422	8.21138	8.45566	8.2783	8.20826	8.35642	8.21584	8.47622	8.27606	8.57022	8.10816	8.34683	8.46271	8.25608	8.52321	8.32805	8.34982	8.10926	8.61788	8.37784	8.3884	8.43662	7.74982	8.28818
ILMN_1657968	5.72559	5.48281	5.39218	5.85482	5.07446	5.24446	5.44448	5.92782	5.4523	5.61469	5.87584	5.97498	5.09878	5.44976	5.27595	5.2105	5.75923	5.4548	5.35099	5.71116	6.22196	4.68111	5.3692	5.41254	6.04698	6.10732	5.21022	6.10741	5.04191	5.56116	5.38787	5.41204	5.51964	5.48038	5.53983	5.43668	5.66055	5.40619	5.59487	5.99435	5.36135	5.73961	5.25705	5.82034	4.9262	5.83064	5.52996	6.5379	5.56259
ILMN_1657977	10.3542	9.74168	10.1865	9.73109	9.50895	9.78041	9.99303	10.1649	10.0533	10.5514	10.0578	10.218	10.1381	9.25785	9.90751	10.2923	10.0651	10.245	10.0274	10.5547	10.1692	9.97778	10.1766	9.63483	10.2305	9.43272	9.36795	10.055	10.4169	10.2886	10.6018	9.58882	10.0107	10.5346	10.1886	10.0275	10.1621	10.2273	9.43635	9.99378	10.2584	10.2268	10.3955	10.3598	9.55156	9.82459	10.2849	9.85826	10.1157
ILMN_1657983	7.30061	7.32522	7.71001	7.52498	7.28167	7.22687	7.73297	7.58667	7.54538	7.53601	8.00884	7.50845	7.27009	7.39171	7.32364	7.49045	7.61892	7.539	7.7472	7.41001	7.69983	6.96694	7.54919	7.52973	7.68216	7.81826	7.41569	7.73114	7.36592	7.40525	7.47634	7.34577	7.47017	7.6632	7.62331	7.60253	7.34	7.42561	7.42196	7.41121	7.32109	7.27088	7.33628	7.32336	7.52204	7.65095	7.66302	7.30692	7.62793
ILMN_1657993	5.82266	6.01879	5.90995	5.52439	5.69162	5.99147	6.00728	5.93919	5.76523	5.99466	5.89248	5.70974	5.84709	5.95202	5.78826	6.01932	5.98414	6.15748	6.06229	5.63493	5.96161	5.87561	5.43652	5.69997	5.83411	5.80969	5.94083	6.0011	5.69645	5.65766	5.7229	6.38994	5.77052	5.99294	5.71176	6.06593	5.7784	5.91062	6.05725	5.96717	5.94911	5.76584	5.87568	5.82338	6.05891	5.87022	5.82333	6.16196	5.88716
ILMN_1657996	5.90914	5.87424	6.5245	5.97285	5.78753	6.08549	5.81603	6.37348	6.32991	6.09171	6.28694	5.96208	6.01844	5.91074	5.85267	6.9947	6.44815	5.60545	6.14018	6.20375	6.12471	6.40776	5.89038	6.41434	5.87313	6.43962	6.25527	6.13207	5.93208	6.04373	5.74687	6.11047	6.18567	6.31193	6.13525	6.74304	6.18463	6.26349	7.11992	6.18922	5.99095	5.70245	5.72919	6.38251	5.78633	5.62964	6.73575	5.88982	6.72722
ILMN_1658016	4.48918	4.87566	4.79544	4.60305	4.66972	4.86792	5.31704	4.83539	4.56367	4.67647	5.29234	4.72483	4.14249	4.61065	4.9961	4.88584	4.92362	4.7261	4.97784	4.37652	4.54597	4.55278	5.00289	4.91312	4.50647	5.46301	5.04495	4.94057	4.98667	4.87223	4.19699	4.93517	4.38244	3.93886	5.12848	4.63205	4.35458	4.58384	4.5249	4.31432	4.25446	4.84557	5.24225	4.18882	5.18461	4.65277	4.41987	5.0577	5.21668
ILMN_1658028	5.78212	4.81174	5.43866	5.6748	5.18533	5.46446	5.13634	5.51672	5.11175	5.56143	5.33908	5.10082	5.10938	5.33368	5.6451	5.0939	5.63309	5.47927	5.32114	5.39894	5.3979	5.62792	5.03499	5.26315	5.71792	5.21313	5.49936	4.87693	5.85216	5.359	5.6067	5.53973	5.35225	5.22261	5.81545	5.35807	5.1628	5.32642	4.6643	5.22506	6.20072	5.27133	5.27194	5.60078	5.62382	4.85158	5.66832	4.58047	5.28242
ILMN_1658053	7.98416	8.22525	8.65936	7.93627	8.37605	7.76039	8.26495	7.80486	8.40202	8.07038	8.2747	7.84396	7.7879	7.81904	7.89062	8.26899	8.02648	8.36177	8.19864	8.25381	8.7545	7.48399	8.20346	8.24152	8.42712	8.29727	7.85552	8.21433	7.91271	8.08902	8.14234	7.5792	8.51152	7.81131	8.30499	7.92702	8.20354	8.16896	8.13999	8.1364	8.1281	8.39358	7.89501	7.6294	7.9118	8.01516	8.01958	8.27261	7.95216
ILMN_1658080	5.34899	6.03802	5.76835	5.30237	5.61216	5.63288	5.63887	6.10833	5.4744	5.48998	5.61451	5.31614	5.93947	5.86966	5.98372	5.73479	5.60886	5.48653	5.7109	5.36988	5.80877	5.83115	5.83096	5.97494	5.07679	6.1005	6.2486	5.62592	5.44036	5.37938	5.36616	5.70115	5.49859	5.50695	5.00844	6.07098	5.62602	5.7566	6.42275	5.78477	4.8415	5.6209	5.32489	5.86543	6.15978	5.68477	5.58777	5.98445	6.18084
ILMN_1658121	6.04727	5.0962	5.88036	5.75395	5.62074	5.91338	5.41639	5.9177	5.38831	5.62186	5.91649	5.88409	6.06465	5.3966	5.61349	5.43876	5.69055	5.8455	5.22549	5.88423	5.61217	6.0851	5.6617	5.2903	6.04482	5.13977	5.28176	5.72571	5.66121	5.69576	5.75064	5.75395	5.78433	6.0495	4.83288	6.1121	5.75792	5.79392	5.99741	5.81873	6.43135	5.37524	5.81856	6.01395	5.60544	5.73353	6.10788	6.56483	5.72055
ILMN_1658144	6.77919	6.58319	6.66191	6.71593	6.63731	6.52958	6.85166	6.71365	6.9339	6.86761	6.75181	6.50023	6.60637	6.76645	6.59974	6.42681	6.62676	6.82219	7.01421	6.58044	6.47759	6.53395	6.74353	6.66877	6.72895	6.94582	6.62888	6.49628	6.59415	6.47451	6.36595	6.6918	6.59546	6.26139	6.89102	6.63853	6.47549	6.46202	6.70328	6.50144	6.53165	6.45308	6.77573	6.70964	6.4887	6.41371	6.21263	6.22838	6.61878
ILMN_1658152	4.65926	4.69369	4.7937	4.85444	5.00606	5.08086	4.90269	4.99616	4.86613	5.17366	4.6738	5.2763	4.58059	4.64002	5.04594	4.94463	4.89044	4.73315	4.66676	4.79156	5.37311	4.80624	5.01427	4.80648	4.86424	4.90755	4.59012	5.16128	5.13626	4.89798	4.77912	4.82287	4.90701	4.85985	4.844	4.72985	5.38581	4.79439	5.05368	5.1826	5.11997	4.70418	4.42296	4.46925	5.18891	4.94138	4.89091	4.68544	4.55863
ILMN_1658160	4.77447	4.81026	4.8585	5.18846	5.40753	5.4188	5.1589	5.18759	4.84377	4.71425	5.11784	5.21895	5.54033	5.27504	5.16005	4.8898	5.21125	5.33996	5.00407	4.89612	5.18066	5.44743	5.37292	5.16977	5.14996	5.17013	5.22118	5.20778	5.02222	5.08265	4.84208	5.45665	5.19157	4.90711	4.72459	5.29011	5.28637	5.0288	5.094	5.18053	5.54662	5.0595	5.39574	5.18239	5.03976	5.45341	5.00874	5.13174	5.29848
ILMN_1658182	6.07725	6.96596	6.49974	6.33303	6.45779	6.76753	6.85917	5.91075	6.37579	6.34073	6.31995	6.19061	6.08489	6.73696	6.33995	6.82933	6.372	6.46418	6.71819	6.11273	6.02147	6.54588	6.22224	6.62156	6.4135	6.46352	6.54341	6.22145	6.37335	6.16818	6.05701	6.92077	6.24612	6.28675	6.75382	6.1288	6.29226	6.37177	7.0037	6.55695	5.93242	6.44531	6.36276	5.98738	6.54016	6.27507	6.4156	6.15142	6.53672
ILMN_1658247	10.0029	9.80067	9.53358	9.19912	9.81459	8.79449	8.94168	8.02188	8.94643	9.28605	9.42581	7.13552	11.7638	7.26104	10.212	9.09447	9.96745	11.0657	9.70992	9.92973	7.96927	8.82607	9.7159	9.73555	9.46385	9.7672	10.1273	9.19914	12.0595	8.1539	11.0373	9.23536	9.88488	9.81866	11.8629	8.01741	9.44891	9.05494	9.07029	9.63199	9.87056	10.358	8.97566	10.187	7.3521	10.0507	9.79731	7.91054	8.75211
ILMN_1658259	6.44378	6.82675	6.66258	6.69496	7.06366	6.93017	6.36855	6.32234	6.54124	6.50802	6.43412	6.53735	6.69325	6.91183	6.69758	6.45194	6.5821	6.66402	6.53013	6.74096	6.40985	6.87353	6.54977	6.62545	6.54576	6.57778	6.84439	6.85937	7.02446	6.55954	6.23539	6.80629	6.60972	6.5216	6.7168	6.55058	6.48617	6.62921	6.65054	6.55827	6.62239	6.63533	6.55893	6.79334	6.44515	6.61269	6.5059	6.56991	6.67664
ILMN_1658283	11.0162	11.6542	11.317	10.6324	11.4282	10.9996	11.5759	11.0489	11.0589	10.9543	11.3045	10.8173	10.897	11.1253	10.9575	11.1466	10.953	11.3689	11.4429	10.9903	11.1281	11.2794	11.0061	11.315	11.143	11.231	11.2015	11.1381	11.1752	11.2288	10.6754	10.8706	11.2575	10.7525	11.0013	11.112	11.0821	10.9317	11.3414	11.0825	10.7763	11.3027	11.0871	11.0929	10.8178	11.0048	10.8453	10.4919	11.055
ILMN_1658289	7.0709	8.04544	7.26426	6.81094	7.4666	7.30082	7.40567	7.24194	7.66104	7.24804	7.07668	7.15358	6.75978	7.18799	7.86361	7.40415	6.92364	6.90288	7.48203	7.15987	7.00802	7.58551	7.40323	7.25618	6.8794	7.19454	7.51362	7.67477	7.23208	7.51159	6.68174	7.1409	7.30587	6.93073	7.50492	7.17618	7.2278	7.7606	7.16195	7.20595	6.88017	7.63957	7.1779	6.8829	6.78292	7.20775	6.75422	7.52958	7.27831
ILMN_1658290	6.07668	5.7715	5.77122	6.3268	6.40793	5.87875	5.44847	5.19911	6.17131	5.75608	5.68545	5.93025	5.78198	6.0961	5.44518	6.45121	5.87674	5.9387	5.45942	5.84423	5.8398	6.21636	5.94994	5.86986	5.97821	5.87159	5.8984	5.51091	5.91306	5.79986	5.82526	6.14452	5.73426	5.7202	5.72128	5.94689	5.81274	6.15684	6.15876	5.68498	6.1702	5.85812	5.85067	5.76596	5.47308	5.73461	5.56041	6.31586	5.66972
ILMN_1658302	4.67164	4.63469	4.67253	4.52569	4.85104	4.79377	4.56168	5.08825	4.72826	4.67765	5.12093	4.66614	4.88897	5.22493	4.81268	5.03037	4.33529	4.91053	4.9008	4.58764	5.07474	5.07236	4.72919	4.85723	4.62106	4.40044	5.05468	4.87983	4.52301	4.83543	4.62371	4.75259	4.71876	4.92612	4.78151	4.89328	4.54989	4.60117	5.18065	4.73638	4.92608	4.55433	5.04547	4.11676	4.67114	4.79095	4.64553	4.68371	4.77586
ILMN_1658327	7.46297	7.21096	7.54956	7.84586	7.10395	6.71955	7.60566	7.05932	7.10627	7.52084	7.4753	7.7892	7.38427	7.10084	6.85407	7.21386	7.82602	7.38963	7.28963	7.33363	7.67309	7.1511	7.49939	7.12242	7.33709	7.04721	6.99112	6.88319	7.65874	7.84032	7.45904	7.41217	7.54103	7.39102	7.45614	7.42019	7.45237	7.0225	7.32774	7.12519	7.72564	7.06662	7.16287	7.58592	7.24517	6.86537	7.11538	7.21652	7.09027
ILMN_1658337	6.45107	6.2977	5.98225	6.31076	6.52564	6.01462	6.2473	6.05633	6.67258	6.44823	6.0364	6.6408	6.11311	6.03193	6.49155	6.47496	6.32634	6.11976	6.45694	6.42652	6.59614	6.30739	6.26874	6.14468	6.52952	6.0921	6.24562	6.21558	6.36025	6.50871	6.12809	6.66854	6.49121	6.77924	6.18433	6.02874	6.3482	6.74575	5.67845	6.5485	6.65871	6.30779	6.177	5.46052	6.53095	6.25836	6.59819	6.27349	5.8189
ILMN_1658351	6.2413	6.75156	6.91012	6.55417	6.88429	6.37343	6.52962	6.46844	6.45942	6.40389	6.52509	6.66991	6.48294	6.65742	6.68107	6.50099	6.57835	6.84771	6.69038	6.66498	6.63696	6.51501	6.47276	6.82389	6.49829	6.98714	6.64547	6.68641	6.47779	6.55571	6.37669	6.29958	6.90263	6.43101	6.4474	6.64511	6.84969	6.50648	6.85249	6.72359	6.23992	6.88351	6.45367	6.6964	6.19693	6.78454	6.76919	6.47112	6.56164
ILMN_1658373	5.16749	5.28634	4.99573	4.98355	5.42618	5.02576	5.60978	5.38371	5.05364	5.11303	5.26017	4.94481	5.25806	5.70694	5.46595	4.83506	5.4385	5.12656	5.2874	5.18095	4.96747	5.51837	5.25716	5.35738	5.14291	5.79977	5.44986	5.25834	5.30584	5.19081	5.23116	5.42933	4.89301	5.01185	5.07473	5.36288	5.15849	5.09042	5.55242	4.73139	4.98416	5.20896	5.25092	5.5209	5.28736	5.18382	5.21807	4.89459	5.4745
ILMN_1658383	5.67838	5.59821	6.29851	5.81243	5.45438	5.20351	5.33969	5.46353	5.15328	5.69645	5.89073	6.73627	5.7393	5.74347	5.04114	6.11194	5.85303	5.78459	5.62127	5.80913	5.91475	6.36798	5.54561	5.50899	6.10443	5.50698	5.02258	5.3315	6.18711	5.54644	6.01932	5.79388	6.32781	6.58966	6.28879	5.72465	6.06785	5.63709	4.61197	5.9711	6.64987	5.96714	6.60892	5.26221	5.27901	5.55684	6.34526	7.36504	5.84142
ILMN_1658399	5.74999	7.82181	7.7291	6.84728	7.5497	7.79502	8.14654	7.35923	8.04806	7.70805	7.69915	6.77799	5.83542	6.72183	7.93742	8.26952	7.42502	6.31492	7.52693	6.97899	7.31882	7.27687	7.979	7.86859	6.51215	7.96596	6.49463	8.17733	7.58308	7.56839	6.39898	7.52565	6.91066	6.59094	7.95893	7.26895	6.82086	7.89858	7.33608	7.76616	6.58036	7.69316	6.54113	6.86496	7.53907	7.4356	6.23834	6.82773	7.29844
ILMN_1658407	5.46071	5.09082	5.26214	5.45546	5.4578	5.89281	4.93584	5.81484	5.20177	5.28433	5.60678	5.33268	5.78647	5.75573	5.11019	4.84988	5.55452	6.05932	5.41182	5.67638	5.24781	5.3124	5.39756	5.03767	5.10953	5.24723	5.46025	5.4415	5.5682	5.39399	5.47752	5.49096	5.50501	5.71384	5.05956	5.33759	5.12756	5.28233	5.46437	5.56234	5.64127	5.55227	5.21598	5.56936	5.23423	5.70695	5.65896	5.05594	5.06605
ILMN_1658411	7.4359	6.99331	7.00634	7.7254	6.8925	7.01844	7.39486	7.13181	7.02571	7.20759	7.52351	7.08979	7.0448	7.11494	7.0256	7.38801	7.31174	6.88236	7.1739	7.22307	7.25155	6.79158	7.22726	7.06998	7.19269	7.5033	7.24831	7.24708	6.86735	7.00653	7.09863	7.34495	7.20055	6.92439	7.29038	7.25762	6.92731	6.54582	7.35154	6.94679	7.2189	7.01853	7.10087	7.5057	7.32571	7.09124	7.14813	7.31137	7.10555
ILMN_1658416	8.39754	8.78715	9.06029	8.24608	8.895	8.59723	8.97841	8.53146	8.47715	9.22844	8.75201	8.57472	8.8237	8.45127	8.5623	8.40772	8.64846	8.83197	8.76076	8.63964	8.88747	8.72783	8.61678	8.5631	8.86462	8.82001	8.79602	8.60292	8.90754	8.76733	8.97335	8.28059	8.65822	8.79403	9.19873	8.51704	8.87529	8.55053	8.62878	8.61107	8.86861	9.11563	8.51273	8.51147	8.59878	8.87176	8.91014	8.56257	8.83553
ILMN_1658425	4.58679	4.28879	4.02452	4.49266	4.4238	4.27896	4.98826	4.92423	4.64757	4.18617	4.58231	4.21817	4.81387	4.45681	4.37332	4.36403	4.54094	4.56648	4.69032	4.38038	4.33014	4.48856	4.55258	4.65858	4.36034	4.45415	4.78052	4.33543	4.5706	4.2803	4.78571	4.67305	4.15043	4.42785	4.04366	4.50564	4.55682	4.22841	4.53272	4.48266	4.24746	4.61168	4.42254	4.56839	4.32437	4.3782	4.44023	4.92704	4.32284
ILMN_1658437	7.28436	7.10286	7.46262	7.29261	7.60482	7.50664	7.47126	7.20241	7.23716	7.63518	7.50277	7.3986	7.71724	7.11022	7.07254	7.42477	7.47808	7.59442	7.43248	7.19771	7.45256	7.1807	7.42415	7.22194	7.34589	7.19837	7.77907	7.43518	7.67987	7.47378	7.15846	7.11696	7.28968	7.19978	7.39909	7.10085	7.3004	7.48366	7.70295	7.18169	7.35553	7.14401	7.39794	7.28734	6.99115	7.5091	7.25143	7.44741	7.23344
ILMN_1658439	5.46928	5.26487	5.4631	5.13998	5.52495	5.11397	5.17354	5.57286	5.27471	5.51888	5.49404	5.37185	5.3989	5.1166	5.22653	5.52229	5.12103	5.69701	5.2173	5.2007	5.49389	5.41852	5.42213	5.37782	5.44633	5.00003	5.11106	5.59839	5.48916	5.22017	5.61116	5.11998	5.8536	5.73178	5.62342	5.03879	5.75757	5.51054	5.34408	5.43904	5.69355	5.39513	5.38137	5.50818	5.22041	5.31904	5.23089	4.80159	5.30706
ILMN_1658460	7.2011	7.44587	7.22332	7.2056	7.33889	7.07676	7.29229	6.90914	7.32183	7.09441	7.3027	7.39254	7.0615	7.3556	7.17011	7.24225	6.90085	7.41329	7.36826	7.06691	7.39479	7.17808	7.32261	7.40901	7.09527	7.07583	7.5869	7.03232	7.4408	7.52919	6.95673	7.18231	7.44718	7.41314	7.18868	7.07873	6.91471	7.03341	6.66769	7.59374	6.81152	7.14177	6.8911	6.93255	7.0998	7.1841	7.07029	7.32875	7.27774
ILMN_1658464	9.48557	9.855	9.49375	9.64987	9.9839	9.79637	9.68728	9.45227	9.74487	9.56711	9.558	9.40972	9.46826	9.60514	9.68846	9.50457	9.46316	9.52029	9.71134	9.51295	9.40051	9.53567	9.56737	9.79441	9.15744	9.59323	9.88573	9.74326	9.62445	9.63866	9.24193	9.66502	9.49524	9.34868	9.59002	9.47339	9.76584	9.32195	9.99728	9.43728	9.17082	9.89339	9.35942	9.6089	9.43366	9.59546	9.22873	9.44307	9.72485
ILMN_1658469	4.40246	5.13021	4.69576	4.86847	4.94525	4.63388	4.49459	4.19057	4.5179	4.71719	4.51713	4.83241	4.51047	4.62649	4.69439	4.54624	3.9789	4.40271	4.6424	4.38712	4.67621	4.63686	4.61435	4.87148	4.87883	5.07259	4.50975	4.86417	4.72197	4.58399	4.53735	4.35731	4.5601	4.50805	4.72443	4.13354	4.88831	4.44929	5.47117	4.00024	4.42306	5.06384	4.76197	4.37029	4.41078	4.83233	4.70166	4.23121	4.74501
ILMN_1658472	6.91867	6.77721	6.91439	6.9108	6.52395	6.81607	7.23269	7.07567	6.71929	6.70418	7.2833	6.64715	6.88592	6.87533	6.74119	6.54007	7.03203	7.1318	6.86225	6.65504	7.08598	6.25921	6.92323	6.90936	6.96661	7.17538	6.84098	7.00554	7.05053	6.75811	6.88231	6.80413	6.74059	6.75719	6.6379	6.90242	6.7689	6.6816	6.60675	6.81226	6.89571	7.14801	6.97756	6.9393	6.9212	7.19748	7.14437	6.41659	7.18199
ILMN_1658486	7.22735	7.54011	7.59152	6.94497	7.53028	7.39522	7.59774	6.8054	7.08857	7.23117	7.24832	7.33592	7.25677	7.60332	7.43635	7.18559	7.11617	7.79874	7.58623	7.12054	7.29051	7.60691	7.55408	7.60274	7.11948	7.56965	7.32136	7.3665	7.25925	7.45989	7.3141	7.13536	7.47836	7.09387	7.39547	7.28887	7.51826	7.20415	7.69709	7.26063	7.1761	7.3956	7.4069	7.31309	6.95012	7.52138	7.26592	7.36736	7.32331
ILMN_1658494	7.46016	8.69449	7.56996	6.84304	7.6262	7.05763	8.19492	7.40187	8.00119	7.18279	7.31662	7.24963	6.44902	7.12419	7.81967	7.79805	7.74044	7.21135	7.92748	7.42843	7.57266	7.03582	7.58421	8.27814	6.79129	7.6281	7.03749	7.89615	7.47203	8.00468	7.19614	6.94025	7.86846	7.12144	7.13905	7.62091	7.95366	7.01635	8.33093	6.39009	6.98781	7.9244	7.25601	7.20348	7.61993	7.31273	7.06649	7.36301	7.86592
ILMN_1658504	4.35084	3.75158	4.0335	4.31938	5.02455	4.43776	4.4641	4.76336	4.23106	4.24201	4.4465	4.38254	4.50565	4.55313	4.44855	3.8424	4.52653	4.29537	4.207	4.34074	4.34488	3.86406	4.18558	4.54094	4.47685	4.97557	4.45764	4.29884	4.04909	4.32136	4.77814	4.40926	4.51997	4.35334	4.43366	3.97454	4.89155	3.88147	4.37454	4.623	4.22466	4.34571	4.3922	4.57635	4.31486	4.36284	4.31753	4.82654	4.65881
ILMN_1658526	4.78887	4.83034	4.87121	4.35468	4.60399	4.74219	4.86763	5.14324	4.72887	4.72948	4.95678	4.79395	4.86906	4.93511	4.75758	4.63798	4.64883	4.91865	4.76232	4.67632	4.76831	4.71996	4.73582	4.86349	4.93052	5.01294	4.77487	4.63647	4.62044	4.40467	4.92448	4.71844	4.51373	4.6057	4.51369	4.77883	5.07334	4.49775	4.55558	4.62004	4.56657	4.74167	4.92228	4.55051	4.63459	4.94542	4.90496	4.17108	5.07572
ILMN_1658531	6.09284	6.33194	5.6197	5.42654	6.43058	6.49184	6.42131	5.24976	5.643	5.4116	5.82507	5.72929	5.55989	6.07404	6.09985	6.15636	5.54628	6.47487	6.06125	5.76432	5.83307	6.14691	5.51631	6.52135	5.98536	6.07316	5.7988	5.82474	5.92098	6.25095	5.5962	5.90914	6.10901	5.54185	5.14832	6.10553	6.21731	5.92778	6.98175	5.23397	5.58102	5.81566	5.64435	5.91537	5.77959	5.516	5.55173	5.9272	5.76742
ILMN_1658579	4.28627	3.64291	4.21658	3.52636	3.5682	3.99192	3.80521	4.03491	3.82949	3.88544	3.86513	4.02025	3.98339	3.61954	3.82009	4.23827	3.79303	3.49593	3.86921	3.60299	3.92089	4.26309	3.89972	3.97837	4.14884	4.14874	3.65265	3.82643	3.94352	4.18991	3.72171	3.58229	4.10075	3.60393	3.80874	3.8587	4.19291	4.11437	3.22876	3.60929	4.42494	3.97825	4.57481	3.78256	3.73931	3.6406	3.74867	4.86225	4.4345
ILMN_1658624	5.07383	4.8639	4.96956	5.1599	4.94122	4.98652	4.81723	5.02692	4.9049	4.92697	5.20102	5.23392	4.79529	4.73838	4.7855	4.94446	4.67958	4.97075	4.89208	4.44836	4.84645	4.72601	4.72661	5.07205	4.9187	5.17508	4.93488	5.01179	4.95748	4.97655	5.00086	4.96075	4.92518	4.97215	4.64651	4.96461	5.03576	4.99167	5.24176	4.96061	5.06299	4.83646	4.83686	4.83348	4.48689	5.0285	5.15948	5.60073	5.20558
ILMN_1658639	6.12266	5.9747	6.07895	6.15369	5.82015	6.24514	6.00598	5.93107	6.25141	5.79287	6.03478	6.29037	6.23929	6.11812	6.42464	6.04446	5.92342	5.84119	6.38881	6.24491	5.83365	6.02606	5.93026	6.09242	6.00965	5.9989	6.08396	6.12142	6.21532	6.12865	5.93375	6.16036	5.90799	6.26179	5.95837	6.42836	5.64846	5.65104	6.17305	5.88398	6.3427	5.81528	6.3242	6.08679	6.20406	6.38863	6.02867	6.35598	5.83203
ILMN_1658678	6.29272	7.00399	6.63001	6.11053	6.84545	6.74512	6.82128	6.55458	6.79345	6.55227	6.57434	6.42692	6.75289	6.87589	6.48121	6.50921	6.51425	6.82059	6.60656	6.491	6.34211	6.86239	6.76511	6.67362	6.50179	6.53684	6.81708	6.52235	6.88918	6.57621	6.51859	6.47038	6.91691	6.65986	6.67212	6.66829	6.41598	6.56494	6.96646	6.72273	6.43966	6.81291	6.63489	6.39177	6.75135	6.62352	6.26455	6.35649	6.76748
ILMN_1658684	3.8959	3.91724	3.65047	3.80639	3.83351	3.82332	3.93719	4.11665	3.55554	3.64776	3.64166	3.95882	3.97612	3.95754	3.99399	3.64206	3.52841	3.62952	3.72894	3.6172	3.62118	4.06101	3.8435	3.76421	3.74034	4.0571	3.72763	4.10896	3.98737	3.93488	3.89944	3.61825	3.71378	3.70553	3.69656	3.85161	3.49578	3.64196	3.69818	4.25194	3.67076	3.13766	3.7343	3.76902	4.00698	3.83263	4.03245	4.16177	3.56557
ILMN_1658702	3.5663	3.45954	4.6725	4.08111	4.04103	3.82344	3.83437	3.59421	4.02553	3.94453	4.27407	3.21346	4.41362	3.95536	3.93687	4.52047	3.24288	4.26618	4.07057	4.16133	4.88937	4.07121	3.55054	4.23632	4.26561	4.10599	3.83224	3.99394	3.31988	3.34407	4.45159	3.88913	4.06781	4.28171	4.02321	4.14279	3.80406	4.29602	4.79626	3.37382	3.5032	4.14327	3.25302	3.62941	3.89581	4.08568	4.07327	3.4968	3.94429
ILMN_1658706	8.57062	7.88375	7.7011	8.40099	7.98129	7.20079	7.54107	7.90071	8.59245	8.36005	8.00865	8.55085	7.64506	7.86125	8.33846	8.13295	7.82228	7.20047	8.05046	8.77468	8.3185	8.45683	7.65518	7.2982	9.08504	8.03912	6.72774	8.38432	8.10457	8.50473	8.31409	8.22527	8.29881	8.8179	7.76949	8.35031	8.2102	8.31757	7.21012	8.18023	9.03837	7.90758	8.22832	8.00678	8.21661	7.94052	8.4448	9.00315	8.01164
ILMN_1658717	4.28174	4.167	4.38482	4.22552	4.49392	4.31616	4.31385	4.2439	4.3565	4.30416	4.2256	4.12816	4.59703	4.22842	3.97953	3.67215	4.56019	4.26396	4.50036	4.22678	4.22503	4.0574	4.21296	4.10791	4.32243	4.71383	4.03426	4.38085	4.04474	4.35459	4.39556	4.32499	4.49738	4.11346	4.30169	3.68903	4.17105	4.43061	4.21594	4.29953	4.31509	4.5511	4.37586	4.29366	4.6917	4.31273	4.59754	4.64095	4.1919
ILMN_1658728	5.37818	5.39051	5.0197	5.18503	5.04976	5.0159	5.63725	4.87289	5.59568	5.39531	5.27504	5.1201	4.78466	5.34345	5.53705	5.06947	5.26338	5.01077	5.28314	5.33734	5.1368	5.03021	5.00427	5.35344	5.2362	5.34554	5.44566	4.96896	4.92636	5.20678	5.18129	5.3922	5.13179	5.31618	5.5904	4.76973	5.29222	5.35321	4.66464	4.44071	4.95218	5.23086	5.50624	5.23415	5.08087	5.1722	4.75818	4.40495	5.59704
ILMN_1658743	5.9481	5.44933	6.23558	5.48308	5.83985	5.35498	5.07765	5.62591	5.82316	6.08445	5.52808	5.93159	6.02113	5.41967	5.9225	6.11567	5.50371	5.52221	5.853	6.09153	5.86401	5.88268	5.79732	5.51842	6.12421	5.42474	5.57914	5.56119	5.81913	5.86805	5.95004	5.63155	6.05035	5.97267	5.92228	5.75522	5.88736	6.19507	5.11338	5.65456	6.69448	6.026	5.65489	5.53313	5.90632	5.97712	5.95816	5.44127	5.28751
ILMN_1658759	6.28484	6.37496	6.40563	6.28872	6.70443	6.27836	6.67551	6.47916	6.68762	6.29524	6.43985	6.25148	6.25407	6.49855	6.38662	6.17712	6.17603	6.27495	6.70105	6.20942	6.33889	6.26871	6.29572	6.29932	6.0653	6.38324	6.57197	6.57125	6.81549	6.19113	6.20257	6.36325	6.53526	6.50077	6.22775	6.23104	6.46971	6.50731	6.52963	6.25876	6.38189	6.63625	6.56065	6.34307	6.59256	6.31858	6.27151	6.62577	6.40547
ILMN_1658800	7.56947	6.98048	7.34077	7.78243	6.97541	7.13715	7.3546	6.88747	7.50646	7.31924	7.04728	7.42117	7.18641	7.32673	7.36262	7.53866	6.75407	6.83901	7.11769	7.29521	7.24018	7.20334	7.19957	7.08426	7.0399	7.08397	7.17863	7.0399	6.91393	7.36642	6.88495	7.60222	6.87671	7.51318	7.44146	6.9306	7.43186	7.19844	6.93943	7.29195	7.53517	7.05186	7.44975	7.05053	7.98188	6.89791	7.22145	6.73382	7.27238
ILMN_1658802	9.79783	10.3601	10.0748	9.68891	9.8865	10.1223	10.035	9.68083	9.84936	9.86322	9.97567	9.81659	9.90525	9.7319	9.86224	9.88174	9.68667	10.1287	10.0163	9.5253	10.0185	9.81444	10.3666	9.87822	9.707	9.86135	10.1083	9.9547	9.98719	9.89494	9.75724	9.45582	10.0813	9.70871	10.0633	9.56792	10.0176	9.62743	9.72062	9.99723	9.29815	9.91868	9.66115	9.78416	9.63063	9.93008	9.44794	10.0849	10.0221
ILMN_1658830	5.04739	4.47019	5.26922	5.26913	4.89861	4.73184	5.36366	4.66831	4.69475	4.90429	5.17787	5.24338	5.12164	4.90092	4.9276	5.03739	4.97533	4.95348	4.89719	5.02853	5.17713	4.80747	5.37183	4.83633	4.92588	5.19655	5.01717	5.13678	4.7062	5.22513	4.82945	5.22259	4.96534	4.88405	4.61673	4.95027	5.04267	5.03931	4.65091	4.88741	5.43742	5.08427	5.05337	4.59806	4.94609	5.06693	5.35018	5.39619	4.91011
ILMN_1658834	6.17301	5.62916	6.1304	5.78209	5.61037	5.23901	6.34592	6.05192	5.89967	6.11874	6.11804	5.91524	5.86222	5.87286	5.72269	6.0424	6.26212	5.64608	5.80604	5.94328	6.06532	5.76095	5.9284	5.70616	6.31985	5.64158	5.27785	5.74795	5.94368	6.31074	6.18003	5.48328	6.19558	5.89698	6.12127	6.039	5.79384	5.81148	6.02045	5.888	6.11503	5.76544	5.66588	5.85142	5.89393	6.02292	6.14677	5.96828	5.54525
ILMN_1658847	5.01484	5.00817	4.68618	4.32748	4.70135	4.77066	5.44516	4.52824	5.05233	5.04262	5.1577	4.52669	4.584	4.99348	5.02833	4.80857	4.80014	4.64782	4.77088	4.97672	4.78411	5.0066	4.39694	4.76649	4.60404	4.88036	5.01466	4.87612	4.54274	4.73188	4.71167	4.55668	4.99534	4.3997	5.0548	5.18708	4.63791	4.98752	5.50032	5.01836	5.05534	4.65387	5.10856	4.20018	4.3766	5.01938	4.46945	4.93994	5.23572
ILMN_1658883	7.22625	7.44067	7.22717	7.4866	6.94529	7.25133	7.42406	7.42801	7.18325	7.4124	7.60061	7.78933	7.39691	5.64779	7.38937	7.62866	7.60667	7.38139	7.55592	7.10031	7.34436	7.2358	7.27028	7.02182	7.29463	7.5817	7.19503	7.71115	7.00414	7.18416	7.19815	7.086	7.72087	7.44229	7.28252	7.10359	7.53546	7.45495	6.71148	7.42046	7.59199	7.22258	7.68128	7.21516	7.16843	7.46705	7.598	7.80442	7.56354
ILMN_1658884	5.1248	5.29645	5.27371	5.52002	5.22464	5.1611	5.63443	5.21312	5.12636	5.40457	5.4763	5.55135	5.32865	5.14862	5.09207	5.33444	5.24604	5.09937	5.29531	5.22678	5.43376	5.17722	5.22715	5.29622	5.34896	5.34231	4.90451	5.1918	5.55758	5.50925	5.21952	5.61609	5.06434	5.55282	5.36967	5.13597	5.21791	5.25522	5.11335	4.87388	5.43868	5.09834	5.20177	5.48794	5.86135	5.49235	5.40221	4.53527	4.89721
ILMN_1658885	7.22654	7.09386	7.2361	7.04903	6.97756	7.13268	7.4321	7.31816	6.83525	6.96433	7.18893	7.22324	7.22367	7.48875	7.01697	6.98265	7.03247	7.50309	7.16692	7.18392	7.19047	7.18086	6.99961	7.10347	7.03509	7.40142	7.47612	7.12119	6.88755	7.07006	7.12794	7.00399	7.20889	7.33362	6.9888	7.17579	7.39723	7.16965	7.01742	7.12631	7.07958	6.95307	7.4508	7.23605	7.22505	7.28303	7.25762	7.84069	7.07345
ILMN_1658902	4.7696	4.35788	4.82626	4.20767	4.75354	4.83161	5.06271	4.59926	4.15503	4.8805	4.69993	4.97809	4.4014	4.77224	4.85171	4.67181	4.6126	4.77502	4.53402	4.83044	4.73515	4.67808	4.52575	4.70039	4.50285	4.73209	4.5447	4.86075	4.69505	4.69015	4.74951	4.66136	5.01458	4.62598	4.68992	4.77387	4.62285	4.73652	5.21786	4.63027	4.77205	4.66858	4.42353	4.92035	4.54242	4.41414	4.87998	5.03726	4.61679
ILMN_1658911	7.9758	8.12994	8.13392	7.80974	8.41388	7.61676	7.77521	7.77331	8.23185	8.04642	7.81537	8.08605	7.99409	7.76246	7.71633	7.98298	7.7701	7.89987	8.10214	7.87817	8.05189	8.08289	7.93407	7.95471	8.19641	7.72479	7.82474	8.14607	8.27322	8.12674	8.17494	7.86069	7.99612	7.97892	8.25862	7.57253	7.91923	8.17374	7.6515	8.1071	8.18763	8.18116	7.79483	7.72744	8.25645	7.98671	8.30941	6.54972	7.54372
ILMN_1658928	6.07685	5.65224	6.16884	6.53358	5.75093	5.6897	5.52359	6.03011	6.05484	5.91569	6.40125	6.52775	5.81632	6.01833	6.01376	5.98575	6.11358	5.51671	5.9863	6.37689	5.94866	5.90028	5.68536	5.79731	6.66147	5.91806	5.8794	5.98553	5.99983	5.92786	5.88717	6.27517	6.20724	5.99569	5.60825	6.2918	6.21439	5.89129	5.90527	6.06388	6.71555	5.50616	5.79926	6.07936	6.08261	6.02025	6.33614	6.34113	5.49018
ILMN_1658950	6.46018	6.3473	6.18528	6.79257	6.28232	6.59812	6.20996	6.40763	6.49598	6.45422	6.35997	6.34687	6.26249	6.58518	6.30167	6.41275	6.38066	6.26751	6.33352	6.37359	6.45163	6.43866	6.38723	6.32129	6.35393	6.67281	6.20031	6.59527	6.19932	6.39203	6.29313	6.60952	6.2732	6.22441	6.32071	6.27322	5.90847	6.35522	6.40489	6.62289	6.60145	6.19636	6.34965	6.39542	6.99871	6.47973	6.67141	6.46484	6.29804
ILMN_1658957	4.63037	4.36052	4.71023	4.60499	4.83402	4.38533	4.92564	4.98803	5.17525	4.76687	4.79048	4.45185	4.78255	4.44878	4.60588	4.8268	4.90243	4.62923	4.55229	4.71641	5.36464	4.57945	5.01087	4.7467	5.01384	4.44222	4.85212	4.89431	4.45162	4.67138	4.84258	4.6201	4.91885	4.05914	3.94746	4.5991	5.03119	5.25392	5.34275	5.10005	4.09797	5.56962	4.39384	4.5576	4.07911	4.83304	4.77542	5.08138	4.91951
ILMN_1658962	5.72446	5.3419	5.94875	5.78898	5.46381	5.0204	5.22221	5.593	5.33923	5.7026	5.6378	5.44704	5.88303	5.45626	5.76239	5.83348	5.7904	5.4377	5.68201	5.54317	5.58294	5.43636	5.42026	5.43194	6.08025	5.4148	5.31829	5.41624	5.92837	5.85017	5.74644	5.35335	5.73894	5.58215	5.74398	5.54424	5.61537	5.79651	5.22118	5.45082	6.09632	5.39075	5.84101	5.67832	5.80313	5.88213	5.71944	5.22834	5.62945
ILMN_1658992	9.17764	9.22572	9.52936	8.91926	9.24711	8.80225	9.24837	9.17809	9.37235	9.11002	9.17377	9.53992	8.94924	9.07759	9.14174	9.39293	8.91096	8.88822	9.10214	8.9566	9.33127	9.26869	9.02047	9.18957	9.29016	8.99328	9.04349	8.96681	9.30542	9.32623	9.09901	8.81465	9.30409	8.72265	9.12026	9.49996	9.21223	9.34797	8.89798	9.16124	9.11587	9.30219	8.88737	9.22547	9.05924	9.20112	9.43259	8.33823	9.10556
ILMN_1658995	6.56519	6.51152	6.82437	6.50268	6.922	6.69425	6.35689	6.79248	6.58817	6.45884	6.52443	6.82994	6.93636	6.66521	6.87928	6.251	6.69697	6.42043	6.31352	6.73313	6.54805	6.59406	6.43317	6.70949	6.82576	6.22736	6.77562	6.40498	7.27843	6.91602	7.08317	6.56645	6.88291	6.7385	7.11957	6.70407	6.83751	6.82221	6.47304	6.72764	7.14359	7.03252	6.51414	6.38691	6.58616	6.55169	6.66219	6.89567	6.41653
ILMN_1659017	5.5614	5.48023	5.73271	5.50835	5.98467	5.87738	5.9486	5.89242	5.47332	5.46124	5.41116	5.64409	5.86949	5.37947	5.33246	5.47138	6.00487	5.75756	5.40243	5.82669	5.50358	5.83572	6.10306	5.26683	5.96334	5.40831	5.94732	5.81972	5.57632	5.5276	5.82349	5.61787	5.61662	5.69709	5.21887	5.55448	5.82975	5.39252	5.63667	5.28167	5.77875	6.176	5.50751	5.62258	5.35054	5.64072	5.64856	5.38695	5.55317
ILMN_1659027	6.27539	6.64035	6.14012	5.91872	6.14353	6.28644	6.57894	6.14727	6.50659	6.17898	6.20984	6.05751	6.07329	6.3362	6.23252	6.70068	6.37095	5.69174	6.64127	6.1399	6.25165	6.24445	5.89054	6.20191	6.09006	6.46598	6.60538	6.46573	6.18232	6.18689	5.52234	6.17482	6.28925	5.73959	6.32252	6.14596	6.27227	6.28515	5.94812	6.28529	5.59629	6.19571	6.03107	5.93298	6.21503	6.57928	6.14284	6.52402	6.50216
ILMN_1659029	6.73199	6.40657	7.1573	6.75918	7.31729	7.21943	6.7331	6.70829	7.18533	6.86604	6.97812	6.99	7.05865	7.1558	6.91437	6.75934	6.36251	7.80221	6.75652	7.10203	6.66898	7.18621	7.37495	6.6872	6.95709	6.26879	7.35812	6.82242	7.30115	6.95177	6.73766	6.67974	7.08814	6.90613	6.65102	6.95332	6.90082	6.71186	7.19981	7.06355	6.66444	7.11506	6.78479	7.08372	6.16373	7.34028	6.55126	7.12444	6.53528
ILMN_1659047	8.80908	8.18086	9.09275	8.5581	8.29338	8.00869	8.65508	8.55195	8.5641	9.3335	8.57595	8.48817	8.72275	8.92613	8.32742	9.20841	8.24018	8.3681	8.36029	9.13082	9.12834	9.02725	8.01367	7.91052	9.60079	8.94915	7.75505	8.55897	8.45145	8.4926	9.09164	8.32411	8.39107	9.07369	8.72799	9.19456	8.95356	8.9048	7.99391	8.30173	10.3646	8.16585	9.92453	8.13786	8.1924	9.10973	8.58967	9.53817	8.6788
ILMN_1659054	6.13917	6.0737	6.27245	6.13558	6.17042	6.42137	6.42724	6.57265	6.72897	6.50091	5.91804	6.612	6.44782	5.92535	6.20168	6.0838	6.61003	5.98052	6.35945	6.11388	6.43144	6.39231	6.46307	5.98299	6.51247	6.12265	6.16743	6.37985	6.54742	6.37042	6.39826	6.1783	6.07637	6.5316	5.95584	6.04947	6.35605	6.10493	6.11439	5.78529	6.61466	6.27886	6.3882	6.89936	6.12127	6.04555	6.18907	6.71492	6.26996
ILMN_1659058	6.07352	5.3427	5.71307	6.22605	5.54318	5.67679	5.83831	5.81618	5.6241	5.57385	5.52625	5.6917	5.80238	5.79645	5.72571	5.58921	5.99168	5.53448	5.64562	6.07601	5.53301	5.72856	5.43671	5.5792	5.64176	5.86911	5.44147	5.91179	5.71904	5.61587	5.77493	6.1682	5.50231	5.52059	5.44807	5.80044	5.61286	5.49423	5.83039	5.73168	5.67637	6.11327	5.87433	5.78518	6.42051	5.63969	5.93505	5.98954	5.56673
ILMN_1659075	5.98643	6.18922	6.29452	5.79391	6.60545	6.2405	6.23771	6.59305	6.26594	5.8949	6.74242	5.74677	6.62174	6.75444	6.23499	5.307	6.00419	6.59586	6.15729	6.28048	5.85212	6.18524	6.59215	6.45476	5.9684	6.37798	6.4866	6.30115	6.74084	6.37013	6.27087	6.33129	6.09048	6.2433	4.99928	6.39724	5.89085	5.5247	6.19765	6.07991	5.81221	6.5544	6.1962	6.53177	5.90944	6.4693	5.59171	6.43129	6.18096
ILMN_1659077	4.8659	5.47467	4.7689	4.46622	4.85779	5.15274	5.01763	4.76621	5.46608	4.59539	4.35692	4.8246	4.65929	4.50002	5.2019	5.50193	4.66239	4.74522	5.61275	4.80782	4.54311	4.61282	4.90251	5.20183	4.53264	5.11426	4.5994	5.57645	4.83893	4.79627	4.73284	4.35206	4.83394	4.66818	5.42984	4.63575	4.95361	4.19908	5.31015	4.0696	4.33452	4.78247	5.08009	5.00987	5.27347	4.968	4.09252	5.083	5.35589
ILMN_1659082	5.25161	5.51836	5.28544	4.82395	5.35596	5.10696	4.91536	5.32699	4.97059	5.16432	5.04662	5.20352	5.30044	5.2092	4.97882	5.41951	5.04622	5.10593	5.15528	5.12311	5.12116	5.29844	5.05007	5.07154	4.955	4.98762	5.01026	4.9588	5.48463	5.15055	5.00747	4.88492	4.92239	5.74171	5.3186	4.92723	4.92497	4.96028	4.90532	4.98779	5.15072	5.16554	5.20808	5.1247	5.03147	5.84351	5.08806	4.53997	5.2891
ILMN_1659095	11.6817	12.348	11.9019	11.5001	12.3167	11.9499	12.2472	12.087	11.9912	11.6854	11.9708	11.6255	11.8369	12.1027	12.0334	11.9282	11.8399	11.9834	12.1451	11.9933	11.8918	11.9685	11.913	12.0944	11.7572	11.9808	12.0018	12.1565	12.0623	12.0377	11.8141	11.726	12.1425	11.5827	11.6517	12.0441	12.2009	11.8469	12.1714	11.7469	11.7364	12.1017	11.7794	12.054	11.8852	12.2604	11.7135	11.6712	11.9387
ILMN_1659099	5.02743	4.37096	4.79619	4.82774	4.90446	4.85974	4.75717	4.83353	4.86475	4.31836	4.87057	4.82209	4.75727	4.62129	4.88032	4.6725	5.35679	4.86886	4.56489	4.70959	4.60488	4.586	4.8832	5.07807	4.72076	5.02676	4.3863	4.91768	4.45434	4.58792	4.61795	5.475	4.84391	4.72738	4.98227	4.65513	4.66935	4.99566	5.21631	4.68348	4.6986	4.69463	4.79784	4.92508	5.22759	4.61945	4.70501	4.14784	4.88314
ILMN_1659110	5.42247	4.8563	4.75692	5.34925	5.05215	5.07932	4.9679	5.34803	5.08028	5.23295	4.88828	5.23621	5.22986	4.98038	5.31393	5.50515	5.20502	5.15165	5.10112	5.33727	5.17734	5.58815	5.01356	5.00373	5.14006	5.02078	4.76232	5.22677	5.23881	5.2514	4.8855	5.57319	5.12479	5.36094	5.37908	5.19318	5.19211	5.32009	5.01117	4.864	5.80909	4.89526	5.46287	5.35863	5.04445	4.84626	5.41005	5.2234	5.09269
ILMN_1659156	4.59331	4.79431	4.40928	4.56949	4.26274	4.23368	4.24588	4.33162	4.4891	4.47474	4.45837	4.64794	4.2366	4.49966	4.81187	4.29599	4.13294	4.36494	4.45167	4.4179	4.79534	4.39136	4.46834	4.34491	4.40826	4.42829	4.63097	4.09778	4.34427	4.36346	4.27458	4.47582	4.36901	4.0809	4.23463	4.45731	4.68351	4.5726	4.47883	4.42795	4.73901	4.25064	4.327	4.29716	4.2895	4.4812	4.27954	4.65297	4.3125
ILMN_1659158	5.66272	7.51875	6.908	6.8882	6.84226	7.38263	7.66898	7.31455	7.20123	7.307	7.36776	6.29126	6.05371	6.78236	6.82251	7.41824	6.91143	6.44737	7.36771	6.46709	7.00251	6.94431	7.29376	6.99674	6.51159	7.32133	7.52233	7.23092	7.15962	6.40967	6.34978	7.14232	6.50757	6.2466	7.49188	6.87951	6.40898	7.27315	7.29351	6.64204	5.71983	7.53057	6.41882	6.73754	7.18906	6.84006	6.51185	6.41337	7.23612
ILMN_1659189	6.33851	6.3136	6.26317	6.67397	6.32705	5.77459	6.06142	6.25495	6.72491	6.15388	6.54876	6.6671	6.37327	6.32949	6.2999	6.4874	6.12739	6.1548	6.28447	6.46171	6.80658	6.50541	5.87404	6.22636	6.43753	6.00961	6.08392	6.29368	6.03559	6.40761	6.14378	6.53226	6.31537	6.43365	6.07099	6.25797	6.32988	6.34312	6.03973	6.38243	6.75002	6.32207	6.49797	6.21728	5.64978	6.25737	6.52162	6.25753	6.48363
ILMN_1659206	8.60555	7.83467	7.77724	8.5511	8.19066	7.67976	8.46062	8.2996	7.82182	8.19835	8.39628	8.7058	8.43736	8.14776	8.09688	8.32494	8.08176	8.37704	8.2334	8.04321	8.36515	8.51671	8.09888	7.91028	8.15715	8.54958	7.96288	8.40663	8.20001	8.21177	8.27442	7.93404	8.39353	8.17055	7.96059	7.94219	8.28896	8.1398	7.86904	8.14715	8.8199	8.19071	8.19837	8.04255	7.97479	8.52423	8.37146	8.29726	8.46756
ILMN_1659227	4.80208	4.74791	4.9157	4.19079	4.62791	4.08294	5.04152	4.68246	4.32674	4.8033	4.57666	4.54728	5.16046	5.25396	4.08134	4.01348	3.79401	5.22673	5.00839	4.77694	4.57592	4.15056	4.81017	4.71276	4.57037	4.53869	4.88209	4.8389	4.36797	4.83227	4.916	4.50687	5.01189	4.89401	3.37067	5.08935	4.64741	4.63261	5.33769	4.20751	4.55596	4.98304	5.00564	4.54395	4.19724	4.36704	4.49615	5.66684	5.0265
ILMN_1659240	9.50172	9.2741	9.16902	9.21954	9.19599	9.3482	9.39158	9.16317	9.22458	9.30932	9.25999	9.62626	9.27191	9.20161	9.36664	9.26887	8.99552	9.4448	9.27673	9.06244	9.33784	9.42942	9.29964	9.15205	9.11543	9.11063	9.40263	9.43248	9.31641	9.50391	9.40802	9.1317	9.04523	9.37395	9.09408	9.15322	9.30694	9.44486	8.86983	9.15775	9.4363	9.20237	9.37167	9.25841	9.05607	9.25194	9.45841	9.64341	9.31426
ILMN_1659255	6.54654	6.06607	5.78392	6.52691	6.18153	6.0667	5.86783	6.06086	6.0714	5.94165	5.85977	6.94539	6.55803	6.42311	6.0172	6.45587	6.30354	5.7825	6.09847	6.35887	6.03566	6.51014	5.93724	6.14417	6.41283	6.1434	5.85763	6.07107	6.28064	6.28925	6.53746	6.45169	6.05432	6.34722	6.46929	5.88043	6.2733	6.5412	5.71626	6.37745	7.06609	6.0318	6.35749	5.57427	6.73469	6.32297	6.5044	5.42388	6.11992
ILMN_1659257	4.67775	4.00638	4.4831	4.83969	4.58301	5.07973	4.40564	4.73512	4.91354	4.30255	5.01964	4.7466	4.62163	4.63403	4.38124	4.44904	4.39869	4.90626	4.68662	4.4509	4.63111	4.64261	4.60931	4.54935	4.34238	5.04504	4.64855	4.29753	4.3746	4.48542	4.03364	5.32475	4.46819	4.92189	4.35817	4.67464	4.43719	4.73478	4.44926	5.26968	4.72129	4.43524	4.62987	5.02643	4.5515	4.64655	5.08901	5.13762	4.15428
ILMN_1659273	4.96452	5.14734	5.20384	4.24639	4.9477	4.12607	4.75769	4.41848	4.64624	4.64623	4.64704	4.98835	4.46623	4.70294	4.43605	4.59491	4.289	4.51555	4.29074	4.37828	4.57122	4.47674	5.01791	4.71439	4.7851	4.69061	4.9988	4.96025	4.55675	4.59075	4.62438	4.62274	4.69458	5.01751	5.00267	4.31597	3.98916	4.62278	4.60663	4.82197	4.11183	4.65435	4.65344	4.34477	4.48062	4.79403	4.78833	4.24686	4.47357
ILMN_1659285	5.89494	6.45001	5.78394	5.72854	6.34292	6.07892	5.91054	5.4072	6.04817	6.15309	5.53968	5.67403	5.52458	6.14023	6.10396	6.10893	5.69699	6.12618	6.26389	5.74567	5.73724	6.3084	5.65732	5.97978	5.79028	5.6417	6.10488	6.29592	6.29572	5.93625	5.3181	5.96425	6.14169	5.73921	6.13528	5.98833	5.9662	5.9072	5.99833	5.80651	5.69227	6.13428	5.67155	5.86911	5.97109	6.01215	5.45042	5.81807	6.00607
ILMN_1659339	4.94752	5.27034	5.12994	4.77074	5.35984	5.43909	5.28664	4.91919	5.12442	5.3435	4.99834	5.2159	4.92491	5.28572	5.01965	5.36557	5.36874	5.19126	5.13875	5.00313	5.05126	5.16647	5.05706	5.11353	5.11619	4.97956	5.26003	5.2578	5.37081	4.94816	5.28607	4.85029	5.21712	5.23332	5.35015	4.99055	4.90474	5.15785	5.68398	5.59258	4.91154	5.26297	4.66195	5.37877	5.28086	5.37463	5.31016	4.61921	4.82628
ILMN_1659343	8.38674	8.92619	8.49134	8.20047	8.35888	8.8935	9.02048	8.64403	8.50379	8.92815	9.01243	8.23569	8.58231	8.34985	8.55127	8.5442	8.65259	9.03233	8.77437	8.38921	8.92987	8.3632	8.85005	8.861	8.68481	8.81885	8.65161	8.62167	8.82891	8.37736	8.3269	8.10824	8.76952	8.47861	8.73874	8.51514	8.53652	8.20734	8.76968	8.53317	8.18556	8.69407	8.46454	8.74186	7.83429	8.73748	8.22625	8.81206	8.80343
ILMN_1659364	6.22241	6.35207	6.08077	6.1809	6.2357	6.24132	6.31997	5.89596	6.33848	6.04663	6.26947	6.06669	6.03058	6.24827	6.08423	5.96153	6.0815	6.21669	6.10101	6.06232	6.13673	6.11621	5.85366	6.26817	6.13405	6.0579	6.44769	6.33051	6.18204	6.19108	6.1104	5.40247	6.2727	6.17431	6.49008	6.2304	5.87939	6.0448	6.20557	6.03228	6.0072	6.24409	6.11386	5.89961	6.09192	6.31939	6.07666	5.87685	6.08777
ILMN_1659365	5.85536	5.41449	5.20269	5.73756	6.94387	6.56117	5.0918	4.90256	5.02456	5.19976	5.91039	5.45357	5.91878	5.64581	6.16736	5.60726	4.63463	6.87821	5.37712	5.15949	5.45947	5.59379	6.5644	5.85746	5.51869	5.32156	6.92964	5.47344	5.03106	5.21526	6.12153	5.76192	5.57064	6.30577	5.29178	5.82067	5.98348	6.26456	5.97133	6.1929	5.51344	6.43929	5.31299	5.95989	5.83584	5.13675	5.52319	5.92503	5.7817
ILMN_1659405	9.37874	9.50025	9.41909	8.54713	9.60865	9.49286	9.86794	9.09309	9.1306	9.25267	9.27892	9.14681	9.03351	9.36123	9.42186	9.5534	9.45972	9.59361	9.72576	9.3073	9.23755	9.15842	9.12204	9.67932	9.19183	9.09811	9.70641	9.16015	9.26392	9.59839	8.71024	9.50779	9.62974	8.94988	9.02891	9.42244	9.58497	9.15562	10.192	8.93576	8.76156	9.38462	9.06382	9.70553	9.0875	9.11264	8.56466	9.51326	9.27039
ILMN_1659411	7.61338	7.75438	6.98088	7.10836	7.81311	7.17032	7.34327	7.20193	7.22622	7.31621	7.26488	7.30392	7.44271	7.13897	7.0031	7.89859	6.81823	7.5715	7.50563	7.81639	7.58845	7.80476	6.88799	7.41834	7.38794	7.42925	7.1643	7.53954	7.59474	7.24589	7.2394	6.9621	7.12356	7.17912	7.48229	7.20846	7.30213	7.26363	7.17114	7.24211	7.34146	7.2662	7.15776	7.19637	7.6632	6.97671	7.16447	7.2015	6.46034
ILMN_1659415	9.25371	9.27797	9.57551	9.25685	9.41516	9.01919	9.23173	9.47831	9.4262	9.42082	9.05902	9.40674	9.16434	9.36064	9.4172	9.45418	9.24579	8.82797	8.99516	9.55351	9.32187	9.68693	8.88303	9.2926	9.57628	8.69714	8.79171	9.07009	9.26676	9.56515	9.67717	9.63173	9.38448	9.53798	9.48676	9.51585	9.32786	9.55592	9.27791	9.4663	9.65328	9.35042	9.5183	9.00311	9.53428	9.36438	9.64055	9.03571	9.42312
ILMN_1659437	9.63288	9.32115	9.66401	9.32927	9.43725	9.70269	9.53796	9.27384	9.52364	9.61503	9.08607	9.73454	9.0712	9.41435	9.47249	9.60279	9.35967	9.80581	9.4452	9.36958	9.37686	9.82063	9.32317	9.34289	9.3846	9.02594	9.34449	9.14678	9.31414	9.63006	9.31923	9.53177	9.57495	9.65078	9.65308	9.33751	9.43685	9.57335	9.50612	9.728	9.50845	9.53831	9.62336	9.49411	9.24988	9.40972	9.69712	9.60303	9.55805
ILMN_1659444	4.54526	4.19368	4.49143	4.65632	4.21479	4.29135	4.34743	4.39207	4.34908	4.75306	4.68305	4.28225	4.57866	4.36108	4.08649	4.58177	4.23592	4.62637	4.41733	4.49911	4.32102	4.58081	4.29533	4.33989	4.61629	4.53845	4.06869	4.28997	4.69992	4.60564	4.4285	4.32178	4.44316	4.54678	4.45407	4.65764	4.30684	4.73963	4.16648	4.15231	4.66974	4.57865	4.87891	4.86004	4.70667	4.46944	4.28886	5.42336	4.28505
ILMN_1659462	7.98386	7.92903	8.3528	7.78012	8.01293	8.42541	8.05659	7.76971	8.04828	8.12666	7.84915	8.26265	7.78711	8.04398	8.11711	8.255	7.76971	8.24044	8.18995	7.74143	8.11089	8.4026	8.09698	8.02501	7.92886	7.96738	8.1062	7.88714	7.67898	8.21933	8.11673	7.84041	8.0382	7.98002	7.75829	7.87078	8.47879	8.28939	7.82733	8.04638	7.92955	8.20624	8.13721	8.15234	7.46394	8.08025	8.12783	8.38326	8.29321
ILMN_1659463	9.43687	8.72499	8.98404	9.44236	8.7325	8.39196	8.91536	8.92539	8.95172	9.06998	8.81672	9.0973	9.14698	9.1982	8.4697	9.13676	8.56951	9.18333	8.80687	9.22054	8.46937	9.30275	8.73234	8.80186	9.03246	8.6046	8.22044	8.68258	8.8319	9.04423	9.37698	9.13182	8.83027	9.19811	8.96068	8.94375	8.94827	8.97572	8.66735	9.01278	9.41187	9.21398	9.1631	8.8544	9.50342	8.7778	9.01189	8.54283	9.25863
ILMN_1659470	4.46109	4.41732	4.46246	4.59876	4.19461	4.53915	4.49381	4.66239	4.4731	4.78905	4.56958	4.15619	4.56344	4.3477	4.62478	4.41793	4.8175	4.66918	4.68491	4.58732	4.67454	4.34596	4.8094	4.27111	4.38761	4.17596	4.82846	4.4201	4.6537	4.32688	4.50387	4.78835	4.39789	4.48353	4.67993	4.47947	4.77327	4.4808	4.08001	4.30287	4.61723	4.23072	4.74136	4.40163	4.25018	4.65667	4.73874	4.06014	4.52705
ILMN_1659490	5.33084	4.38967	4.54194	6.23588	4.50121	5.25874	5.32396	5.07492	4.84762	5.25748	5.28259	4.6013	4.59335	4.73991	4.77655	4.73137	5.24527	5.99221	4.59477	4.62715	5.49082	4.77521	5.54171	5.31416	4.20253	5.70926	5.3502	4.51112	4.50883	4.53479	4.83748	5.41936	5.19422	4.71629	4.30234	5.69614	5.272	4.61598	6.06393	4.45323	5.11435	4.50805	4.84437	6.04983	4.81842	4.45738	4.6341	5.48141	4.3817
ILMN_1659523	6.67718	6.6587	6.64645	6.86187	6.83072	6.57312	6.70394	6.7762	6.95833	6.61235	6.94562	6.16181	7.02454	6.9563	6.44623	6.8812	6.85068	6.62522	6.78649	6.6316	6.75794	6.44155	6.64445	6.83826	6.80608	6.73733	6.9229	6.70988	6.97297	6.4168	6.60928	7.05419	6.70567	6.60222	6.89181	6.62032	6.78543	6.82254	6.53485	6.53899	7.02324	6.75434	6.69288	6.93974	6.7837	6.80484	6.69439	6.99268	6.8343
ILMN_1659524	5.21122	5.88078	5.51997	5.05674	5.61649	5.42039	5.45741	5.32272	5.40396	5.56387	5.08864	5.53105	5.29005	5.2718	5.65115	5.43963	5.31523	5.23094	5.35844	5.40737	5.53166	5.36673	5.58474	5.28099	5.39729	5.66108	5.1568	5.51786	5.51064	5.36427	5.24746	5.19541	5.72909	5.32403	5.53964	5.56742	5.39439	5.30668	5.20874	5.34118	4.64178	5.7389	5.52026	5.27319	5.19813	5.43411	5.46501	4.68773	5.58343
ILMN_1659536	4.48352	4.86609	5.08021	4.10722	4.66169	4.51157	5.12247	4.37168	4.56258	4.56497	4.77413	4.99793	4.26025	4.17218	4.81003	4.69538	4.27977	4.31003	4.73073	4.37025	4.46173	4.61777	4.70648	4.36871	4.66752	4.29813	4.34287	4.55388	4.52293	4.83387	4.4596	4.33057	4.40455	4.37226	4.98174	4.16718	4.98119	4.83181	4.20048	4.55085	4.26657	5.16476	4.93943	4.12874	4.04218	4.87949	4.51296	4.21724	4.98026
ILMN_1659544	9.13538	9.02011	9.13467	9.47087	8.88004	8.50359	8.75443	9.65835	9.13804	9.00863	9.12286	9.50215	9.18248	9.05621	8.89151	9.41034	9.45127	8.19525	8.66228	9.19235	9.19967	9.09103	8.81532	8.95987	9.51113	9.33883	8.11029	9.33388	9.35737	9.05243	9.57212	8.95886	9.29123	9.1166	9.43672	9.01571	9.25674	9.1381	8.53993	9.33003	9.81022	9.01593	9.48756	8.91793	9.4011	9.13396	9.50014	9.34171	9.10285
ILMN_1659550	10.3444	11.1545	10.6372	9.67482	10.8264	10.5113	10.8213	10.2697	10.2611	10.1049	10.3797	10.331	10.3225	10.3631	10.7452	10.5271	10.1303	10.7976	10.88	10.283	10.3191	10.2011	10.3047	11.0381	10.3868	10.496	10.7872	10.7994	10.573	10.4548	10.0228	10.0232	10.8525	10.098	10.2317	10.4643	10.9055	10.25	11.2154	10.1744	9.69171	10.8432	10.3277	10.4772	10.1487	10.3166	10.1275	10.1256	10.3369
ILMN_1659553	5.72795	5.43374	5.73733	6.17885	5.39918	5.44146	5.67514	5.4152	5.87004	5.68606	5.86822	5.79869	5.9189	4.8624	6.06314	5.68668	5.73721	5.43728	5.76146	5.57281	5.86672	6.46079	4.9665	5.59404	5.90383	5.47563	5.55935	5.56724	5.47651	5.87107	5.86286	6.13825	5.74548	5.68554	6.18785	5.92188	5.83917	5.74034	5.28374	5.33343	6.0277	5.42164	6.10365	5.59058	5.51259	5.22654	5.44205	5.7711	5.42474
ILMN_1659564	8.62726	8.84848	8.59629	8.77151	8.59528	8.7646	9.06738	8.98385	8.53216	8.70372	8.8443	8.61789	8.81595	8.71114	8.72384	8.72515	8.69035	9.15999	9.0873	8.32675	8.88404	8.59071	8.91003	8.81802	8.55581	8.8976	9.20772	9.16981	8.83044	8.66135	8.56685	8.24709	8.43418	8.57858	8.8325	8.51837	8.56805	8.54706	8.72564	8.76426	8.34496	8.71075	8.86752	8.69654	8.2107	8.96422	8.92497	8.60762	8.90621
ILMN_1659620	5.00657	5.02641	4.56351	5.0745	4.89321	4.68457	4.54415	4.55483	4.71971	4.70212	4.63374	5.00591	4.60588	4.84861	4.85316	4.70705	5.09282	4.83979	4.72137	4.80726	4.74597	5.09004	4.56233	4.81221	4.63017	4.93334	4.70365	4.85401	4.76856	4.80929	4.67996	4.91339	4.78991	4.91736	5.24681	4.64197	4.6103	4.54826	4.62224	4.88777	4.9923	5.02466	4.70073	4.68007	5.26499	4.85118	5.33308	4.73433	4.28607
ILMN_1659659	6.28278	6.60718	6.05685	5.7881	6.45527	6.02822	7.23983	5.95846	6.29901	6.41429	6.19839	5.75874	6.08668	6.31316	6.47128	6.34825	6.17009	6.18111	6.57358	5.90762	6.41198	6.18434	6.4387	6.34008	5.97736	6.44593	6.29331	6.26494	6.32335	6.14844	5.93401	5.94229	6.43999	6.07911	6.49321	6.11424	6.27926	6.1107	6.61991	5.83515	5.75626	6.26761	6.1438	6.42139	6.051	6.3189	5.47166	6.2137	6.2805
ILMN_1659703	7.7783	7.01804	7.30743	7.7496	7.13583	7.00766	7.3666	7.01086	7.71146	7.40284	7.0916	7.70952	6.94231	7.15537	7.59323	7.48065	7.29396	7.18786	7.08475	7.22904	7.76788	7.71822	6.93293	7.29563	7.27639	7.24255	7.40593	7.19923	7.75529	7.50399	7.00276	7.27866	7.21474	7.92597	7.71536	7.18754	7.11682	7.38409	6.21962	6.86668	7.85778	7.04356	7.81658	6.95438	7.00192	7.24781	7.34337	6.84595	7.10459
ILMN_1659725	4.85582	4.82592	5.07379	4.72188	4.82083	5.08552	4.902	4.68527	4.80874	4.68517	4.88747	4.99153	4.89915	4.74411	4.81561	4.70061	4.62024	5.49888	4.78594	5.06328	4.91322	4.65373	4.82106	5.01566	4.9989	4.92152	4.94278	4.87451	4.79111	4.68182	4.66829	4.96238	4.64155	4.72954	4.65055	4.9433	4.79783	4.77949	5.2711	5.01018	3.9302	4.72701	4.66756	4.75386	4.24198	4.98968	4.64465	5.32232	5.01269
ILMN_1659727	4.60854	4.94055	4.8458	5.06081	5.0695	5.00193	5.00172	4.85989	5.02147	4.90735	4.92477	4.90335	4.69443	5.08512	5.13926	4.80598	4.97785	5.06193	4.94628	4.93296	4.89242	5.16326	4.82257	5.08053	4.91628	5.29077	4.84613	5.11159	4.93411	4.57623	4.82825	4.86099	4.97737	4.93586	4.96719	4.98717	5.09093	5.12333	4.94895	4.98234	5.16197	4.82703	5.22049	4.90762	5.03418	4.80697	5.00307	5.18248	5.23928
ILMN_1659753	9.49887	9.06374	8.91454	9.2051	9.23426	8.38893	8.71792	8.58486	8.8216	9.16033	8.40793	9.66317	9.45366	9.20708	9.20799	9.50838	9.07932	8.07888	8.68353	9.50589	9.13402	9.70274	8.63999	8.97264	9.50206	8.33949	8.11093	8.75321	9.0486	9.41628	9.39907	9.82344	9.34058	9.87175	9.07687	9.0755	9.44631	9.1843	8.27588	9.00297	10.0708	9.03534	9.45213	8.70871	9.69181	9.09565	9.20184	8.7184	9.05903
ILMN_1659761	5.17439	5.36403	5.24226	5.41202	5.50946	5.47257	5.62865	5.2496	5.26893	5.17653	5.6037	5.27258	5.53707	5.46518	4.98755	5.25454	5.45601	5.28244	5.38512	5.2559	4.936	5.15219	5.49575	5.22166	5.05385	5.38845	5.6182	5.21426	5.29582	5.34557	4.91543	5.47035	5.50328	5.33024	5.06283	5.26267	5.15315	4.85075	4.76055	5.26463	5.30196	5.07303	5.70417	5.58206	5.96728	5.44655	5.26314	5.78461	5.24673
ILMN_1659762	10.4719	11.0847	10.4628	10.411	10.9309	10.7902	10.651	10.4896	10.6181	10.4292	10.3714	10.4269	10.7001	10.9159	10.7656	10.3259	10.3777	10.7541	10.5713	10.6595	10.3917	10.7751	10.6425	10.6076	10.5005	10.4472	10.8688	10.8438	10.7121	10.6463	10.3459	10.5692	10.6252	10.4196	10.3589	10.5006	10.7047	10.4277	10.7742	10.7018	10.2622	10.8488	10.4031	10.5525	10.5646	10.768	10.5037	9.83357	10.9384
ILMN_1659766	5.63427	6.58838	5.74485	5.42129	5.74104	5.53822	6.32837	5.73971	5.64064	5.39327	5.3952	5.53708	5.38836	5.6143	5.91807	5.93367	5.88908	5.781	5.64988	5.60571	5.81826	5.36682	5.30082	5.74577	5.37598	5.7656	5.40667	6.03184	5.50457	5.69091	5.49072	5.27482	5.85436	5.39362	5.62839	5.63707	5.86533	5.72073	6.24874	5.34266	5.07429	5.98948	5.7393	5.40293	5.48897	5.8116	5.67131	5.68625	6.4259
ILMN_1659771	11.6167	12.3471	12.0062	11.6401	12.1227	11.8495	12.3594	11.9812	11.9057	11.7621	11.9731	11.921	11.7375	12.2168	11.9893	12.1998	11.9699	11.7077	12.2966	12.0145	11.9415	11.9744	11.8913	12.0828	11.869	11.96	12.1624	12.3391	12.2327	11.9994	11.3092	11.8265	12.0682	11.7481	11.8443	12.014	11.7848	11.998	11.9665	11.7803	11.6884	12.1545	12.1027	12.0827	12.0179	11.8247	11.8206	12.0187	11.9617
ILMN_1659777	5.58534	5.48201	5.52598	6.20014	5.3175	5.62585	5.23686	5.78079	6.24799	5.5546	5.85475	5.5707	5.61908	6.15526	5.07753	5.47303	5.85963	5.40196	5.56363	6.33829	6.24854	5.19321	5.93068	5.78269	6.16152	5.08344	5.89707	5.80352	5.45105	4.75445	6.00615	6.37316	5.73462	5.83843	5.54582	5.53374	5.99847	6.01062	5.89218	5.72933	5.60515	5.67472	5.60517	6.05171	5.3451	5.65919	6.01194	6.32508	5.45541
ILMN_1659782	6.34576	6.21024	6.74862	6.27975	6.59815	6.16273	6.51498	6.47899	6.54768	6.59879	6.83161	6.65481	6.0603	6.51104	6.6419	6.46815	6.35543	5.75412	6.41643	6.64564	6.32186	6.2323	6.58724	6.013	6.76169	6.3573	6.00403	6.6979	6.46036	6.59649	6.00736	6.48128	6.53471	6.56259	6.75528	6.33292	6.26161	6.44147	6.36067	6.21649	6.67143	6.5729	6.5147	6.03852	6.28531	6.54779	6.73924	6.16895	6.27614
ILMN_1659786	5.37252	6.04684	5.27221	5.72005	5.75731	5.72048	6.01364	5.69374	5.68165	5.57811	5.67903	5.44369	5.74649	5.88463	5.96213	5.63404	5.63256	5.34015	5.84541	5.36724	5.65204	6.26092	5.9733	5.97972	5.26404	5.62797	5.82678	5.92473	5.74358	5.55769	5.53511	5.98862	5.25731	5.50663	5.45531	5.99371	5.58365	5.77688	5.78153	5.57488	5.28236	5.69296	5.86571	5.46582	6.18915	5.70782	5.6858	5.23627	5.89013
ILMN_1659801	5.0876	5.32852	4.99517	5.68808	4.58987	5.13752	5.16301	5.12722	4.82648	4.66026	4.55779	5.44665	5.16265	4.96631	4.98766	5.03624	5.1174	5.0968	4.6831	5.36373	4.85182	5.29185	4.77147	5.10954	5.21964	5.08841	4.81054	5.0791	5.01758	5.03954	4.89465	5.47088	4.88766	4.92414	4.86931	5.42131	4.84929	4.70634	5.47019	4.96938	5.27406	4.84187	5.04703	4.97728	5.59346	4.95186	5.05339	5.54558	4.96441
ILMN_1659843	6.63091	5.48565	5.73311	6.57381	5.85194	5.33815	5.68293	5.29641	6.18226	6.09287	5.62599	6.53372	5.5406	5.91602	5.92949	6.10739	5.91063	5.16733	6.14762	6.12685	5.95322	5.98652	5.50553	5.60045	6.10473	5.35527	5.75713	5.25611	5.51541	6.51931	5.53904	6.02376	6.40398	6.48656	5.55756	5.87413	6.12842	6.04574	5.23109	6.11556	7.21571	5.12035	5.82903	5.90468	6.00626	5.43329	5.67748	5.46102	5.66755
ILMN_1659845	7.27675	7.29207	6.92356	6.83081	7.19866	6.84394	7.15216	7.05771	7.18573	7.10129	7.19449	7.30168	7.01737	7.13402	7.40243	7.27617	6.98681	6.8053	7.31747	7.29232	7.18158	7.36101	7.04592	7.35322	6.77839	6.97904	7.38988	7.1954	7.12177	7.20777	6.59312	7.2711	7.21041	7.44404	6.90752	7.46835	7.14953	6.95705	6.9395	6.82453	7.10806	7.05105	7.28476	7.12098	7.15423	6.79968	7.36417	7.25078	7.01511
ILMN_1659854	7.05576	6.40424	7.23959	7.28432	6.85827	7.12273	6.95375	7.05247	6.56328	7.04435	7.22704	7.09927	7.37754	6.80027	6.86044	7.16626	7.1305	7.37144	6.88797	7.12232	6.84479	6.74252	7.13467	7.00072	7.66842	7.33493	6.71337	6.93228	7.06616	6.84169	7.55317	7.0563	7.19536	7.37675	7.22914	7.08607	7.26852	7.08432	7.04743	7.42161	6.90956	7.03757	7.19724	7.16964	7.38693	7.04896	7.21748	6.63932	6.97739
ILMN_1659857	5.02549	4.87506	5.08584	5.2756	4.74688	5.47707	5.16098	5.26712	5.29539	4.95251	5.65042	5.16155	4.73758	5.09352	4.87331	5.06652	5.23516	5.06552	5.20615	5.03806	5.14282	4.78659	5.11316	5.02558	5.08556	5.62092	5.40728	4.30114	5.21188	4.78398	4.81064	5.68497	5.08583	5.21618	4.67776	5.24685	4.88281	5.10402	5.07758	5.05348	5.46389	5.33674	5.20698	5.01392	5.60588	4.73956	5.43548	5.41489	4.66437
ILMN_1659874	5.1899	5.49138	5.89543	5.45066	5.16379	5.64042	5.56608	5.48433	5.21999	5.4624	5.52629	5.13071	5.53617	5.40763	5.67691	5.30873	5.50959	5.79016	5.45024	5.61832	5.53277	5.09975	5.5922	5.43491	5.35256	5.96285	5.56641	5.4872	5.43665	4.98894	5.31387	5.69179	5.32135	5.50809	4.99028	5.48468	5.08057	4.89862	5.61774	5.59676	5.3754	5.34058	5.4459	5.72589	5.57981	5.73258	5.64878	5.61235	5.52985
ILMN_1659878	3.93312	3.24379	3.96873	4.24081	3.59371	3.34419	3.64365	4.09001	3.66815	4.07003	3.65125	3.53667	3.69117	3.86249	3.57738	3.39957	4.06347	3.76132	3.11324	3.87078	3.83146	3.46093	3.87408	3.9179	3.60347	3.91905	3.86189	3.60201	3.6146	3.46951	3.82223	4.12164	3.62147	3.90427	3.78677	3.84821	3.94698	3.45899	3.76276	3.58334	4.08915	3.39598	3.5459	4.10531	3.87093	3.30005	3.71688	3.99026	3.82055
ILMN_1659888	5.73262	5.94213	5.53027	6.3166	5.94779	5.61624	5.79	5.73199	5.49241	5.95446	5.85688	5.93984	5.35221	5.50472	5.79635	5.74206	5.93755	5.9353	5.77505	5.7392	6.00426	5.575	5.93546	5.74103	5.75651	6.0437	5.38898	5.93728	5.61335	5.52133	6.0379	5.75217	5.77176	5.41345	5.55769	5.99035	5.69664	5.44718	5.91409	5.78593	5.87985	5.47157	5.56177	6.25225	5.49168	5.86701	5.86031	6.13259	5.77649
ILMN_1659894	5.22405	5.57314	5.44254	5.35334	5.44547	4.86163	5.4738	5.51866	5.21541	5.55407	5.40935	5.26516	5.63917	5.76119	5.57757	5.23432	5.52512	5.15095	5.69947	5.2507	5.41925	5.30161	5.39206	5.53982	5.73223	5.38711	5.14847	5.7003	5.27747	5.47022	4.99651	5.04411	5.84013	4.95675	5.77735	5.44143	5.44709	5.35065	5.2987	5.03878	5.23883	5.53189	5.33633	5.35603	5.00337	5.47693	5.13279	5.44359	5.33318
ILMN_1659895	9.64854	9.13263	9.81721	10.0797	9.2506	9.73014	10.1708	9.56499	9.69088	9.68529	10.0839	9.6575	9.62144	9.56695	9.5442	9.6253	9.90007	9.86268	9.71501	9.87557	9.81664	9.29579	9.85437	9.45553	9.80974	9.91487	9.71997	9.59763	9.58769	9.46746	9.25361	9.72647	9.63236	9.65926	9.38711	9.61489	9.80157	9.51016	9.67592	9.57312	9.91595	9.49766	9.60426	9.65758	9.89617	9.82469	9.68164	9.47135	9.85611
ILMN_1659913	12.2989	12.0221	11.9196	12.1722	11.9499	11.5411	12.0843	12.0989	12.1283	12.4319	11.6173	12.3459	12.1594	12.2384	11.8567	12.2385	12.0896	11.814	12.1301	11.903	12.0222	12.2186	11.6456	12.0176	12.1707	11.8397	11.1666	11.6167	12.6161	12.2459	12.8096	11.6144	12.2802	12.3797	12.8911	12.1213	11.5897	12.2919	11.4301	11.9144	12.2027	12.1117	12.4361	11.9263	11.7494	11.8555	12.0862	12.1987	11.7868
ILMN_1659923	5.81722	4.98203	4.77852	5.20069	4.79589	4.78959	5.0603	5.09403	5.33337	4.7976	4.79475	5.96316	5.05544	5.15406	5.04449	5.3958	5.17174	4.67744	5.1795	5.43803	5.63619	4.52251	4.96688	5.04932	5.33202	4.96173	4.87286	5.23347	4.96125	5.03214	5.32114	5.34098	5.51492	5.59142	4.82167	4.85041	5.14913	5.17952	4.22293	5.09959	6.04686	4.77094	5.48693	4.88475	5.53926	5.16056	5.54742	4.96582	5.17616
ILMN_1659936	9.21706	9.08221	9.10355	9.36451	8.91395	8.56736	9.41995	9.05932	9.48346	9.05446	9.13037	9.67754	8.90357	9.39365	9.31373	9.44347	9.19888	8.64386	9.07224	9.31194	9.38391	9.66966	8.86326	8.99643	9.23096	9.09803	8.74751	8.98193	9.26734	9.57488	9.01049	9.19184	9.07171	9.43151	9.02869	8.98067	9.18824	9.24983	8.22603	9.13989	10.0614	8.75522	9.16988	8.88861	8.37207	9.19143	8.83544	8.86561	9.33893
ILMN_1659937	5.54017	6.54382	5.98925	5.92856	6.18245	6.06861	6.0129	6.2393	5.9958	5.97483	6.13814	5.94606	6.11599	6.16871	6.05779	5.90276	6.29722	5.85457	6.09484	6.01635	5.80042	6.20537	6.03639	6.24206	5.80722	6.18796	6.18733	6.17418	6.08524	5.76811	5.9195	5.87387	6.07038	5.83791	5.94699	6.27609	5.99119	6.07461	6.24138	6.0532	6.05498	6.0525	6.24369	6.05511	6.16776	6.23451	6.21934	6.24464	6.04496
ILMN_1659952	4.2174	4.40508	4.28959	4.40509	4.27503	4.03026	4.6192	4.36748	4.49321	4.37287	4.30395	4.27861	4.23233	4.37553	4.18808	4.26778	4.08819	3.98841	4.14134	4.14658	4.12571	3.99292	4.64222	3.89847	4.01839	4.18787	4.14378	4.20608	4.26835	4.54819	4.27511	4.44885	4.18459	3.71009	4.32567	4.18931	3.7386	4.23311	4.43732	4.23824	4.21056	4.11471	4.63971	3.90984	4.30288	4.26116	4.31073	4.36861	4.09734
ILMN_1659975	4.83558	4.81846	4.59503	4.55935	4.85545	4.70732	4.30396	5.35666	4.54636	4.46765	4.81118	4.89745	4.59335	4.96493	4.88418	4.7991	4.78639	4.44007	5.07135	4.58791	4.85953	4.54393	4.86563	4.46563	4.69619	4.81451	4.6201	4.95825	4.68358	4.73767	4.5206	4.94345	4.9391	4.74683	4.95585	4.40711	4.6866	4.3926	4.39991	4.8412	4.73134	4.80581	4.88131	4.69055	4.78861	5.04438	4.8206	4.90428	4.54115
ILMN_1659976	6.34602	5.88194	6.04005	6.44581	6.072	5.87116	5.91918	6.25764	6.32676	6.07587	6.21294	6.17892	6.1391	6.48187	6.34923	6.28959	6.19851	5.61244	5.9978	6.41453	6.15315	5.88472	5.96061	6.25528	6.25236	6.02953	5.81418	6.39685	6.25924	6.29172	6.24456	6.17794	6.18227	6.33333	6.2405	6.284	6.31107	6.36405	5.86101	6.37009	6.40002	6.25972	6.36424	6.29894	6.31569	6.57618	6.63755	6.06611	6.25926
ILMN_1659990	5.11286	5.0346	5.90192	5.04948	5.65246	5.99502	4.94207	5.53223	5.19211	5.33019	5.14829	5.63679	5.32331	5.60139	5.17584	5.7096	5.38861	5.23882	5.31753	5.58084	5.04898	4.79614	4.94066	5.58526	5.3003	5.79299	5.31291	5.52067	5.06016	5.26545	5.86438	4.95733	5.35209	5.18566	6.03338	4.93387	6.0834	5.57153	4.96161	5.93483	5.10006	5.45293	5.43449	5.52537	5.49442	5.61509	5.0544	5.70005	6.35683
ILMN_1660000	4.67802	5.38453	5.19679	4.56218	5.17445	4.70379	5.29965	4.84404	4.61115	4.91602	4.96378	5.17922	4.57016	4.58522	4.91322	5.0405	4.57869	4.78393	5.09274	4.58582	5.22919	4.80341	4.87152	5.16072	5.03194	5.05368	5.03906	5.17875	4.65469	5.19794	4.52185	4.44248	5.19096	4.49848	4.85064	4.71974	4.8856	5.11482	5.17741	4.59113	4.66	5.42311	5.28862	4.27968	4.39788	4.92799	4.91369	6.49809	5.36705
ILMN_1660021	10.6228	10.6907	10.5134	10.6879	10.7638	10.4388	10.0021	10.6458	10.4827	10.5671	10.3126	10.8829	10.654	10.7801	10.5124	10.6745	10.7111	10.1684	10.6834	10.8721	10.2345	10.6376	10.42	10.2822	10.6145	10.297	10.4136	10.5244	10.6921	10.792	10.694	10.6965	10.5283	10.7342	10.9211	10.6264	10.6575	10.6243	10.1849	10.6259	11.1093	10.6949	10.7079	10.8134	11.023	10.6043	10.7731	10.571	10.2096
ILMN_1660027	7.92092	7.39032	8.4114	7.94263	7.86885	6.85886	7.18398	7.77583	7.50989	7.93335	7.58856	8.70225	8.15475	8.02717	7.89543	7.37218	8.32095	7.29002	7.39065	7.86815	7.4438	7.93409	7.61671	7.8178	7.92638	7.7224	8.16103	7.79703	8.06065	7.644	7.27167	7.84056	7.64067	8.12557	8.89808	7.76323	7.99104	7.32828	7.37298	7.86524	7.79692	8.19174	8.13516	8.46857	7.95999	7.7843	7.87203	7.60969	7.80678
ILMN_1660063	8.88123	9.04443	9.36643	9.03759	9.52308	9.45623	9.26601	8.86014	9.11962	8.98678	9.30115	9.06452	9.46433	9.126	9.35989	8.75492	9.15764	9.61328	9.25077	9.31255	9.1054	9.12087	9.59593	9.23126	9.1116	8.94848	9.50915	9.22566	9.23641	9.10794	9.35306	8.89376	9.39504	8.96599	9.2368	9.01056	9.07867	9.14601	9.28502	9.13009	8.95257	9.49905	9.18774	9.25829	8.68359	9.19331	9.12436	8.97106	9.08075
ILMN_1660079	7.51811	6.92161	7.15561	7.45553	6.87839	6.99103	7.36502	7.41952	7.40029	7.06282	7.16875	7.3845	6.84839	7.36744	7.05854	7.45415	7.26519	6.70135	7.2805	7.33102	7.4245	6.9641	7.17017	7.25036	7.35802	7.32061	6.90683	7.25598	6.77396	7.15751	7.22764	7.10628	7.06464	7.01758	6.92607	7.20302	6.98377	7.0762	6.91428	7.21808	7.46098	6.95296	7.34698	7.21776	7.34303	6.8937	7.6041	7.25518	7.45129
ILMN_1660111	6.26533	6.45515	6.62045	6.31148	6.94814	6.94572	6.59872	6.35488	6.61958	6.51696	6.30878	6.3725	6.60066	6.62338	6.70152	6.17181	6.36457	6.86892	6.35864	6.63715	6.60502	6.96259	6.6657	6.74368	6.42	6.30182	6.73475	6.49452	6.74693	6.47838	6.42464	6.67487	6.36714	6.26708	6.43208	6.52867	6.74845	6.21251	6.67789	6.44639	6.35194	6.54697	6.49403	6.46824	6.34456	6.62467	6.40423	6.18306	6.46831
ILMN_1660114	4.44231	3.85955	4.37863	5.12283	4.20163	4.1132	4.17701	4.02408	5.57795	4.11729	3.68995	4.3773	3.57743	3.92992	3.47764	4.74788	4.64199	3.85927	4.13532	4.31089	4.17651	4.22449	4.25958	4.20203	3.98025	3.88368	4.00149	3.91356	4.05191	4.16574	4.54502	4.37477	4.32775	4.13	3.73287	3.91199	3.98541	4.73214	4.91285	3.87323	3.83671	4.26733	3.93691	3.75443	4.19857	4.22233	4.51541	5.21802	3.83103
ILMN_1660186	9.6158	9.44415	9.7257	9.37881	9.44331	9.13098	9.29898	9.22348	9.70212	9.55607	9.56169	9.80826	9.34499	9.29573	9.36742	9.43561	9.48902	9.1528	9.54717	9.57143	9.71741	9.26893	9.35448	9.27287	9.70469	9.23835	9.18245	9.47158	9.5972	9.39898	9.47446	9.11207	9.57129	9.75064	9.82691	9.43152	9.25706	9.62936	9.10635	9.68863	9.50759	9.26914	9.33025	9.53047	9.3942	9.33226	9.50678	9.22987	9.28202
ILMN_1660193	5.82027	6.29407	6.04949	5.71399	5.94259	5.89605	6.22001	6.10886	6.26585	5.74463	5.96965	5.84079	5.9149	6.00864	6.16566	6.26971	5.78331	5.91963	6.27766	5.84877	6.08632	6.12621	5.77923	6.45432	5.5973	6.19539	5.9814	6.00836	5.90195	5.88035	5.6732	6.15225	5.67771	5.96748	6.0283	6.13681	6.10317	5.87434	6.31143	6.11146	5.49353	5.94458	5.90715	5.85156	6.36014	6.14154	5.72203	5.68152	6.0538
ILMN_1660199	5.96612	6.44527	5.79085	5.49558	6.58579	6.20417	6.02435	6.019	6.05171	5.60066	6.19926	5.78221	5.80973	6.00719	5.81801	5.86342	6.05217	6.11472	6.03358	5.53449	5.94331	5.87896	6.01138	6.14045	5.61318	6.2435	6.16978	6.26094	6.39851	6.09561	5.7123	5.60382	5.73735	6.02742	6.25798	5.59946	6.15877	6.29305	5.90739	5.64091	5.84559	6.0417	6.17961	6.01144	6.16545	5.86258	5.93581	6.23716	5.79458
ILMN_1660232	7.18376	7.00611	7.22528	6.91164	7.40144	6.95252	7.4541	7.27184	7.06105	7.1795	7.35685	7.0541	6.99276	6.89228	7.41696	7.38922	6.9786	7.19261	7.43143	6.98112	7.25194	7.01831	7.15376	7.19836	6.69753	7.36077	7.42768	7.16787	7.00668	7.25713	6.80463	7.00418	7.36449	7.04012	6.87799	7.18445	6.90387	6.90363	7.04286	7.3932	6.73624	6.77323	7.09205	7.14318	6.84072	7.36833	7.42121	7.25932	7.11099
ILMN_1660275	4.72757	5.19316	4.96631	4.53607	5.05125	4.63973	5.04642	5.04324	5.16083	4.80795	5.00618	4.73391	4.88927	5.10782	4.9922	4.92274	5.39391	4.62807	4.79105	5.1277	5.03294	4.96683	4.92264	5.04189	5.19583	5.21869	4.79946	4.99496	4.83484	4.93697	4.76518	4.88621	4.98389	5.11515	4.95929	5.02163	4.72689	5.23076	5.59661	5.19367	4.82242	4.79497	5.16459	4.70591	5.19454	5.33663	4.72049	4.67362	4.96276
ILMN_1660292	5.78696	6.4055	6.0711	5.71944	6.27214	5.5478	5.80869	5.83212	5.89095	5.90426	5.53814	6.04849	5.81605	6.0221	6.10221	6.1448	5.67292	5.86784	6.22918	5.75632	5.80828	6.21312	6.20304	6.10242	6.06877	5.9762	5.94147	5.95122	6.3591	5.97844	5.49256	5.76582	5.88446	5.63107	5.9745	5.90657	5.97154	5.85974	5.84826	5.91109	5.73318	5.94381	5.70156	5.86997	5.51941	5.65232	5.48873	5.88621	5.83251
ILMN_1660305	5.22884	5.94775	5.70429	5.62137	5.77454	6.15245	6.16938	5.88925	5.71975	5.73926	5.51852	5.63008	5.79718	5.94195	5.7673	5.86515	5.89648	5.62212	5.90332	5.59528	5.65756	5.87713	5.85086	5.53109	5.63466	5.74917	5.84819	5.81335	5.65182	5.59008	5.68285	5.89317	5.64569	5.60344	5.82417	5.91099	5.54029	5.52118	5.99831	5.86587	5.57643	5.80167	5.57639	5.69339	6.07845	6.14536	5.79446	5.53071	5.98704
ILMN_1660341	7.24262	7.08491	7.15092	7.21383	7.06024	6.98928	6.91628	7.078	6.68544	7.43528	7.31234	6.97036	7.15064	6.88598	7.1535	6.8975	6.99736	7.10361	6.92555	6.85086	6.90903	7.00805	6.96658	7.05125	7.43252	7.30731	7.22658	7.30623	7.33322	7.02543	7.15677	6.9541	7.17766	7.08363	6.9067	6.79092	7.44955	7.16849	6.57321	7.04882	7.2712	7.07785	7.14457	7.24045	7.19561	7.50074	7.2015	7.22722	7.31568
ILMN_1660343	4.58017	4.93175	4.48071	5.02502	4.59049	4.8297	4.62579	4.32071	4.46608	4.26382	4.97452	4.11548	4.45608	5.15569	4.99681	4.8377	4.49607	4.8225	4.64453	4.4581	4.43376	4.56214	4.47581	4.8961	4.38492	4.68598	5.12493	4.70767	4.41268	4.48057	4.33496	4.56133	4.45366	4.99122	4.32547	5.11414	4.35031	5.0322	4.50653	3.8062	4.4396	4.99369	4.71064	4.83519	4.69474	4.24359	4.03742	4.91487	4.433
ILMN_1660357	5.90294	5.07373	5.58628	6.00784	5.36327	5.18069	5.39895	5.34388	5.8398	5.82792	5.65423	5.53432	5.30624	5.20617	5.32306	5.97275	5.76256	5.59588	5.42767	5.63106	5.98983	5.61451	5.76767	5.73613	5.45554	5.69926	5.57575	5.36831	5.08084	5.68004	5.40568	5.96222	5.71071	5.95623	5.48649	5.74617	5.95408	5.96076	5.5086	5.53308	5.569	5.49172	5.5195	5.65805	5.43587	4.87031	5.3091	5.79975	5.30388
ILMN_1660359	5.73628	4.87548	5.03131	5.55181	5.20564	5.31313	5.38372	5.16706	5.3226	5.27132	5.30881	5.49005	5.20328	5.20854	5.55	5.37434	5.42247	5.11641	5.30766	5.12268	5.06613	5.72901	4.81614	5.43303	4.92041	5.0918	5.19747	5.1541	5.31134	5.59639	5.32262	5.06834	5.64128	4.76357	5.54611	5.45877	5.51346	5.5154	4.89684	5.38354	5.64611	5.33246	5.61374	5.22254	4.84803	5.44896	5.13424	4.97475	5.62691
ILMN_1660364	9.90968	9.225	9.43826	9.80288	9.15557	9.06456	9.1728	9.56435	9.54139	9.34897	9.50885	10.0904	9.45584	9.61593	9.42575	9.58397	9.69206	8.67751	9.34837	9.69623	9.33744	9.70023	9.42077	9.26906	9.70703	9.57731	8.92716	9.54465	9.60031	9.61617	9.7191	9.48843	9.54066	9.63828	9.40893	9.42888	9.26409	9.35112	8.85143	9.57392	9.94279	9.2821	9.89282	9.53621	9.58234	9.63479	9.87662	10.2535	9.35587
ILMN_1660368	6.54485	6.73188	6.41314	6.64322	6.49503	6.56867	7.14762	6.75462	6.46804	6.55918	6.84433	6.2686	6.56589	6.64691	6.54645	6.7624	6.76004	6.90129	6.94146	6.45708	6.57127	6.38555	6.81341	6.74951	6.26603	7.1442	6.94169	6.8593	6.43275	6.35948	6.2391	6.50832	6.49388	6.2895	6.39131	6.65263	6.71745	6.38047	6.49564	6.36902	6.31535	6.52855	6.75716	6.91732	6.62789	6.89671	6.42929	6.54477	6.88795
ILMN_1660376	12.7759	12.5041	12.8505	12.743	12.3883	12.4629	12.6365	12.5351	12.6168	12.658	12.5085	12.6682	12.6428	12.5575	12.5463	12.6822	12.6715	12.5463	12.7661	12.6819	12.4755	12.709	12.5322	12.5472	12.4706	12.3786	12.7345	12.5102	12.5515	12.5132	12.7025	12.4854	12.6389	12.6226	12.4885	12.6214	12.6423	12.5903	12.3979	12.3764	12.4874	12.6728	12.8325	12.5517	12.5623	12.8434	12.613	12.6661	12.5375
ILMN_1660412	3.92664	3.67671	3.79674	4.15974	3.95185	4.07151	3.88714	4.4328	4.16865	4.08518	3.9899	3.92912	3.76606	3.73232	3.69096	3.92214	4.06899	3.99243	4.13053	3.6451	3.93621	3.66477	3.89468	4.06588	4.22991	3.78913	3.77309	4.01241	4.08275	4.36865	3.99812	3.88367	3.82902	3.65027	3.68483	4.20499	4.03669	4.09439	4.1927	3.68228	3.68482	3.8505	4.18956	4.02347	4.07362	3.87294	3.74208	3.50919	4.5019
ILMN_1660426	8.32711	8.60836	8.33076	7.95972	8.24455	8.32469	8.56673	8.29989	8.3799	8.26847	8.52569	8.18878	8.20546	8.09376	8.42297	8.35478	8.20063	8.60051	8.57707	7.94233	8.3577	7.92654	8.71201	8.35353	8.28928	8.39826	8.734	8.4338	8.22016	8.3081	8.03555	7.85441	8.66503	8.09061	8.4065	8.17466	8.15432	8.21857	8.26914	8.36866	8.03954	8.31914	8.20782	8.08603	7.98398	8.24326	7.9562	8.27882	8.49941
ILMN_1660436	6.72801	7.24481	6.92403	6.80179	6.74865	7.1339	6.70862	7.47089	7.16168	7.07525	7.50361	7.40894	7.80416	7.63162	6.48208	7.15606	7.37215	6.81232	7.24767	7.19979	7.36232	6.47394	7.3804	6.63139	7.49313	7.42117	6.54671	7.21472	6.3031	6.81784	7.54897	6.68818	7.52191	7.67085	7.36195	6.62536	7.61576	7.33656	7.09981	7.61845	7.94097	7.70068	6.14072	7.34679	7.27402	7.32168	7.82501	6.50212	7.46429
ILMN_1660439	7.4447	7.74645	7.87272	6.57011	7.72791	7.23226	7.97779	6.9908	7.14406	7.51694	7.59505	7.41651	7.19034	7.32016	7.63885	7.63703	7.06342	7.5098	8.17974	7.19446	7.83536	7.22672	7.45336	7.78432	7.47073	7.41643	7.53931	7.69374	7.70842	7.86949	7.12925	6.62301	8.08881	7.41213	7.07032	7.24665	7.60993	7.56218	7.55058	7.2681	7.0579	7.45845	7.43	7.49936	6.50394	7.72142	6.67548	7.38495	7.40105
ILMN_1660462	5.1764	7.30476	6.29357	6.17399	6.54298	6.66537	6.83659	6.66164	6.84416	6.4967	7.09214	4.98663	6.21327	6.49281	6.51417	6.16355	6.31311	6.27144	6.5102	5.91044	6.05142	6.20691	6.53344	6.40175	6.17179	6.87268	6.01693	7.06699	6.20415	6.26748	5.6343	6.32455	6.31173	5.2707	6.89331	6.67641	5.77612	6.82836	6.09325	6.61122	5.77606	6.89709	6.17974	5.94519	6.61394	6.8217	5.98961	5.9416	6.56344
ILMN_1660498	12.1227	12.4585	12.3102	12.1454	12.4185	12.2268	12.3808	12.1755	12.228	11.9784	12.1479	12.2694	12.2029	12.3044	12.3281	12.4134	12.1775	12.1829	12.4105	12.0976	12.1835	12.3645	12.1725	12.4255	12.153	12.2405	12.2738	12.3606	12.4797	12.3276	11.9527	12.1746	12.3571	12.2619	12.4299	12.2411	12.271	12.1904	12.1449	12.4862	12.3322	12.1357	12.19	12.2036	12.1877	12.0893	12.3308	12.3279	12.1116
ILMN_1660533	9.50986	9.21081	9.20019	9.55224	9.34126	9.27022	9.30151	9.41687	9.39435	9.25022	9.61194	9.66358	9.1791	9.40763	9.11246	9.36451	9.41372	9.17409	9.27443	9.41876	9.55898	9.30021	9.42986	9.14282	9.3861	9.41063	9.27167	9.4594	9.36161	9.52655	9.35763	9.1777	9.30513	9.31897	9.07261	9.20462	9.29474	9.47262	9.15802	9.41073	9.10196	9.33679	9.41534	9.15035	9.20543	9.62395	9.59666	8.72303	9.56401
ILMN_1660544	4.31282	4.11106	4.6316	4.59748	4.6221	4.75265	4.49828	4.51323	4.4665	4.6702	4.42323	5.01681	4.33741	4.75318	4.45455	4.38814	4.31463	5.12152	4.25724	4.48415	4.78827	4.70828	4.46973	4.63632	4.29151	4.19034	4.37568	4.3056	4.23521	4.6434	4.68792	5.07461	4.38165	5.03284	4.42842	4.28754	4.81562	4.7034	4.53928	4.25745	4.51272	4.09307	4.6562	4.62683	5.25697	4.97875	4.45776	3.65213	4.50109
ILMN_1660549	6.8459	5.5589	6.14	6.20157	6.08876	5.27494	5.98917	5.1914	6.90495	6.54789	5.80051	5.93722	6.73333	5.26613	6.74477	6.40281	6.46993	5.58395	7.08966	6.60751	5.97535	6.46228	5.78589	5.64112	6.3242	4.96305	5.99198	5.88235	5.03811	6.97941	6.31425	6.31221	7.00474	7.07617	6.10811	6.66934	7.02101	6.18425	5.45426	6.37246	6.43003	5.23415	6.75388	7.00359	7.47217	5.09441	5.95486	6.42903	6.53355
ILMN_1660551	4.67779	4.44538	4.41061	4.83872	4.33231	5.07729	5.16993	4.65604	4.52924	4.91894	4.73116	5.03263	4.67037	4.72129	4.66099	4.61253	5.1507	4.67692	4.89902	4.62063	4.83038	4.77415	4.67323	4.77173	4.57195	5.32882	4.94769	4.71529	4.69689	4.38025	4.55886	4.93058	4.69379	4.60925	4.90179	4.55427	4.68041	4.2695	5.4454	4.29572	4.42797	4.50565	4.78323	5.03382	4.54496	4.76077	4.50667	4.3603	4.7107
ILMN_1660568	4.66345	4.357	4.3758	4.71911	4.21555	4.449	4.68685	4.65033	4.29353	4.62064	4.69569	4.4373	4.57325	4.5098	4.74674	4.53073	4.66475	4.90631	4.41433	4.97144	4.42845	4.35158	4.72261	4.29492	4.54227	4.51651	4.61449	4.29787	4.30263	4.80961	4.59859	4.7496	4.53523	4.74485	4.75786	4.72026	4.55336	4.37731	4.89803	4.65112	4.45517	4.33811	4.59899	4.93037	4.51031	4.38347	4.45418	4.90116	4.91751
ILMN_1660577	9.02385	9.61231	9.43996	9.02352	9.70985	9.28365	9.47467	9.28049	9.25054	9.13586	9.46766	9.26939	9.43966	9.55038	9.29542	9.08001	9.19431	9.66694	9.06174	9.401	9.63352	9.17365	9.57465	9.43992	9.27327	9.27629	9.70453	9.49068	9.51553	9.32347	9.13958	8.96938	9.45464	9.06291	9.46118	9.2411	9.13154	9.29231	9.24115	9.35484	8.90477	9.57846	9.39752	9.38712	8.99411	9.47024	9.15095	9.59614	9.40869
ILMN_1660579	6.77759	6.33354	6.42531	6.45036	6.50823	6.35587	6.61273	6.57303	6.75803	6.57028	6.19114	7.25499	6.58077	6.51758	6.74426	7.18254	6.29546	6.55848	6.95906	6.78873	6.6799	6.57185	6.58818	6.57456	6.78692	6.44786	6.49226	6.57509	6.61123	6.91409	6.64479	6.9451	6.66517	7.14375	6.62109	6.44413	6.61209	7.10482	6.20752	6.81544	6.88573	6.28713	6.81008	6.15523	7.02328	6.81806	7.13788	6.26077	6.54912
ILMN_1660582	4.2464	4.76501	4.29634	4.34904	4.72736	4.76169	4.38792	4.26494	4.26044	4.06337	4.6281	4.3071	4.48321	4.54936	4.44164	4.40801	4.43848	4.55595	4.50798	4.36599	4.49013	4.58979	4.266	4.65564	4.42541	4.60545	4.42969	4.51968	4.43097	4.31969	5.01294	4.56854	4.21244	4.61462	4.45395	4.05461	4.57747	4.37237	4.08897	4.62347	4.29289	4.77939	4.67994	4.18356	4.55573	4.59623	4.63775	4.48338	4.78874
ILMN_1660585	5.32943	5.70873	5.25915	5.41526	5.39005	5.10412	5.57125	5.4018	5.41628	5.23396	4.96381	5.66221	5.2193	5.3636	5.76902	5.71923	5.3741	5.43602	5.47641	5.34603	5.12468	5.6503	5.34353	5.49624	5.17368	4.82608	4.86452	5.26453	6.10349	5.40418	5.62444	5.54145	5.60449	5.56505	5.4859	5.42167	5.50096	5.45816	5.78837	5.33714	5.53099	5.38295	5.52898	5.147	5.21482	5.34596	6.0515	5.14016	5.49365
ILMN_1660602	6.133	6.07838	6.29982	6.17212	6.38566	6.38796	5.87766	6.05728	6.1173	6.31884	6.00491	6.16702	6.59152	6.36905	6.57117	6.11671	5.58828	6.04731	5.93087	6.15114	5.94593	6.1385	6.25159	6.1146	6.29237	5.84653	5.88182	5.92394	6.52792	6.08157	6.26256	6.18402	6.51184	6.36441	6.42322	5.99514	6.35294	6.75943	6.1609	6.73057	6.58323	6.31157	5.91063	6.27311	6.41162	6.40912	5.83281	6.35054	5.98647
ILMN_1660624	6.71164	6.25645	6.0817	6.46347	5.81615	6.03479	5.65652	6.21123	6.10007	6.34167	5.91313	7.05242	6.20505	6.30939	6.03868	6.76483	6.81712	5.61674	5.90034	6.25254	6.47003	6.15232	5.58098	6.22624	6.84043	6.02805	5.7521	6.11243	6.48515	6.61141	6.56175	6.45582	6.38465	6.36148	6.42367	6.61039	6.42161	6.05153	6.03977	6.39333	7.6062	5.87178	6.26035	6.72349	6.2787	6.56649	6.49193	6.96737	5.81091
ILMN_1660629	7.4449	6.26012	7.32271	7.99379	6.56413	6.85575	7.21911	7.22081	7.23406	7.25802	7.06592	7.191	7.22935	6.81456	7.31797	7.60776	7.29206	6.99825	7.31332	7.20592	7.02028	7.28681	7.15079	7.05159	7.32171	7.25153	6.92303	7.21536	6.92996	7.02898	7.18221	7.02668	7.3625	6.85211	6.86161	7.38825	6.96919	7.17478	7.05403	7.11729	7.85084	6.98786	7.56174	7.33435	7.26475	7.17858	7.03428	7.60331	7.17097
ILMN_1660635	6.29198	6.80883	6.05981	5.92956	6.49624	6.23388	6.18615	6.07729	6.41732	5.9279	5.85197	6.06732	6.33802	6.77406	6.5684	6.4025	5.70725	6.35115	5.84119	5.78044	6.09106	7.00357	5.92229	6.34691	6.24556	5.81421	6.21488	6.38237	6.35236	6.34958	6.05362	5.98423	6.15265	6.11992	6.05907	6.11038	6.30811	6.16314	5.9049	6.25083	5.85048	6.30156	6.08608	5.8255	5.76694	6.56721	5.82	5.35337	6.05561
ILMN_1660661	5.25602	4.78067	5.17973	4.87367	5.22464	4.77682	5.22205	4.97493	5.50526	4.7927	4.75906	5.37451	5.2586	5.12377	5.1071	4.90691	4.84626	4.89239	5.0258	4.85329	5.19361	5.30791	5.23205	5.28127	4.8661	4.96764	5.21736	4.73004	5.09924	5.21476	5.16312	4.96825	5.30188	5.20647	4.89617	4.92244	5.21157	5.34178	5.08972	5.21504	5.23516	5.10914	5.13193	4.71658	4.81326	5.02015	5.22289	5.33745	5.10242
ILMN_1660663	4.53163	4.69642	4.72694	4.14753	4.89584	4.57224	4.46785	4.62826	4.81114	4.57319	4.69405	5.03341	4.58656	4.34529	4.52398	4.9189	4.31398	4.76193	5.15234	4.73448	4.78669	5.03192	4.62078	4.37034	4.78871	4.41918	4.30487	4.71318	4.50922	4.75954	4.62842	4.73016	4.92304	5.25682	4.72653	4.03723	5.08004	5.24429	3.89557	5.4471	5.2301	4.98961	4.99217	3.76291	5.02205	4.8865	5.31873	4.31567	4.53352
ILMN_1660691	10.957	10.8455	10.6372	11.0261	11.1011	10.6568	10.6737	10.553	10.7531	10.9344	10.663	11.3951	11.1558	10.7954	10.6304	10.8823	10.7776	10.8368	10.8516	10.9574	10.8461	10.8233	10.8523	10.4641	11.0429	10.5337	10.5984	10.8718	10.7198	11.3867	10.9671	11.0333	10.711	10.9188	11.0149	10.587	10.8407	10.7291	10.7162	10.8518	11.3783	10.875	10.7416	10.9761	10.9626	11.0006	10.9687	11.1179	10.6117
ILMN_1660698	5.60482	5.89341	5.56057	5.26149	5.45743	5.43417	6.08016	5.80105	5.67492	5.8927	5.66402	5.77923	5.26841	5.50202	5.38093	5.33648	5.8381	5.69247	5.75856	5.52718	5.61365	5.52818	5.54522	5.71023	5.79666	5.62525	5.91007	5.82249	5.06059	5.65145	5.59711	5.45342	5.6327	5.37699	5.78597	5.88999	5.70004	5.66563	5.99911	5.49631	5.05058	5.57068	5.68123	5.78302	5.27533	5.6735	5.83168	5.23741	5.5869
ILMN_1660723	4.08973	4.91892	4.25913	3.87576	4.52009	4.38919	3.75877	3.89881	4.47079	4.1857	4.14313	3.98308	4.61414	3.96705	4.77894	4.07478	4.33453	3.88195	4.42759	4.22884	4.429	4.40849	4.09833	4.10679	4.23555	4.33305	4.66707	4.37385	4.38278	4.16796	3.82469	4.25306	3.80078	4.22568	4.47042	3.80269	3.96342	3.75395	4.73587	4.38482	4.41378	4.38344	4.43546	4.52393	3.89074	4.37152	4.00574	4.95317	4.39502
ILMN_1660732	4.83206	7.20506	6.1359	6.13754	6.53432	6.78586	6.86433	6.55171	7.16426	6.29086	6.31941	5.36237	5.0976	6.43446	6.41051	6.96944	6.66918	5.43888	6.59913	5.42232	6.70527	6.35183	6.40053	6.63168	6.04429	6.73261	6.61808	6.84276	6.69596	5.88931	5.65518	6.19065	6.10553	5.30831	6.79273	6.05597	5.60925	6.70412	5.99886	6.76597	5.37937	6.42743	5.71656	5.36986	6.46473	6.35033	5.96144	6.24842	6.06517
ILMN_1660749	7.7694	7.79298	7.57314	7.30028	7.19295	7.67896	7.77821	7.56614	7.41271	7.36626	7.83156	7.7618	7.53321	7.49224	7.88914	7.50004	7.45273	8.05145	7.76298	7.36678	7.50962	7.42215	8.00534	7.68579	7.28376	7.87741	8.06473	7.78413	7.63552	7.6428	7.43072	6.98764	7.84793	7.47614	7.61405	7.45328	7.51383	7.51256	7.24537	7.60907	7.4491	7.5389	7.53207	7.58797	7.02406	7.79073	7.34798	8.25341	7.85077
ILMN_1660775	11.408	11.4051	11.5158	11.7352	11.6336	11.3481	11.4217	11.7216	11.6104	11.4177	11.6002	11.5302	11.7229	11.7026	11.5616	11.3934	11.6286	11.3639	11.6412	11.6182	11.4177	11.3628	11.3709	11.4383	11.4932	11.6908	11.423	11.7066	11.4841	11.4681	11.9033	11.4163	11.4284	11.4972	11.6916	11.4353	11.5505	11.6034	11.3905	11.427	11.7486	11.4848	11.5838	11.6357	11.6395	11.61	11.7581	11.756	11.4196
ILMN_1660787	4.87628	5.79721	5.07569	5.17341	5.63379	5.36902	4.96819	5.08981	5.11966	5.15588	4.83265	5.27989	5.37747	5.56983	5.30213	5.22122	4.95086	5.22035	5.25284	5.01795	5.00668	5.45051	4.94896	5.12393	5.00724	4.80506	5.46727	5.49154	5.03427	5.25454	5.39202	5.38404	5.07028	5.21952	4.6906	5.05871	5.30627	5.29888	5.7543	5.55973	4.87787	5.25476	5.13582	4.87439	5.88882	5.39788	5.24247	5.30467	4.98777
ILMN_1660793	6.56928	6.4868	5.97902	6.22611	6.55192	6.67103	6.01031	6.13112	6.14968	6.25585	6.55806	6.35552	6.26058	6.26068	6.22957	6.3097	6.3115	6.70209	6.51999	6.32662	6.178	6.24188	6.54144	6.11974	6.2139	6.01536	6.91005	6.68345	6.20361	6.52185	6.3392	6.03666	6.44025	6.70994	6.21153	6.2003	5.9469	6.47002	6.97684	6.1974	6.19779	5.82616	6.03006	6.35609	5.94917	6.23784	6.40771	6.9107	6.19666
ILMN_1660810	5.76311	5.70388	5.80964	5.89775	5.93141	5.80681	5.75605	5.93952	5.51052	5.57632	5.97267	5.34506	6.03276	5.86257	5.71406	5.80493	5.78355	6.04848	5.66449	5.9439	5.74362	5.59099	6.01742	5.91826	5.56829	6.10745	6.18997	5.94077	5.58202	5.33853	5.46131	6.08982	5.64091	5.81814	5.54435	6.04036	5.92606	5.63335	5.59363	5.76133	5.53533	6.11177	5.98895	5.71774	5.71624	5.96965	5.81618	6.05162	5.81906
ILMN_1660832	9.41488	10.2328	9.75019	8.75164	9.34162	9.37589	10.5947	9.45885	9.13309	9.37719	9.79369	9.54853	9.52643	9.47146	9.62202	9.52993	9.16366	10.0381	10.0333	9.35324	9.83882	9.08613	9.45802	9.95981	9.85981	9.57951	9.77352	9.90347	9.5185	9.61367	9.11477	8.98917	9.94454	9.31766	9.06781	9.69011	9.77095	9.55502	9.99033	9.34438	9.16687	9.63421	9.64099	9.70397	9.11479	9.71214	9.31787	9.86659	9.78713
ILMN_1660837	5.39559	5.49913	5.42064	5.98391	5.60066	5.30232	5.76405	5.66591	5.72954	5.2858	5.12116	5.28506	5.26731	5.73891	5.14576	6.17208	5.69438	5.41023	5.40919	5.58766	5.13079	5.26499	5.46111	5.51894	5.44664	5.57401	5.50593	5.54594	5.39389	5.54267	5.52683	5.50482	5.53169	5.70116	5.39919	5.70348	5.35267	5.95588	6.01764	5.28103	5.30387	5.63031	5.51667	4.95343	6.04918	5.29167	5.78241	5.67034	5.38116
ILMN_1660840	5.66849	6.04945	5.79801	6.23869	5.8618	6.28585	6.11341	5.8872	5.90107	5.79441	5.75302	5.85193	6.01678	5.95208	6.01476	5.96661	5.99422	6.0949	6.29679	5.87942	6.04237	5.89796	5.93223	6.00304	5.59569	6.16381	6.10445	6.15442	6.18261	5.85628	5.84905	6.4281	5.48992	5.72105	6.19058	5.83604	5.7711	5.65108	5.99815	6.00641	5.68048	5.7418	5.87933	6.027	6.3107	6.1238	5.98858	5.55018	5.87292
ILMN_1660844	6.10229	6.40195	6.3781	5.96788	5.89993	6.3206	6.09042	6.46547	6.09289	6.24951	6.16977	5.83385	6.5041	6.20478	6.54368	5.97457	5.98352	6.10757	6.13442	6.15557	6.10539	6.27916	6.04258	6.0146	6.34282	6.48314	6.41013	6.46277	6.25132	5.89951	6.49091	6.22437	6.13424	6.15202	6.54738	6.25575	6.08075	6.34223	5.93019	6.14849	6.21585	6.12778	6.15021	6.06065	6.11236	6.30704	6.22075	6.46301	6.19177
ILMN_1660847	6.0129	5.98914	6.25589	6.06639	5.60936	5.35269	5.65406	5.65588	5.7679	6.45164	5.66544	6.28784	5.63219	5.5816	5.67204	6.03919	5.8082	5.83993	5.55524	6.12586	6.12443	5.94064	5.82793	5.36994	6.05224	5.62217	6.09703	5.66428	6.0878	5.40584	5.88905	5.76524	5.97144	5.48559	6.28764	5.7265	5.87458	5.61937	5.11016	5.83401	7.45362	5.36817	5.9228	6.21419	6.05185	6.05509	6.15345	5.88774	5.01222
ILMN_1660856	5.21755	5.46956	5.14464	5.10502	5.22698	5.45873	4.73294	5.32736	5.32897	5.35835	5.03676	5.03499	5.64464	5.34073	5.03598	4.99257	4.77868	5.19614	5.27437	5.16016	4.94964	5.39026	4.88721	5.22217	5.05143	4.98676	4.90085	5.16286	5.37608	5.39331	5.18865	4.88852	5.2273	5.46475	5.47271	4.95327	5.15257	5.47277	5.56096	5.21306	4.97307	5.31829	5.22565	4.57246	5.09882	5.45197	4.89364	5.2098	5.32895
ILMN_1660869	4.43109	4.12264	4.45941	4.89157	4.65662	4.44751	4.52373	4.0688	4.41092	4.41784	4.31469	3.99382	4.61357	4.29619	4.6232	4.68693	4.47354	4.94889	4.25057	4.67938	4.57873	4.5454	4.36966	4.61358	4.91362	4.64158	4.12541	4.44194	4.54293	4.42755	4.70304	4.18333	4.66796	4.27194	4.75278	4.2011	4.5543	4.41042	5.18301	4.41836	4.27202	4.4615	4.49686	4.27697	4.4959	4.63134	4.24164	4.62477	4.47045
ILMN_1660871	4.57094	4.32514	4.17066	4.4065	4.14046	4.62228	4.59402	4.09919	4.08067	4.02584	4.49599	4.49678	4.30306	4.17931	3.98867	4.49519	4.15176	4.48288	3.92799	3.99197	4.39491	4.73341	4.33875	4.26111	4.30779	4.36606	4.18374	4.13413	4.6156	4.16752	4.3202	4.36354	4.02374	4.00103	3.88664	4.15536	4.33064	3.99152	4.1687	4.61023	3.92917	4.14605	4.04003	4.50148	4.24262	4.15328	4.45442	4.5661	4.57403
ILMN_1660880	5.52687	5.73238	5.75131	5.60987	6.17138	6.45616	5.50888	6.08733	5.53641	5.77805	6.09807	6.02969	6.13959	6.1078	5.55216	5.18453	5.80606	6.246	5.68846	5.94499	5.8274	5.86168	6.14674	5.63813	5.46973	5.97	6.20942	5.61529	6.26926	5.6401	6.24006	6.15452	5.86214	5.59212	5.64537	5.81786	5.92351	5.94963	6.25392	5.933	5.84623	6.08093	5.75348	5.85339	5.55699	6.11887	5.86602	6.1875	6.00996
ILMN_1660900	5.06474	5.52824	4.80466	5.1754	5.48194	4.91428	5.11021	5.06556	4.957	5.34209	4.96995	5.59822	5.02074	5.14984	4.84394	5.02561	5.07395	5.14991	5.27251	4.99225	5.28319	4.94118	5.40098	5.26214	4.90021	5.17881	5.27668	5.2083	5.09977	5.42198	4.91302	4.98372	4.95084	4.85522	5.16732	5.28224	5.25912	4.9294	5.30952	5.05849	4.98588	4.74594	5.3696	4.98441	4.92112	5.08908	5.08067	5.06209	5.17472
ILMN_1660907	3.67307	3.2422	4.14336	3.69569	3.39873	3.58362	3.89942	3.93834	3.60735	3.98859	3.99567	4.11985	3.89386	3.48276	3.53005	3.76209	3.68661	3.84206	3.26594	3.6405	3.68022	3.78556	3.7904	3.34111	4.00612	3.37779	3.91518	3.6668	3.68539	3.86406	4.01471	3.77685	4.00092	4.1196	3.49516	3.70921	3.3456	4.03956	3.18458	4.34697	4.14163	3.60535	3.27223	3.44168	3.27743	3.54219	3.86787	4.80991	3.48701
ILMN_1660923	9.19877	9.68832	9.74045	9.40966	9.41012	9.68665	9.89947	9.55224	9.74875	9.51961	9.70363	9.43886	9.1116	9.40204	9.50578	9.84196	9.48605	9.53301	9.75359	9.31975	9.83756	9.26807	9.79238	9.53261	9.59612	9.70403	9.53798	9.75561	9.81511	9.56547	9.71486	9.26149	9.67029	9.87436	9.60369	9.39592	9.92762	9.67147	8.93205	9.49179	9.83919	10.1403	10.0224	9.02761	9.59927	9.84376	9.85428	9.99437	9.8645
ILMN_1660942	4.13269	4.01205	4.42077	4.37487	4.50036	4.17432	4.47457	4.84343	4.36805	4.32301	4.53032	3.79457	4.685	3.98731	4.4058	4.45128	4.75618	5.61621	4.36752	4.60099	5.02955	3.68923	4.70746	4.59738	4.18106	5.64581	4.86886	4.25462	4.08791	3.94869	4.54516	4.13903	4.39279	4.57891	4.21311	4.62648	4.67604	4.33557	4.67264	4.66565	4.26172	4.60241	4.73848	4.17652	3.8519	4.40604	4.20413	4.98888	4.25677
ILMN_1660986	4.76347	4.79824	4.65711	5.3289	4.51146	4.61949	4.73302	4.8235	4.70757	4.89154	4.9124	4.87114	4.53843	4.46698	4.33393	5.00901	4.86929	4.92961	4.87343	4.23822	4.6953	4.67354	4.90991	4.55386	4.72883	5.04265	4.46597	4.55463	4.81408	4.6411	4.46244	4.49361	5.00324	4.4734	4.4988	4.61313	4.50075	4.7502	4.63019	4.82408	4.59534	4.48249	4.85328	4.8768	4.51068	4.8276	5.11691	4.45688	4.77652
ILMN_1661000	4.79973	4.59835	4.66348	4.70982	4.996	4.53988	4.5771	4.71905	4.8358	4.79357	4.54977	4.6479	4.96121	4.47692	4.58812	4.62352	5.10983	4.99652	4.63188	4.40648	4.56569	4.99747	4.72239	4.39274	4.88579	5.1572	4.68263	4.74895	5.21135	4.65895	4.56306	4.2451	4.83777	4.47346	4.80775	4.55735	4.78514	4.85657	4.85933	4.08588	4.84995	4.88128	4.4156	5.10412	4.82548	4.82504	4.8682	4.10579	4.90896
ILMN_1661002	10.0831	9.37032	9.81011	10.1902	9.66646	9.59375	9.61108	9.7392	9.88395	9.85511	9.72874	10.2748	9.73429	9.91983	9.81713	10.0774	9.83923	9.50759	9.54052	10.0811	9.79908	9.93946	9.75298	9.61409	9.96013	9.57158	9.29094	9.71073	9.67804	10.0839	10.0746	10.0689	9.78409	9.97256	9.85513	9.82665	10.0414	9.93758	9.41556	9.9579	10.1833	9.66659	10.1471	9.92749	9.98666	9.65457	10.1328	9.92334	9.81107
ILMN_1661138	6.06888	5.85202	6.05609	6.26877	5.99782	6.27526	6.22644	6.4045	6.14651	6.28415	6.13293	5.9717	6.12076	6.32696	6.1977	6.18793	6.07036	5.88216	6.27973	6.10696	6.06252	6.38936	6.02435	6.13513	5.91239	6.36692	5.84566	6.23897	6.15008	6.11452	6.11683	6.36836	5.98129	6.09911	5.97688	6.33603	6.19132	6.06153	6.12824	6.16661	6.1952	6.12764	6.30465	6.09483	6.07022	6.06172	6.28949	6.2645	6.2358
ILMN_1661142	5.21677	5.04345	4.95043	5.31672	5.04694	4.85263	5.30046	5.2841	5.13336	5.22902	4.99324	5.10669	5.12455	5.10425	5.1694	5.29219	5.46864	4.966	5.11494	5.19682	5.28141	5.23751	5.07602	5.18148	5.13662	5.12412	4.81389	5.04071	5.32068	5.42744	5.141	5.60905	4.88039	5.44551	5.22094	5.14022	5.00698	5.038	5.21012	5.04448	5.65448	5.09909	5.0065	5.07448	5.48644	5.02731	5.49028	4.44826	5.22749
ILMN_1661170	9.4565	9.89265	9.85177	9.34459	9.65752	9.72459	9.93744	9.4848	9.58353	9.56324	9.7608	9.46982	9.54303	9.4803	9.57522	9.54322	9.56922	9.93789	9.85149	9.32028	9.67871	9.50011	9.76649	9.88939	9.44633	9.79962	9.95199	9.71744	9.6169	9.63244	9.48938	9.28841	9.81348	9.39096	9.75801	9.44996	9.62928	9.59364	9.72337	9.4802	9.13838	9.99002	9.55774	9.51241	9.1892	9.62573	9.48011	9.91572	9.82329
ILMN_1661173	6.43032	6.60124	6.52304	6.73175	6.81166	6.39842	6.29074	6.41901	6.59618	6.55933	6.6037	6.55471	6.67672	6.81242	6.52055	6.33126	6.68423	6.47805	6.40697	6.77039	6.55622	6.77279	6.51087	6.48888	6.7699	6.58245	6.61196	6.59967	6.73067	6.56048	6.79754	6.76481	6.23895	6.5685	7.03266	6.64676	6.49231	6.90011	6.38797	6.53917	6.75131	6.47285	6.53075	6.40532	6.7951	6.71343	6.86809	6.44655	6.50114
ILMN_1661174	11.1041	11.7554	11.2707	10.4913	11.1381	11.3828	11.6934	11.1857	11.086	11.1695	11.1504	10.9689	10.8366	10.9339	11.0401	11.2289	11.1446	11.5403	11.6127	10.8256	11.1541	11.18	11.1826	11.5767	11.0312	10.9148	11.2964	11.3484	10.9902	11.2714	10.4803	11.0567	11.4408	10.3212	10.9962	11.3959	11.4967	11.0428	11.6669	10.8727	10.4809	11.0257	11.0224	11.4664	10.5998	10.7576	10.4766	11.2313	11.0548
ILMN_1661194	8.26627	7.45867	7.94608	7.90234	7.66071	7.32312	7.41049	7.86683	7.95015	7.80523	7.61148	8.7824	7.41118	7.40967	7.86996	7.90841	7.61594	7.25324	7.6775	7.96865	7.84418	7.82148	7.85618	7.63125	8.05781	7.09094	7.39097	7.65335	7.54322	8.53475	7.5972	7.63283	8.05188	8.09464	7.96137	7.64641	7.99613	7.68722	7.53549	7.76694	8.09642	7.68204	7.99947	7.20231	7.58571	7.46446	8.07974	7.9817	7.69243
ILMN_1661196	7.27987	6.41735	7.47191	6.93831	6.81191	6.87543	6.59327	7.47333	7.32516	6.98792	6.70544	7.53757	7.50713	6.9711	7.05843	7.14428	6.68006	6.97108	7.01411	7.21654	7.0945	7.36728	6.70594	6.95949	7.25906	7.23461	6.70671	6.9147	6.46568	6.95168	6.63333	7.38533	7.37624	7.61699	7.15175	7.01008	7.42762	7.22946	6.7133	7.5543	7.78681	6.4128	7.54837	7.21568	7.83443	7.00578	7.69673	7.11661	7.03653
ILMN_1661197	4.37206	4.78142	4.49914	4.33479	4.87206	4.76245	4.24226	4.54918	4.39132	4.55326	4.63225	4.32465	4.52743	4.37499	4.44496	4.40189	4.57486	4.68805	4.39397	4.29044	4.65393	4.48412	4.42658	4.71772	4.2291	4.87013	4.40403	4.72402	4.66428	4.47767	4.23586	4.70673	4.46325	3.5634	5.07749	4.25068	4.46199	4.42862	4.17979	4.72628	3.98766	4.65187	3.98791	4.49931	4.95305	4.68709	3.78814	4.43019	4.81527
ILMN_1661264	6.98692	7.55186	7.09452	6.79278	7.15297	7.16239	7.33156	7.2416	6.74046	6.99021	7.3562	7.00272	7.30518	7.4412	6.94725	6.88276	7.21379	7.46195	7.30757	7.25532	6.91809	6.75384	7.16606	7.54105	6.98404	7.17122	7.53419	7.37649	7.01249	7.0064	7.02908	7.07796	7.1698	6.9818	6.84133	7.31693	7.18009	6.95785	7.26216	7.11503	6.67333	7.24588	7.05627	7.20081	6.77971	7.34758	7.09272	7.68515	7.14346
ILMN_1661266	6.24973	5.56346	7.05565	5.28657	5.83812	6.79844	5.87958	3.72183	5.11075	5.48983	6.89311	4.48421	6.32452	6.83111	6.15347	5.60928	5.0661	6.69744	6.27527	6.77946	6.39531	6.17482	6.7028	5.66715	6.47938	5.12736	6.58433	4.43995	4.16383	6.3627	6.5903	6.93701	6.62436	6.79888	2.78505	3.62497	6.49732	6.33738	5.48758	7.90695	5.59977	7.50932	7.11521	6.53035	6.21798	6.775	5.67149	5.98284	6.57696
ILMN_1661293	4.6259	4.55015	4.36899	4.29777	4.36502	4.51994	4.60269	5.03509	4.72632	4.27433	4.49579	4.55303	4.64131	4.48524	4.38716	4.48424	4.40652	4.09788	4.5137	4.32448	4.15863	4.30889	4.58221	4.54242	4.80547	4.69925	4.52454	4.47817	4.54144	4.27463	4.42757	5.06066	4.35826	4.28731	4.55281	4.48419	4.25802	4.55642	4.47522	4.4342	4.59561	4.52852	4.33829	4.47548	5.26897	4.44344	4.571	4.13611	4.724
ILMN_1661306	11.034	11.2609	11.1436	10.5483	11.1252	10.8596	11.4212	11.0682	10.9472	11.0481	11.1858	10.9654	10.6231	10.9741	11.0918	11.1304	11.0707	11.1338	11.1905	10.7354	11.2139	10.7856	11.5162	11.1554	10.8328	11.0361	11.2355	11.1525	11.1196	11.2596	10.5963	10.418	11.3164	10.8107	10.7249	11.0837	10.9878	10.7965	11.3518	10.6829	10.4247	11.1982	10.8866	11.0047	10.6967	11.002	10.5115	10.9299	11.1393
ILMN_1661335	5.17889	4.38747	4.82785	5.34167	4.52855	5.1502	5.20731	4.85623	4.6625	5.08382	4.72538	4.54368	4.77352	4.76993	4.90714	4.52796	4.46856	5.76289	4.64335	4.82771	4.95525	4.74499	5.28877	5.09432	4.96986	5.44384	5.63502	5.05562	4.32833	4.45166	4.85469	4.95531	4.74405	4.26362	4.63724	4.99896	4.93835	4.66746	4.96415	4.38642	4.62965	4.82079	5.05017	4.41402	4.84053	4.44441	4.72843	5.64214	4.41759
ILMN_1661337	5.44624	5.72878	5.47602	5.35281	5.63672	5.41139	5.9567	5.60837	5.33682	5.94659	5.90808	5.42032	5.66868	5.6922	5.60421	5.51689	5.96595	5.67336	5.97432	5.66621	5.57159	5.41656	5.81455	5.7275	5.6082	5.30097	5.89974	5.46092	5.95732	5.86626	5.50326	5.53999	5.6228	5.33576	5.72196	5.95472	5.59802	5.21674	6.01032	5.47798	5.11767	5.68037	5.44573	5.62305	5.36924	5.93192	5.61887	5.95344	5.80236
ILMN_1661342	5.05329	4.61069	4.76486	4.92472	4.5596	4.60049	4.9362	4.93725	4.4701	4.80016	4.61152	4.65877	4.36463	4.41104	5.04789	4.81382	4.5846	4.80445	4.965	4.48671	4.76701	4.22702	4.92144	4.93326	3.96012	5.54932	4.82637	4.49475	4.29371	4.69509	4.43461	5.11991	4.56654	4.28041	4.227	5.0595	4.59837	4.4011	5.16478	4.09902	4.05676	4.71084	4.79052	4.88604	5.16458	4.40881	3.8265	4.72201	5.16398
ILMN_1661343	3.82155	4.12936	4.61002	3.59785	3.99165	3.52957	4.36947	4.45787	4.01947	4.40152	4.21955	4.69968	4.34139	3.98312	4.20555	4.58277	3.92197	3.83084	3.98516	4.20839	4.47766	4.20934	4.10982	3.6355	4.93218	3.90324	3.5467	4.39401	4.24232	4.49011	4.21707	3.60371	4.75035	4.90674	4.4096	3.69088	4.65578	4.88439	2.99926	4.79517	4.78742	4.50852	5.20102	3.55755	3.6169	4.2143	5.00364	5.73769	4.53351
ILMN_1661346	8.3021	8.70233	7.86082	7.82091	8.37215	8.63671	8.61144	8.25023	8.18828	8.00835	7.97483	7.72497	8.02417	8.48699	8.32824	8.1801	8.37001	8.6657	8.44045	8.18317	7.83815	8.29356	8.1735	8.588	8.06619	7.71775	8.5306	8.31678	8.4721	8.41867	7.80533	8.54943	8.42159	8.25677	7.97937	8.55061	8.37273	8.2871	8.84008	7.88386	7.61063	8.12417	8.21456	8.45988	8.03425	8.18424	7.74166	7.89106	8.38215
ILMN_1661359	5.10719	5.24523	5.02924	5.26934	4.92478	4.56548	4.81554	4.67656	5.06248	4.94206	4.79698	5.1886	5.12489	4.66674	5.09729	4.76422	5.23698	4.17859	4.77216	4.8865	4.88285	4.8869	4.93053	4.49009	4.74512	4.78724	4.87967	5.106	4.71852	4.98575	5.0206	4.73941	5.05067	4.36549	4.94742	4.97985	4.85333	4.76102	4.65702	4.92828	5.51109	4.98605	4.99162	4.70237	4.8951	4.97204	4.62532	5.03738	4.76273
ILMN_1661366	5.87651	5.62395	5.71033	5.51716	5.54831	5.6369	5.92416	5.35251	5.61276	5.66056	5.85541	6.16566	5.56822	5.35277	5.79098	5.82138	5.3189	5.73867	6.07051	5.34777	5.88585	5.75954	5.62085	5.36742	6.00118	5.77319	5.41348	5.81562	5.56122	6.01404	5.587	5.96563	6.02128	5.95564	5.43472	5.55566	5.93002	6.20537	5.43701	5.68745	6.14464	5.7111	5.93675	5.27292	5.3921	5.91234	6.00542	7.34864	5.69274
ILMN_1661409	5.00858	4.6096	5.03264	4.73112	4.88303	4.71156	5.01792	5.12306	4.93506	4.74015	5.00186	4.86335	4.91747	4.65494	4.97153	4.87226	5.16299	4.93782	5.3351	4.8096	4.54544	4.40275	5.29066	5.18344	4.9413	4.85064	5.27876	5.34598	4.35256	4.82332	4.77971	4.69832	5.08262	5.03101	4.74913	5.10115	4.85404	4.97745	4.99803	4.68466	4.80597	4.90767	4.7613	4.79799	5.23126	4.76602	4.80608	4.19965	5.07879
ILMN_1661416	4.88787	4.66081	4.88677	4.49993	4.34445	4.27167	4.47536	4.76648	4.37762	4.66878	4.70309	4.46126	4.80744	4.46862	4.57444	4.95195	4.59133	4.48699	4.81595	4.2491	4.72046	4.54489	4.75391	4.58574	4.8864	4.58203	4.40465	4.67907	4.70489	4.59682	4.80997	4.31418	4.71452	4.46464	5.21273	4.68188	4.66961	4.61258	3.94026	4.8563	4.80962	4.56611	4.63847	4.41054	4.47841	4.66928	4.98114	4.29817	4.32734
ILMN_1661424	5.37858	5.91697	6.03332	5.53388	5.75583	5.79757	5.62147	5.81012	6.06213	5.87532	5.84615	5.82569	6.00228	5.94037	5.90972	5.2415	6.22361	5.9574	5.60809	5.54271	5.90447	5.61923	6.08786	6.02204	6.07172	5.57296	5.42489	5.96987	5.72096	5.46932	6.04744	5.83023	5.73516	5.60885	6.32331	6.01443	5.93787	5.95473	5.71408	6.03179	6.05137	5.7064	5.9879	5.71788	5.71283	6.02441	6.31735	5.48138	6.02603
ILMN_1661432	6.9583	7.87201	7.8275	7.64545	7.68121	7.663	6.88814	7.72415	7.10725	7.45529	7.64812	7.20005	7.08421	7.64197	7.49104	7.57087	7.47369	8.193	7.44624	7.10658	7.42434	7.37317	7.38453	7.70197	7.23495	7.46963	7.66202	7.75632	7.40351	7.02343	7.54452	7.59883	7.7119	7.55034	7.30838	7.55888	7.13641	7.72465	7.72073	7.74768	6.97015	7.53055	7.34597	7.89804	7.41247	7.71204	7.1899	7.81948	7.51633
ILMN_1661439	8.24127	7.31156	8.0217	8.13367	7.81912	7.66369	7.99148	7.89241	7.79733	8.18488	7.81421	8.55414	7.66599	7.79929	7.76163	8.01003	7.99871	7.53571	7.83723	8.16197	7.85818	7.85046	7.88376	7.59936	8.33687	7.85124	7.63589	8.00802	7.77732	8.08029	8.29601	7.59456	7.77298	7.63813	8.06943	8.13749	7.98199	7.55113	7.4576	7.89452	8.65728	7.76522	7.85324	7.91083	7.60236	8.06944	8.19021	8.12347	7.53849
ILMN_1661461	6.62971	6.14082	6.60726	7.76969	7.66451	5.9824	6.11669	7.73653	6.57356	7.08879	6.44394	7.53704	7.06816	6.74593	7.01675	6.35294	6.38222	6.15623	6.57047	6.12962	6.44909	7.52022	6.79985	6.80239	7.23035	6.57336	6.24778	6.65757	6.70295	6.96608	6.60956	7.40684	7.13558	8.59953	6.74013	6.72158	7.07137	7.13175	5.45947	6.54256	7.25122	7.38084	7.64701	6.17779	8.05718	6.24792	7.28999	5.52316	6.84922
ILMN_1661484	4.71132	5.15655	4.89537	4.60955	4.94331	5.21311	5.1419	4.81368	4.80667	4.63033	4.93738	5.16923	4.78512	4.99093	5.00801	5.0246	4.6369	5.01334	4.80196	4.75052	4.72794	5.31684	4.85754	5.08597	4.78605	4.98602	4.95732	4.8897	4.76119	5.12783	5.11145	4.90874	5.11659	5.16778	4.94229	4.55562	4.80171	5.08194	5.05941	5.0342	5.00038	5.12651	4.90374	4.64398	4.56544	5.30537	5.01081	5.58827	4.99395
ILMN_1661485	7.13961	7.61363	7.37504	6.88539	7.61581	7.32344	7.31136	7.07541	7.34858	7.01855	7.31266	7.06251	7.09236	7.24682	7.45758	7.28323	7.42296	7.4986	7.36743	6.83888	7.06727	7.50445	7.14422	7.584	7.22483	7.20048	7.45034	7.27984	7.4844	7.34352	6.99374	7.46632	7.27485	7.02217	7.50684	7.24777	7.39094	7.46223	7.39085	7.31108	6.92081	7.23657	7.11087	7.21334	7.55364	6.92919	6.98277	6.91233	7.44095
ILMN_1661490	6.81865	6.39026	6.42838	6.32761	6.68808	6.63936	6.77372	6.29441	6.94692	6.64164	6.24515	6.23567	6.02479	6.47816	6.57181	6.68982	5.93125	6.72167	6.67746	6.91105	6.93795	6.31717	6.63728	6.54665	6.52167	6.50521	6.54898	6.1591	6.33253	6.27918	6.52092	6.4399	6.65545	6.72334	6.67243	6.36459	6.62371	6.33524	6.50892	6.36869	6.24248	6.46395	6.22613	6.4562	5.82877	6.51468	6.08732	5.59651	6.00204
ILMN_1661500	4.3121	5.32944	4.7066	4.93444	5.16405	5.15995	5.10098	5.09171	4.76027	4.72764	4.93883	4.69922	5.13263	5.04981	5.15261	5.20188	4.77497	4.77824	4.72823	4.93819	4.58005	4.8266	4.96342	5.17414	4.75443	5.2552	5.01121	5.22834	5.03496	4.59836	5.19534	4.66129	4.81526	4.89628	5.03456	4.70315	4.88458	5.08158	5.01065	4.74628	4.85415	5.36984	4.88085	5.12485	5.5096	5.33705	4.87339	4.80516	5.12186
ILMN_1661519	5.39508	5.41031	5.17597	6.00368	5.40812	5.92016	5.34598	5.35002	5.33224	5.23705	5.24949	5.18399	5.25334	5.14504	5.90702	5.65007	5.63381	5.21622	5.55918	5.10338	5.08953	5.72945	5.53063	5.66297	5.57006	5.63256	5.54587	5.2059	5.1709	5.15003	5.18111	6.46179	5.22312	5.81945	4.84875	5.71622	5.46709	5.1961	6.5302	5.2584	5.1789	5.18524	5.07704	5.20875	5.70835	5.17214	5.19674	5.97297	5.52255
ILMN_1661537	9.13258	8.71503	8.9953	9.15075	9.48498	8.94481	8.60907	9.00981	9.38024	8.86777	8.98588	8.90071	8.97723	8.88381	8.82497	8.88691	9.00773	9.18775	8.6449	9.15298	9.35076	9.03964	9.21268	8.82683	8.73926	8.85778	9.01176	8.99165	9.01997	8.8	8.89659	9.01987	9.05376	9.54103	8.81053	8.6457	8.79116	8.69127	8.83977	9.08253	8.98507	9.54032	8.55019	8.87216	9.22737	8.84345	9.1838	9.23096	8.92473
ILMN_1661554	6.14398	5.70275	6.19353	6.49539	5.91089	6.65392	6.43603	6.52225	6.06919	6.33776	6.56262	6.11483	5.89025	6.00473	6.06437	6.30369	6.52719	6.20742	6.25501	6.1869	6.42975	5.69887	6.30632	6.23269	6.15566	6.8652	6.33197	6.21562	5.87175	5.83487	6.17945	6.47342	6.10415	5.94641	6.12485	6.32661	6.3357	6.02665	6.26842	6.01833	6.33546	6.05765	6.04685	6.17033	6.29645	6.17248	6.24362	6.45101	6.21345
ILMN_1661593	7.48664	7.98998	7.71987	7.48822	7.89875	7.45584	7.2783	7.4011	7.98652	7.54432	7.06205	7.70092	7.81075	7.77029	7.55125	7.9899	7.31831	7.36724	7.66421	7.67774	7.64731	7.56254	7.37896	7.67226	7.61451	7.67311	7.42926	7.85536	7.85788	7.46553	7.85492	7.47968	7.49606	7.53303	8.10573	7.48265	7.56465	7.88522	7.66784	7.85153	7.52206	7.88752	7.39761	7.41583	8.25689	8.01529	7.63949	6.91312	7.61573
ILMN_1661594	6.77282	7.21187	6.93403	6.77722	6.79584	7.03073	7.05868	7.02224	6.94531	6.84312	6.75207	6.70688	7.01817	6.98488	7.0996	7.07311	6.99505	6.87112	7.24016	6.82967	7.04671	6.60676	6.82466	7.07762	6.89245	6.93634	7.19055	7.19604	6.7347	6.89047	6.71502	6.83512	7.03186	6.85299	6.96805	7.06998	6.90894	6.90497	7.07295	6.78334	6.63205	7.06857	7.01945	6.97682	6.9494	7.00686	7.03429	7.27998	6.98605
ILMN_1661596	5.64208	4.89163	5.10916	5.25011	5.19268	5.15617	5.20525	5.13492	5.46195	5.48457	5.15258	4.99301	4.62407	5.34396	4.78083	5.13402	5.087	4.81314	5.14191	5.32987	5.09601	5.07321	5.31978	5.0779	5.27035	5.78779	5.37556	5.03592	5.15632	5.02771	5.16641	5.12355	4.91625	5.02835	5.70234	4.96539	4.83649	5.18754	4.74112	5.12119	5.60593	4.82166	5.23058	5.35248	5.40093	4.49689	4.87094	5.11228	5.0375
ILMN_1661599	6.5345	5.31512	5.99917	6.66575	6.3311	6.14771	7.06912	6.10754	6.41286	6.25292	5.95051	6.0271	5.40732	5.98529	6.7038	6.7616	7.38873	5.59494	6.68828	5.85115	6.20874	7.03854	6.14746	6.72503	5.7537	6.39133	6.69661	6.24825	6.54268	6.06139	5.58032	6.70874	6.06045	6.1402	7.18347	5.67221	6.65856	6.41118	6.01535	6.6775	5.95207	5.48364	6.13502	5.64544	6.80696	6.07349	5.98328	5.78973	6.39225
ILMN_1661622	5.92564	5.92749	5.87899	6.30337	6.13105	6.11489	5.8633	5.65267	6.25426	5.6397	5.81392	5.8154	5.98071	6.07844	6.10855	5.97192	6.10507	5.97072	5.94285	6.19105	5.58087	6.23237	6.00683	6.05635	6.00989	6.00734	6.50895	5.79975	5.6683	5.54863	6.23895	6.26717	5.95693	5.77475	5.71863	6.32952	6.22495	5.66697	6.03505	6.10348	6.35492	5.96188	5.83045	6.29532	6.02103	6.13696	6.03346	5.69742	5.72615
ILMN_1661627	5.92086	6.07759	5.78805	6.04622	5.95085	6.29882	6.02721	5.78942	5.93509	5.98855	5.85968	6.08834	6.24048	6.03668	5.99993	5.87867	6.12622	6.07482	6.11821	6.14558	5.69931	5.96053	5.71988	5.95713	6.29715	5.76028	6.3	5.87739	5.89263	6.00102	6.01771	5.83067	6.03194	6.1006	6.24766	6.05417	6.06915	6.2327	5.85817	5.90095	6.39674	5.89278	6.06802	5.94479	6.25899	6.101	5.91371	6.15528	5.94173
ILMN_1661631	10.2937	9.47615	9.89744	9.91151	9.53698	9.84623	9.86004	5.59864	9.00696	10.285	9.62941	10.1539	9.5247	9.02223	9.95712	9.45084	9.3538	10.0563	9.72957	10.2457	8.97674	9.23637	10.2807	8.69337	9.3421	9.04372	9.61209	6.2738	9.43319	9.24823	9.79393	9.87402	10.0325	10.0661	9.01419	9.16523	9.62796	9.77707	9.28944	9.23673	10.6208	9.55966	9.95585	8.5533	8.64595	9.62255	9.76646	10.2908	9.92158
ILMN_1661636	6.4066	6.11111	5.84689	6.53572	6.08682	6.18144	5.54711	5.99787	6.54078	6.31474	5.9768	6.11718	5.94535	6.05666	5.94836	6.16026	5.83106	5.83817	5.99875	5.96624	5.92183	6.5432	5.90682	5.90734	5.60504	6.25688	6.18719	5.9881	5.67994	5.97168	5.72133	6.36056	6.13073	6.1615	6.03678	6.3644	5.50847	5.89225	5.65117	6.11656	6.60092	5.60426	6.2368	6.35631	6.59749	6.21174	5.61392	5.77004	6.02163
ILMN_1661646	6.01955	6.01305	5.49438	4.93682	5.90281	5.37631	5.43233	5.80905	5.43987	5.63501	5.30243	5.35537	6.03523	6.45251	5.42576	5.21218	5.04583	5.91421	5.52787	5.82167	5.28037	5.37574	5.52345	5.97048	5.07959	5.69097	6.08818	5.25669	5.47792	5.59543	5.27088	5.81978	5.71516	5.73446	5.03494	5.74364	5.46903	5.44482	5.95933	5.56708	5.08689	5.84263	6.09584	5.72247	5.52107	5.21778	5.50007	5.1603	5.48831
ILMN_1661647	4.59064	4.4575	4.45227	4.79451	4.61369	4.52879	4.41708	4.55532	4.51209	4.77229	4.47785	4.55268	4.33397	4.62512	4.80998	4.808	4.5736	4.7655	4.304	4.643	4.85211	4.40626	4.727	4.5127	4.69997	4.67515	4.47095	4.34339	4.68555	4.49548	4.40938	4.69536	4.49485	4.53305	4.70678	5.13533	4.2329	4.63936	4.30608	4.41891	4.92292	4.08401	5.03161	4.77412	4.76105	4.11476	4.32769	4.78863	4.17172
ILMN_1661650	7.32172	7.09729	7.1614	7.2096	6.90757	7.08051	7.36797	7.38582	7.13307	7.23828	7.0922	7.0274	7.12373	7.27705	6.92085	7.06269	7.31347	7.27599	7.21927	7.11421	7.124	6.94934	6.97356	7.13529	7.13985	7.28909	7.21992	6.96064	6.8659	7.02222	6.97	7.08238	7.21105	7.28664	7.20302	7.20849	7.23569	7.0031	6.9915	7.25174	7.28954	6.86277	7.37518	7.33754	7.56435	7.13915	7.1912	6.73313	7.41943
ILMN_1661664	4.93931	4.71992	4.8278	4.60874	4.69489	4.90576	5.02342	4.77584	4.56545	5.18341	4.72216	5.41064	4.57326	4.47952	5.10202	4.6822	4.41714	4.90365	4.73248	4.62252	5.21719	5.12469	4.71959	4.53441	4.72879	4.78001	4.77254	4.89843	4.8642	5.10051	4.55112	4.4891	5.00972	4.62908	4.36918	4.72247	5.07927	4.83838	4.75802	4.37989	4.95619	4.63384	5.13686	4.8491	4.86921	4.89381	4.5073	4.29302	5.00842
ILMN_1661695	8.16476	7.36636	7.7219	8.34367	7.79113	7.64158	7.55739	7.80471	7.80503	8.17341	7.38857	8.16658	7.92229	7.80707	7.41832	7.80945	7.74972	7.68953	7.74336	7.88242	7.87671	8.00858	7.64063	7.61183	7.79951	7.63297	7.72271	7.58295	8.00679	8.17095	8.22644	8.04419	7.58932	7.96647	7.37984	7.6846	7.85847	8.15487	7.31367	7.97503	8.98741	7.53383	7.30767	8.23212	7.46969	7.63773	7.75991	7.79203	6.9992
ILMN_1661717	6.90308	6.77889	6.96106	7.0094	6.55259	6.95738	7.21061	6.71781	6.87794	7.09651	6.92922	6.75542	7.19003	6.84914	6.90647	6.80685	6.95198	6.95625	7.05007	6.98718	7.04418	7.06258	6.83326	6.80916	7.3904	6.66628	6.91397	7.08146	6.8303	6.94372	6.65023	7.00108	6.96895	6.8971	7.05722	6.91709	6.8406	6.96907	6.92554	6.84112	7.27026	6.70514	7.26106	6.6249	7.01323	7.30077	7.67159	6.4371	6.92725
ILMN_1661755	6.90205	6.59651	6.07839	6.78454	6.88177	7.15981	6.24223	6.32051	6.1347	6.34108	6.25692	6.712	7.31191	6.97003	7.05063	6.17189	6.41631	7.39236	6.61492	6.56337	6.31073	7.1058	6.71115	6.23314	6.05683	6.1423	7.24911	6.80452	6.7579	6.58459	6.53408	6.99973	6.7545	6.33106	6.394	6.55543	6.32465	6.76144	6.28854	7.15676	7.14991	6.893	6.608	6.72454	6.14597	6.73553	6.67064	7.66151	7.10563
ILMN_1661799	7.65986	8.17459	7.86893	7.79209	8.2854	7.76359	7.7057	7.68426	8.02642	7.78098	7.60315	8.09492	7.70241	7.81178	7.68757	7.83974	7.65799	7.87533	7.90206	7.74313	8.20125	7.97953	7.69947	7.95033	7.76078	7.80337	7.7025	7.96977	8.11936	7.80573	7.7311	7.75326	7.75331	7.89302	7.94733	7.66404	7.94564	7.86682	7.96035	7.6735	7.97304	8.17017	7.60489	7.84434	8.07028	7.8046	7.81734	7.40185	7.55504
ILMN_1661809	6.44934	5.76397	6.24285	6.3219	6.38269	6.1588	6.07449	6.35103	6.49377	7.05493	6.30059	6.29703	7.19245	6.53853	6.26826	6.13361	6.80972	6.06102	6.73777	7.30213	6.09645	6.18259	6.22006	6.51631	6.77716	5.68114	5.84258	6.00165	6.63703	6.75475	7.3717	6.38195	6.90193	6.94766	7.3157	6.9023	6.30986	6.251	6.05635	6.74986	7.1696	6.17106	6.8117	6.84967	6.29945	6.07015	6.64643	6.44883	6.37007
ILMN_1661833	7.4679	7.57599	7.4966	7.46013	7.20728	7.11819	7.57187	7.2183	7.55165	7.53089	7.42231	7.48756	7.21826	6.98404	7.4063	7.84821	7.43402	6.97567	7.40065	7.23834	7.43113	7.34066	7.27553	7.31077	7.30257	7.60862	7.01472	7.25667	6.95339	7.28862	7.21545	7.40057	7.47195	7.38909	7.54038	7.33266	7.365	7.15104	7.13251	7.29732	7.41859	7.09455	7.35324	7.46101	7.73689	7.28647	7.44107	6.86132	7.64317
ILMN_1661886	7.25414	7.7526	7.29733	6.96	7.53204	7.51245	7.51058	7.57578	7.31068	7.01044	7.40614	7.09734	7.67485	7.82047	7.20143	7.25483	7.54342	7.34036	7.44221	7.67043	7.2781	7.25329	7.46081	7.65427	7.02679	7.44367	7.39142	7.73113	7.53919	7.42544	7.27003	7.3723	7.46955	7.09361	6.97377	7.39594	7.52422	7.229	7.67998	7.36225	6.75552	7.54206	7.34554	7.50546	7.38528	7.72986	7.15012	7.19374	7.81251
ILMN_1661917	11.7144	12.5531	11.8055	11.4606	12.2747	12.0585	12.1736	11.5985	11.6998	11.4181	11.5231	11.6683	11.69	12.1045	12.1386	11.8221	11.7865	12.029	12.3097	11.859	11.6866	12.0079	11.5305	12.0715	11.6258	11.9769	12.0109	12.1017	11.8273	12.0073	11.2704	11.9998	11.8565	11.5646	11.4554	12.1569	11.9184	11.6097	12.3886	11.527	11.3988	12.0552	11.7686	11.8504	11.687	11.842	11.3696	11.7154	11.9882
ILMN_1661945	9.403	9.87427	9.76596	9.53909	9.74436	9.6047	9.75635	9.37102	9.44264	9.39986	9.69907	9.67733	9.67242	9.84638	9.54241	9.38121	9.48028	10.0448	9.71376	9.54411	9.84939	9.3098	9.70312	9.70659	9.61605	9.26473	9.85348	9.66513	9.86438	9.73171	9.59264	9.30558	9.7295	9.47035	9.68855	9.42045	9.57281	9.51391	9.63677	9.75722	9.33433	10.0674	9.49176	9.53884	9.19464	9.71639	9.57262	9.68428	9.61387
ILMN_1662021	4.61827	4.29712	4.68095	4.84192	4.7618	4.60896	4.4095	4.92441	4.55684	4.89537	4.6451	4.99026	4.79754	4.43853	4.69282	4.67874	4.48959	4.95335	4.47005	4.40512	5.06272	4.35378	4.7017	4.48564	4.84677	4.8355	4.52435	4.46571	4.49727	4.62683	4.44974	4.59284	4.63841	5.07269	4.70224	4.36566	4.39582	4.61744	4.40389	4.99029	4.85037	4.63233	4.54562	4.68931	4.25372	4.91712	5.04293	4.56587	4.96571
ILMN_1662026	8.79425	8.79353	8.91853	8.97524	8.92754	8.95852	8.66023	8.92806	8.74646	8.69513	9.14985	8.74063	9.35043	8.89077	8.69553	8.40827	8.95411	9.23834	8.66751	8.75614	8.86979	8.51144	8.74597	8.96102	9.14757	9.32216	9.10942	8.83436	8.91818	8.82013	9.29903	8.4668	8.80271	8.94914	9.22107	8.49852	9.01539	8.83406	8.71011	9.01197	8.77957	8.86631	8.82068	9.04272	8.73288	8.839	8.91093	9.14106	8.9646
ILMN_1662049	4.33961	4.33406	4.25382	4.11198	4.20375	4.26624	4.16168	4.15215	4.42129	4.24896	4.22098	4.12714	4.68626	4.36583	4.31817	4.05194	3.89399	4.53054	4.31958	4.43012	4.19493	3.93378	4.61381	4.36679	4.23411	4.12869	4.32249	4.34071	4.43491	4.36175	4.36253	4.33587	4.34088	4.24238	3.92417	4.31338	3.91662	4.09305	4.69094	4.46031	3.65646	4.34328	4.08402	4.28561	4.67357	4.58748	4.43194	4.09689	3.95833
ILMN_1662065	5.34211	6.2493	5.73426	5.34768	5.8029	5.5869	5.72805	5.34882	5.62214	5.44031	5.5309	5.69305	5.59275	5.71065	5.76116	5.57749	5.49059	5.57749	5.85928	5.44949	5.71199	5.74946	5.68714	6.01467	5.52127	5.39222	6.0371	5.65816	5.42209	5.47517	5.39888	5.59321	5.57537	5.67299	5.75897	5.84743	5.07619	5.64292	5.87216	5.64103	5.085	5.90467	5.36362	5.46971	5.37768	5.61268	5.33681	5.4918	5.65364
ILMN_1662128	4.90392	4.60064	5.13203	4.26968	4.70309	4.50474	5.17143	4.9495	4.62913	4.83475	5.00762	4.89779	4.67922	4.77041	4.61943	5.12275	4.43797	5.12351	4.89374	4.72045	4.68437	5.17396	4.70788	4.70793	4.92046	4.40361	4.66484	4.74473	5.09853	5.05852	4.72512	4.78155	5.08523	5.24828	5.09098	4.44349	4.85598	5.21587	4.32848	5.1049	5.30483	5.28912	4.91664	4.35252	4.4052	4.82027	5.30554	5.85888	4.65292
ILMN_1662129	7.66916	8.34062	7.57513	6.8296	7.86948	7.99479	7.64719	7.07595	8.28642	7.84095	7.50241	7.56866	7.21878	7.49514	7.77716	7.69022	7.45711	7.47738	7.978	7.56905	7.85469	7.69259	7.55458	7.79749	7.66049	7.42388	8.01335	7.75572	7.71801	7.64114	7.50136	7.59336	7.67059	7.5684	7.59907	7.76881	7.51064	7.30873	7.81627	7.33376	7.2659	7.67568	7.53917	7.53798	7.91984	7.74419	7.31725	7.6938	7.52028
ILMN_1662130	9.61798	9.43392	9.79448	9.62542	9.51387	9.76791	9.67901	9.4155	9.68796	9.78245	9.72394	9.54986	9.3794	9.49908	9.61475	9.70416	9.40591	9.54898	9.76031	9.42582	9.59044	9.47462	9.68701	9.66753	9.43195	9.82424	9.81059	9.5675	9.52045	9.74525	9.34651	9.57465	9.46136	9.61975	9.6124	9.34416	9.52162	9.5574	9.26493	9.87466	9.17357	9.6502	9.5371	9.26888	9.71361	9.52156	9.54421	9.72161	9.60762
ILMN_1662161	5.00485	4.72877	4.535	4.82859	4.81314	4.77499	4.93575	4.73382	4.91707	4.47443	4.87409	4.67694	4.73844	4.68557	4.89399	4.86047	4.75683	4.83538	4.65344	4.58624	4.86488	4.69647	4.74654	4.93502	4.85978	4.87679	4.54207	4.80651	4.93425	4.79409	4.90925	4.78008	4.82346	4.67876	4.86762	4.63962	4.53166	4.53321	4.93275	4.74955	4.91691	4.95842	4.74691	4.75677	4.69385	4.72182	4.99887	5.47495	5.00693
ILMN_1662174	5.26768	5.55477	5.73397	5.2005	5.59099	5.20419	6.04311	5.80861	5.70167	5.44502	5.74219	5.30627	5.19774	5.26672	5.52523	5.44178	5.39092	5.05595	5.49773	5.01977	5.78373	4.98271	5.87512	5.43497	5.8416	5.53674	5.35936	5.53082	5.31251	5.19485	5.59398	5.05266	5.60863	4.67653	5.60568	5.2875	5.60897	5.50583	5.69224	4.89603	4.91407	5.36559	5.78876	5.33109	5.40064	5.10336	5.46092	5.15618	5.86091
ILMN_1662192	5.07688	5.18038	5.12271	4.18362	4.98656	4.83908	4.99408	5.14539	4.90541	4.72527	4.97504	5.10632	5.01367	5.12405	5.35679	4.96846	4.68735	4.81885	5.52215	4.64729	4.86609	4.89129	4.90769	5.12756	4.61783	5.09141	5.18218	5.50203	4.81326	4.79407	4.61	5.00284	4.55327	4.84257	4.9773	5.02623	4.92692	5.05389	5.34969	4.86882	4.63006	4.78099	5.20943	5.11761	5.13133	5.05073	4.6634	4.71732	5.29036
ILMN_1662198	6.04763	6.65445	6.1525	5.9605	6.25528	6.25675	6.64046	6.61337	6.04285	6.32199	6.5832	6.10855	6.29243	6.43415	6.46081	6.49805	6.33322	6.41466	6.56061	5.97174	6.23014	6.43559	6.51924	6.36241	6.11651	6.75401	6.58184	6.5276	6.51386	6.31898	6.54148	6.15252	6.17013	6.06325	6.58857	6.04905	6.19744	6.54833	6.20226	6.56541	6.07474	6.51382	6.39131	6.27442	5.80051	6.54459	6.47387	7.00214	6.5522
ILMN_1662232	8.66791	8.90394	8.6147	8.74838	8.86002	8.69369	8.79163	8.83184	8.78338	8.47007	8.8137	8.64525	8.51927	8.6348	8.67656	8.7789	8.81728	8.6846	8.80493	8.69199	8.53169	8.53711	8.68386	8.69176	8.66109	8.64114	8.84287	8.97484	8.82422	8.91046	8.67073	8.51658	8.80241	8.58162	8.74884	8.54492	8.72478	8.75997	8.66328	8.56126	8.64116	8.8907	8.65906	8.6205	8.85019	8.66488	8.66288	9.29204	8.63474
ILMN_1662243	6.27336	6.4995	6.01105	6.32822	6.28091	6.04334	6.25718	6.01583	6.24986	6.15875	6.25888	6.37033	5.97593	6.08597	6.45746	6.18072	6.28397	6.43961	6.17981	6.28533	6.45172	6.37013	5.81628	6.19555	6.08558	6.08804	6.05486	6.34435	6.05637	6.26836	6.12305	6.4688	6.18752	6.42967	6.10145	6.32599	6.22463	6.50989	6.26393	5.87626	6.47969	6.29466	6.19402	6.14247	6.47039	6.36952	6.10905	6.45708	6.1914
ILMN_1662263	5.89986	6.07331	6.07071	5.8667	6.33178	5.69167	5.61599	5.70612	5.98473	6.03204	5.49145	6.0988	5.74125	5.96738	6.21859	5.87322	5.5986	5.8629	5.96223	5.68981	6.04508	6.38186	5.9789	6.01137	6.05589	5.60633	6.13155	5.7129	5.9808	6.1246	6.04056	5.77143	5.86459	5.8969	5.76061	6.19454	5.93388	6.09087	6.16988	6.07114	5.82424	5.90638	5.66873	5.85959	5.8046	5.18433	5.94033	5.93477	5.90913
ILMN_1662306	5.65101	5.67161	5.68628	5.5881	5.44372	5.36713	5.37631	5.54492	5.64597	5.60133	5.68572	5.53752	5.93653	5.36468	5.68808	5.47896	5.67821	5.95136	5.97259	5.27144	5.87695	5.62506	5.74774	5.76084	5.67382	5.39169	5.59137	5.29976	5.81889	5.78746	5.73503	5.49392	5.94592	5.85462	5.80545	5.64527	5.52715	5.45478	5.46551	5.61341	5.51974	5.51858	5.51583	5.10815	5.74366	5.8738	5.53301	5.61465	5.50734
ILMN_1662316	5.89532	5.89803	5.37813	6.07498	5.66565	5.74322	5.54346	5.28994	5.42758	5.65874	5.84105	5.95535	5.82779	5.78233	5.99949	5.6661	5.60383	5.3122	5.68758	5.89219	5.66579	6.0076	5.4844	5.70364	5.63254	5.64381	5.94646	5.64823	5.96539	5.67341	5.50237	5.55406	5.76594	5.62697	5.84896	5.59461	5.44626	5.71371	5.58053	5.53589	5.61155	5.6377	5.28956	5.57451	5.59569	5.82904	5.58363	5.54065	5.86359
ILMN_1662318	8.55441	8.43615	8.54264	8.03635	8.56371	8.29428	8.56015	8.10218	8.69842	8.39467	8.27802	8.23451	8.29149	8.37938	8.42325	8.18484	8.19977	8.38984	8.16411	8.25422	8.28988	8.71486	8.22693	8.55617	8.13024	8.12259	8.22842	8.14927	8.35515	8.4711	8.27417	8.26781	8.44	8.38532	8.50768	8.24434	8.35637	8.33613	8.54412	8.23754	8.30981	8.1954	8.14283	8.30964	8.51098	8.22339	7.96102	7.47672	8.38528
ILMN_1662328	5.82261	5.86762	5.95348	6.13481	5.64141	5.86233	6.11433	6.01635	6.06928	5.78404	6.54828	6.21542	5.6763	5.8457	6.12348	6.31244	5.93718	5.6508	6.21445	5.9427	6.24198	5.93464	5.88616	6.17781	5.74616	6.32738	6.20752	6.20227	5.80025	5.76744	5.80232	5.99388	5.76422	6.19215	5.95639	5.94193	5.92182	5.95736	5.95212	6.23596	6.02342	5.84158	5.95662	5.42681	6.14043	5.7861	6.20156	6.5208	5.77939
ILMN_1662331	5.39115	5.84861	5.59025	5.6842	5.69376	6.11185	5.69703	5.55839	5.53127	5.54401	5.42351	5.3193	5.85508	5.69747	5.81016	5.46662	5.57819	5.90748	5.51252	5.43959	5.31796	5.98701	5.59543	5.88793	5.308	5.90763	5.9278	5.86418	5.7474	5.59074	5.2677	5.64438	5.64001	5.87368	5.74524	5.6376	5.35599	5.36557	5.75447	5.66784	5.25807	5.85437	5.22566	5.69759	5.69757	5.64441	5.62986	5.48158	5.68946
ILMN_1662334	7.66251	7.90586	7.32213	6.97504	7.33714	7.66831	7.86415	7.77803	7.53132	7.35547	7.43782	7.32	7.22831	7.69402	7.60323	7.67121	7.33765	7.65975	7.77791	7.42697	7.47632	7.5581	7.56063	7.78353	7.0796	7.51707	7.78733	7.56001	7.39735	7.50584	7.03549	7.36914	7.67384	7.16592	7.49036	7.48391	7.60335	7.48619	7.66713	7.48527	6.83529	7.45488	7.64229	7.53817	7.32077	7.71	7.35169	7.64727	7.79666
ILMN_1662340	6.13583	6.30531	5.62445	5.76792	6.45125	6.25368	5.61536	6.21634	5.62567	5.46835	5.74972	6.11077	5.90027	5.7924	5.60919	5.54251	5.93266	6.32603	5.94288	5.87525	5.87073	5.58426	6.00048	5.70526	5.73459	6.1428	6.27888	6.05746	6.05857	5.70396	6.10826	5.87079	6.0756	6.04947	5.58477	5.43236	5.60206	6.24099	5.53456	6.046	6.28088	6.16217	5.51462	5.59581	5.92241	6.26403	5.53186	6.97703	6.12498
ILMN_1662358	12.0271	12.0866	11.7752	11.4771	11.8545	11.4475	11.0596	12.8123	11.2522	12.2489	11.9185	11.0753	12.7526	12.4426	11.8719	11.2959	12.6602	12.4909	11.2859	11.8865	11.567	11.7453	12.0601	11.7344	10.6807	11.5854	11.5904	11.7174	12.9113	12.2007	12.9216	11.2697	12.5153	11.7016	13.8265	11.3308	12.1199	12.425	10.9019	11.66	11.9547	13.4348	12.0159	12.4931	12.487	11.4352	11.5917	12.8238	11.5368
ILMN_1662359	4.85034	5.60134	5.72354	5.1845	5.35166	5.44054	5.13247	5.01577	5.11824	5.81025	5.41091	5.01521	5.60924	5.47079	4.76511	5.13336	4.67831	5.27945	5.46717	5.1695	5.462	5.52799	4.81418	5.29131	4.98404	5.48825	5.801	5.21071	5.43035	4.70183	5.48562	5.34012	5.02094	5.4239	5.39785	5.72134	5.2984	5.5034	5.63756	5.06922	5.53692	5.68679	5.03326	5.46577	5.1031	5.05042	4.88943	5.35979	5.38791
ILMN_1662364	7.69974	8.3219	7.76186	7.55845	7.74849	8.11498	8.01138	7.84923	7.71985	7.62166	7.77649	7.74268	7.76086	7.87608	7.88961	7.90478	7.82258	8.17755	8.25154	7.79452	7.75171	7.64656	7.99139	8.04324	7.527	7.93872	8.20709	8.02469	7.98002	7.91441	7.74761	7.68702	7.82142	7.67774	7.83327	7.94266	7.6942	7.67214	7.80011	8.01121	7.17379	8.04464	7.79824	7.64189	7.70738	8.24886	7.48492	8.25911	7.91005
ILMN_1662383	6.7346	6.57181	6.52268	6.60425	6.27814	6.45499	6.11965	6.32381	6.56605	6.42149	6.41967	6.80152	6.32926	6.36581	6.62203	6.66664	6.22625	6.43943	6.5268	6.30893	6.54085	6.92387	6.32182	6.58762	6.53749	6.55809	6.96956	6.35168	6.81928	6.27329	5.88307	6.59871	6.25852	6.82255	6.7184	6.40098	6.24579	6.58459	5.93745	6.57933	6.52375	6.36716	6.61681	6.35376	6.48675	6.41581	6.35589	6.20308	6.3284
ILMN_1662409	4.43315	4.46287	4.45852	4.39089	4.09869	3.99101	4.45702	4.18478	4.25306	4.63127	4.40007	4.54455	4.07708	4.16632	4.13893	4.0713	4.84737	4.27333	4.20728	4.24449	4.3378	4.52681	4.40538	4.01151	4.6811	4.82302	4.19539	4.41714	4.04468	4.24923	4.56672	4.38122	4.55945	4.55216	4.66454	4.28478	4.60977	4.71983	4.35928	4.58071	4.89635	4.35525	4.42514	4.29701	4.53547	4.49411	4.478	4.3986	4.30961
ILMN_1662417	5.09435	4.95297	5.07087	5.1832	5.19185	5.22289	5.44572	5.24572	5.14365	5.00864	5.32971	4.83348	5.10525	5.18858	5.38074	4.6515	5.22491	5.17589	5.2923	5.15363	5.11384	4.68434	5.35142	4.9927	4.88026	5.30526	5.29574	5.04302	4.8933	5.1973	5.14724	5.46773	4.92634	4.87466	4.90331	5.4864	4.88263	4.89061	5.22606	4.83349	4.86332	5.0187	5.18248	5.40086	5.3753	5.38059	4.8313	5.34027	5.17172
ILMN_1662426	7.09475	7.3247	7.3193	7.36329	7.85621	7.66634	7.14265	7.31293	7.33587	7.0886	7.17239	7.15698	7.56611	7.59461	7.3428	7.26963	7.24421	7.99223	7.11422	7.50442	7.46448	7.52668	7.2732	7.42071	7.39078	7.30193	7.5698	7.48759	7.44743	7.46193	7.34457	7.48025	7.47512	7.17723	7.36793	7.51955	7.39777	7.50482	7.80403	7.32348	7.40942	7.65272	7.18902	7.55788	7.21485	7.37801	7.30273	7.92534	7.30847
ILMN_1662438	9.36335	10.0821	9.63254	9.02927	9.76246	9.5815	9.77765	9.34115	9.50263	9.43283	9.51291	9.34869	9.27503	9.49153	9.82697	9.59319	9.40896	9.45097	9.92166	9.47073	9.48416	9.49487	9.61003	9.66507	9.21235	9.64551	9.68885	9.58308	9.58957	9.55079	9.32265	9.34994	9.64737	9.12151	9.72709	9.51924	9.44718	9.38274	9.79439	9.18803	9.12798	9.76315	9.4203	9.49961	9.17423	9.39815	9.20778	9.71648	9.51024
ILMN_1662451	4.78474	4.10745	5.17139	4.3382	5.22498	4.28089	5.20761	4.93132	4.89718	4.99737	4.78243	5.06141	5.85065	5.01193	4.6339	3.9241	4.22117	5.2964	4.93023	5.53378	4.19449	3.81148	4.94009	5.39553	4.76146	4.29046	4.98327	4.97992	4.44079	5.04819	5.0996	4.83544	5.07137	5.01574	3.74556	4.98361	5.15313	4.76909	5.24477	5.12221	4.43167	4.37047	5.23033	5.53317	4.48091	4.47398	4.59937	6.11451	4.97815
ILMN_1662463	3.71396	3.71652	3.89671	3.63306	3.60263	3.84738	4.11608	3.63419	3.68305	4.14686	4.00066	3.92597	3.75547	4.28317	3.40259	3.60756	4.03083	3.55339	3.7316	4.18299	3.96473	3.80151	3.97561	3.65407	3.65704	3.60757	3.71254	3.78835	3.89723	3.69217	3.9268	3.59659	3.88072	3.70888	4.18943	3.48221	4.13659	3.45151	3.07599	3.79348	4.10193	3.96865	4.52628	4.04414	3.50468	3.69523	3.47946	3.77925	4.1259
ILMN_1662470	4.99771	5.96809	4.64905	4.29207	4.94038	4.42484	5.02458	4.82243	4.7893	4.72593	4.62522	4.89205	4.27539	4.67585	5.24882	5.47995	4.446	4.63368	5.3634	4.49752	4.91185	4.83678	4.37995	5.06058	4.43246	4.67224	4.64948	4.96318	4.83798	5.03484	4.45791	4.25973	5.57603	4.92239	4.51143	4.93005	5.10915	4.80581	4.56588	4.43317	4.56237	5.27249	5.38974	4.57835	4.38277	4.78103	4.25991	4.74911	5.45746
ILMN_1662524	9.29377	8.4806	9.29938	9.58925	8.31782	8.2965	8.38112	9.14711	8.89684	9.19706	8.95514	9.72775	8.89046	8.82581	8.81177	9.22454	9.27769	7.3061	8.56902	9.51702	9.44771	8.9949	8.38289	8.44452	9.61153	8.60772	8.29552	8.80411	9.11463	9.22857	9.22075	9.49958	9.33248	9.22647	9.64874	9.07078	8.68679	9.0935	7.80845	9.42952	9.76994	8.8961	9.38776	9.07498	9.23641	8.94351	9.62074	9.47804	8.68721
ILMN_1662587	5.39364	4.87677	4.72813	4.73372	4.72409	4.9301	5.21469	4.92722	5.04521	4.76403	4.82072	5.118	5.47003	5.03881	4.85958	4.79826	4.38941	5.30049	4.85412	5.1745	4.52091	4.98159	5.04307	5.09894	4.30389	5.02555	5.47	5.03119	4.87813	4.74627	4.61123	4.8547	5.13487	4.62173	4.05904	5.28159	5.52773	4.93368	4.49444	4.61163	4.63661	4.84004	5.49453	4.91758	4.97771	5.05816	4.39707	5.236	5.35259
ILMN_1662617	8.68954	8.23651	8.96602	8.71158	8.9465	8.23577	8.62622	8.41116	8.3596	8.65299	7.90692	9.07917	8.53667	8.75102	9.11205	9.05868	8.72479	7.91748	8.89354	8.83104	8.72415	9.00141	8.2849	8.57932	8.15238	8.31371	8.42829	8.18356	8.95715	8.84268	8.5729	8.49675	8.77582	8.98457	8.78064	8.92368	8.33809	9.1343	8.50193	8.63418	9.29883	8.63444	8.87782	8.3637	9.30457	8.55108	8.8701	8.21788	8.38826
ILMN_1662618	10.7374	10.7352	10.7076	10.7357	10.848	10.5633	10.4263	10.6928	10.8224	10.6893	10.8771	10.8278	10.6606	10.8384	10.6107	10.6838	10.9156	10.3428	10.6934	10.8111	10.6511	10.5935	10.8114	10.5722	10.543	10.6113	10.3162	10.9719	10.897	10.8152	11.0611	10.6218	10.6686	10.712	10.8705	10.6649	10.5787	11.0761	10.1411	10.8256	10.6522	10.6188	10.6159	10.5789	10.7973	10.7456	10.9205	10.9284	10.6492
ILMN_1662640	4.52668	4.12802	4.52804	4.40746	4.09803	4.25921	4.12662	4.2939	4.67664	4.38952	4.85422	3.96429	4.25379	4.31438	4.07047	4.41138	4.46213	4.38431	4.07104	4.08736	4.35237	4.0943	4.37386	4.44122	4.24346	4.51198	4.0343	4.2193	4.71066	4.3639	4.03118	4.06917	4.73758	4.21394	4.4194	4.30129	4.38478	4.38049	3.86288	4.47664	4.67031	4.12343	4.63653	4.54398	4.13168	4.31757	4.52828	4.77352	4.14996
ILMN_1662658	7.80501	7.71153	7.16007	6.97941	7.32064	7.51075	7.63333	7.42882	7.44663	7.29204	7.26712	7.16613	7.39977	7.78197	7.64713	7.57303	7.26133	7.75544	7.78902	7.1723	7.36214	7.29672	7.62756	7.64553	6.98685	7.32365	7.83554	7.58244	7.40107	7.45177	7.22778	7.03573	7.66429	7.12731	7.33812	7.45781	7.47711	7.41705	7.55877	7.40097	6.9477	7.34044	7.40699	7.46222	6.74617	7.33489	6.99398	7.62299	7.75137
ILMN_1662686	6.34338	6.45934	6.36312	6.3142	6.24438	6.33062	6.57855	6.50455	6.266	6.45602	6.29759	6.09669	6.5693	6.74567	6.59712	6.02873	6.43737	6.23422	6.55586	6.2837	6.25524	6.30639	6.16821	6.49597	6.33851	6.47292	6.41613	6.18299	6.45448	6.20738	6.5979	6.65924	6.20445	6.29852	6.77534	6.48789	6.2303	6.44377	6.31516	5.9408	5.882	6.299	6.57419	6.72063	6.70895	6.20427	6.22189	5.50906	6.545
ILMN_1662719	5.73663	5.35395	5.42378	5.1193	5.14186	5.28504	5.79127	5.78362	5.53871	5.56585	5.40608	5.64382	5.29916	5.33676	5.46577	5.40669	5.43053	5.56275	5.75933	5.2967	5.93406	5.57931	5.3366	5.3228	5.00842	5.71588	5.19098	5.45702	5.55444	5.70702	5.71803	5.35352	5.36796	5.61826	5.53722	5.40899	5.41909	5.39263	5.32482	5.59008	6.05027	5.58538	5.49225	5.45185	5.66342	5.62127	5.93044	5.19985	5.69489
ILMN_1662741	8.5848	7.31698	8.07627	8.61996	7.89262	7.68594	7.99714	7.76011	7.99954	8.31798	8.0279	8.596	7.80107	7.77509	8.19032	8.55071	8.23178	7.46919	8.25963	8.44063	7.85449	8.47561	8.03084	7.94362	8.10314	8.09861	7.35494	7.98394	7.5683	8.08567	8.04576	8.63688	7.79832	8.16086	7.84846	8.18255	7.97839	7.57609	7.89767	7.99608	8.94266	7.46214	8.67871	8.15405	7.94654	7.94246	7.99589	8.20946	7.76025
ILMN_1662795	6.75192	6.77756	7.08077	8.01351	8.70758	6.91958	6.10901	8.0671	7.51949	6.50664	7.51167	7.00379	8.03811	8.11551	6.26522	7.37887	6.27398	6.82485	6.71914	7.47472	7.46052	6.62141	6.58095	8.39201	7.291	7.22294	7.86654	8.02117	7.00416	5.56341	7.19491	7.53731	7.40068	8.04599	7.36992	7.48007	6.71532	6.47494	8.34	6.7522	5.75756	8.68449	7.52998	7.48027	9.00574	6.63154	7.30545	7.13964	6.48267
ILMN_1662799	10.1303	9.7367	9.8724	10.1143	9.97347	9.67888	9.54715	9.82171	9.9091	9.87039	9.99535	10.0963	9.76308	10.0475	9.8495	9.9963	9.72604	9.48418	9.7127	9.99844	10.0696	10.0361	9.61352	9.66721	10.2738	10.0587	9.50815	9.93315	9.88655	10.135	10.0551	9.99919	9.87269	9.90686	9.78869	10.0114	10.069	9.91099	9.99978	9.94185	10.3287	9.867	9.92665	9.89828	9.93095	9.88688	9.98163	10.3494	9.58327
ILMN_1662839	6.99895	7.44581	7.0428	6.7628	7.43457	7.49412	7.5707	7.14669	7.14149	7.06109	6.85831	6.84893	6.64429	7.35403	7.33546	7.29129	7.11047	6.85848	7.54986	6.84903	6.93262	7.578	6.98989	7.22852	6.75935	7.24437	7.48308	7.24752	7.14891	6.91012	6.4659	7.49926	7.04265	6.87155	7.17277	7.15969	6.90535	6.95303	7.43593	7.00842	6.24753	7.03183	7.19954	6.68006	7.28801	7.1919	6.6843	6.89472	7.25134
ILMN_1662843	9.57674	9.17752	9.38181	9.34846	9.0698	9.02888	9.44828	9.13714	9.32687	9.51355	9.19583	9.73195	9.34212	9.16676	9.23755	9.50277	9.57262	9.05876	9.4768	9.47685	9.36587	9.14389	9.2005	9.2543	9.38943	8.91264	9.07095	9.29352	9.48113	9.47931	9.53341	9.25872	9.33333	9.43799	9.62392	9.23634	9.41835	9.43843	8.92834	9.29366	9.73353	9.42238	9.40831	9.26483	9.24921	9.30918	9.45431	9.21136	9.24847
ILMN_1662846	7.2853	7.34644	7.14655	7.03284	7.23447	6.80833	6.8577	7.16046	7.36351	7.23641	6.82129	7.55651	7.40799	6.98365	7.0077	7.10651	6.8652	6.76531	6.87827	7.38997	6.70181	7.84067	6.79657	6.86475	6.81821	7.08292	6.76992	7.3973	7.28303	6.93193	7.18401	7.10284	7.20091	7.67274	7.0745	6.86131	7.29605	6.9236	6.70282	7.55878	8.1357	7.02057	7.53056	7.13959	7.85707	7.12463	7.57657	6.43993	7.42464
ILMN_1662848	4.80624	5.26624	5.32798	5.22623	5.19261	5.23813	4.97861	5.05465	4.95594	5.4648	4.97063	5.12119	5.34934	5.29352	4.99901	4.97226	5.07914	5.39818	5.31598	5.27	5.06343	4.8957	5.15122	4.94968	4.81151	4.96784	5.32889	5.63371	5.31237	5.00332	4.82862	5.27804	5.05656	4.72378	5.4704	5.16339	5.11344	5.38587	5.21713	5.50557	5.0479	4.80108	4.93361	5.41536	5.02449	5.17921	4.87818	5.42422	5.20849
ILMN_1662865	7.21921	6.36059	6.1326	6.97368	6.5349	6.56811	6.15392	6.8654	6.51329	6.85255	6.42622	7.17655	6.65658	6.72646	6.64007	6.96835	6.54532	6.28367	6.47533	7.15664	6.21605	7.53885	6.71209	6.11021	6.7983	6.04875	6.1895	6.29571	6.24966	7.05852	6.63271	7.38917	7.14806	7.5901	5.9437	6.79248	6.93085	7.16304	6.30253	6.69015	7.22518	6.84898	6.92363	6.34109	7.11131	6.42734	6.73465	6.88397	6.61907
ILMN_1662878	5.45688	6.01468	5.95331	5.41309	5.46525	5.35507	5.26868	5.82293	5.24093	5.39757	5.53362	5.24538	5.76754	6.19674	5.31725	5.27329	5.48138	6.39269	5.96485	5.71301	5.14988	5.48268	5.76729	6.05045	5.3053	5.70099	5.87525	6.03798	5.07228	6.91726	5.51243	5.38167	5.03943	5.73658	5.23989	6.09423	5.42693	5.31133	5.89375	5.49737	4.8969	6.27564	5.90063	5.54763	5.35826	5.57172	5.50823	5.9748	5.41277
ILMN_1662896	4.98846	5.03076	5.26501	5.40193	5.32439	5.51541	5.52368	5.44728	5.0346	5.13658	5.78023	5.12455	5.56881	5.33001	5.28568	5.03417	5.13592	5.62596	5.30138	5.42992	5.25765	5.02583	5.37071	5.49435	5.25308	5.54691	5.59033	5.22276	5.56754	5.17564	5.35416	5.4126	4.99056	5.17123	4.99393	5.46848	5.07308	5.12041	5.39355	5.39069	4.87282	5.13747	4.90441	5.4845	5.44717	5.55512	5.36445	4.60658	5.35248
ILMN_1662905	8.91909	9.40601	9.01068	9.12219	9.40443	9.51831	9.3203	8.76727	8.88723	9.26752	9.27807	8.87005	9.28356	9.61549	9.35054	9.18986	9.37323	9.79758	9.41144	9.75242	9.35397	9.04117	9.64354	9.33031	9.4427	9.14403	9.30097	9.31137	9.56246	8.98569	8.96928	9.14958	9.48779	9.14487	9.16344	9.22711	8.83583	9.25591	9.67087	9.24082	8.94655	9.06457	9.23948	9.41319	8.94531	9.2715	9.08111	9.0966	9.14783
ILMN_1662910	4.37984	4.41171	4.86243	4.39137	4.41296	4.28329	4.32824	4.92708	4.16851	4.56736	4.40149	4.78588	4.99866	4.38063	4.41503	4.93701	4.95298	4.46265	4.53341	4.43711	4.65225	4.64674	4.58009	4.59054	4.71186	4.56824	4.59434	4.4162	4.77171	4.5268	4.8548	4.24511	4.69211	4.76353	4.88029	4.38741	4.66811	5.02783	4.54183	4.81889	4.61672	4.52798	4.80467	4.16932	4.24428	4.40225	4.31518	4.37853	4.76075
ILMN_1662932	12.459	12.2544	12.0563	12.8882	12.4932	12.727	12.0741	12.4405	12.673	12.3939	12.0351	12.7541	12.5009	12.7391	12.6289	12.6867	12.5325	12.0022	12.4624	12.5741	12.1959	12.7525	12.1437	12.2763	12.5149	12.4349	12.1576	12.5184	12.5482	12.5632	12.6642	12.7596	12.2122	12.7748	12.3585	12.6225	12.2407	12.603	12.2602	12.4258	13.0381	12.5296	12.7017	12.6796	12.8285	12.725	12.6747	12.6489	12.4458
ILMN_1662954	5.42277	5.61742	5.31614	5.20003	5.46974	5.23682	5.66186	5.12637	4.94286	5.13311	5.09239	5.44588	5.71983	5.38292	5.6379	5.65795	5.02253	5.33711	5.75173	5.13276	5.43858	5.56886	5.14447	5.54185	5.26066	5.08488	5.58863	5.45131	5.65579	5.47336	5.42887	5.45333	5.44412	5.47008	5.24878	5.31256	5.42664	5.72279	5.57176	5.44084	5.19179	5.68828	5.34234	4.7795	5.3843	5.63876	5.39594	5.5966	5.19284
ILMN_1662964	6.1888	6.35417	6.15709	6.15326	6.39792	6.65067	6.37164	6.35519	6.31411	6.41149	6.00476	6.11622	6.60167	6.92654	6.36565	6.52866	6.18686	6.54362	6.69019	5.96065	6.25261	6.63597	6.10845	6.41711	5.99322	6.21847	6.62539	6.29931	6.23219	6.53935	6.01258	6.39077	6.47761	6.50016	6.436	6.44497	6.29363	6.49043	6.81618	6.26993	6.15062	6.23336	6.37863	6.38237	6.51059	6.59793	6.31674	6.00371	6.53481
ILMN_1662970	4.63184	4.59081	4.33647	4.60002	5.01925	4.65879	4.62993	4.61874	4.73836	4.2324	4.52822	4.87722	4.50225	4.80338	4.5853	4.42042	4.2707	5.36319	4.82123	4.29609	4.55697	4.21948	4.93717	4.60441	4.87872	4.70045	5.08405	4.3654	4.58917	4.63413	4.94233	4.56878	4.63917	5.46962	3.7697	4.55585	4.51734	4.42743	5.71832	4.55703	4.73694	4.49409	4.88383	4.23326	4.378	4.24743	4.69664	5.1548	4.58588
ILMN_1662973	4.6369	4.64124	4.74838	4.58044	4.20555	4.52702	4.63971	4.73961	4.57257	4.21151	5.01019	5.13278	4.24504	4.34348	4.24378	4.48998	4.65398	4.45287	4.89148	4.68808	4.71807	4.52878	4.41755	4.23977	4.75695	5.04525	4.45961	4.42542	4.75661	4.77742	4.47563	4.43854	4.60235	4.64933	4.4158	4.76247	4.70533	4.60305	4.04539	4.87243	5.11334	4.47867	4.58212	4.27642	4.43681	4.62739	4.8257	5.39893	4.47397
ILMN_1663002	7.41503	7.96673	7.65687	7.43407	7.82369	7.51044	7.99495	7.7159	7.57848	7.51002	7.96185	7.29282	7.60089	7.62508	7.55438	7.45428	7.96791	7.73152	7.61965	7.62833	7.62664	7.34014	7.88385	7.65617	7.51147	7.72279	7.67214	7.95142	7.81396	7.76809	7.52272	7.0701	7.71343	7.42058	7.83841	7.68637	7.54993	7.39724	7.87481	7.58707	7.16292	7.80484	7.73612	7.51806	7.35399	7.78341	7.6566	8.02795	7.78156
ILMN_1663035	5.65893	4.78934	5.04702	5.6849	5.07897	4.83667	5.13435	4.97788	5.1018	5.43173	5.36803	5.61289	5.18543	5.60141	5.93464	5.2767	5.5674	5.02897	5.45098	5.57901	4.806	5.41604	5.01627	5.44239	5.66239	5.27117	5.27353	4.76688	5.30219	5.38096	5.32664	5.18289	5.26893	4.92425	5.04742	5.64457	6.10192	5.06865	5.50313	5.08811	5.74535	5.19174	5.34657	5.42958	5.14924	5.63835	5.82378	4.88019	5.54186
ILMN_1663068	7.25363	6.67573	7.5515	7.22815	6.96106	6.87414	7.11138	7.1788	7.14082	6.9424	7.32369	7.16064	6.53964	7.11783	7.15466	6.28842	7.27879	7.03391	7.11683	6.86864	6.92255	7.22041	6.80375	7.28446	7.36324	7.21073	6.8824	7.21163	7.02955	6.82979	7.48021	6.56369	7.11512	6.61888	7.0723	6.80775	7.68548	6.83139	7.46402	6.80362	7.08386	6.86283	7.38824	7.29785	6.82019	7.19712	6.99896	6.7903	7.4049
ILMN_1663080	8.34814	8.8679	9.64048	8.57088	9.431	9.12259	8.86519	9.35777	8.6106	8.65794	9.57183	8.85606	8.98693	9.03073	8.9202	8.69147	9.18165	9.69768	9.08277	8.81747	9.15088	8.54194	9.42184	9.39308	9.17727	10.0949	9.0341	9.22059	8.8617	8.62075	9.48397	8.36122	8.77476	8.87829	9.12822	8.52156	8.91878	8.94684	9.17109	9.23207	8.60649	9.33578	8.60185	9.01146	9.10761	9.13062	9.49712	9.05056	9.32946
ILMN_1663090	6.10277	5.58566	5.91415	6.32766	5.56841	5.53878	6.38305	5.71681	6.08063	5.91088	6.0125	6.05169	5.68416	5.8315	5.8858	5.83243	5.83086	5.61313	5.78423	5.56915	6.01232	6.01388	5.64286	5.99058	5.56879	5.9001	6.10711	5.75048	5.9044	5.94304	5.50738	5.82737	5.71486	5.96573	5.75219	5.7786	5.81091	5.53578	5.67254	5.39076	6.09109	5.61998	5.90088	5.79988	5.64104	5.86903	5.65636	5.56894	6.18026
ILMN_1663092	6.56123	8.01422	6.88787	6.81118	7.63644	7.44583	6.88133	7.11105	6.71664	6.83618	7.02813	6.76312	7.09444	7.42451	7.3905	7.02998	7.34985	7.27194	6.95803	7.36989	7.02232	7.10715	6.98725	7.35948	7.23711	7.21205	7.24282	7.46047	6.97134	6.95374	7.43181	7.20504	6.97926	7.15264	7.17587	6.9815	7.03444	7.11356	7.77599	7.12166	6.87062	7.54536	6.90584	6.93852	7.33838	7.37103	7.06265	6.51764	7.33699
ILMN_1663099	6.15649	5.22733	5.50478	6.03987	5.42347	5.38638	5.45248	5.4044	5.8428	5.85058	5.49908	6.11422	5.45892	5.29276	5.73965	5.99121	5.6206	5.16785	5.37755	5.36929	5.35834	6.27618	5.16693	5.74396	5.49105	5.4136	5.25854	5.1487	5.62276	5.89436	5.68259	5.79636	5.78081	6.30279	5.59436	5.71181	5.61102	5.28029	5.66167	5.80866	5.81919	5.48531	5.3289	5.71148	5.96335	5.25527	5.74802	4.99108	5.37929
ILMN_1663113	5.29903	5.16241	4.56284	5.78031	5.12491	5.22541	5.23614	5.35431	4.90912	4.84877	4.90537	5.39497	5.11257	5.0754	5.12339	5.22498	5.23642	5.40763	5.06953	5.24781	5.05505	5.02048	4.87636	5.20967	5.57775	5.28792	5.60214	5.12032	4.883	4.94587	5.30337	5.35384	5.2146	4.82765	5.00226	4.9224	5.08665	4.89293	5.4738	4.48513	5.52435	5.12288	5.22995	5.36291	5.23813	5.48031	5.02805	5.48928	4.96433
ILMN_1663119	10.0968	9.64714	9.40754	8.9123	8.92886	8.99455	8.31238	9.61691	8.98916	8.57052	8.46109	9.32251	8.22281	9.05823	8.74224	8.36779	8.8808	8.92805	7.98096	8.33189	9.26374	7.95445	7.86462	9.05867	9.79031	10.2993	8.39106	8.31438	8.50223	9.0302	9.68447	8.25018	8.71685	9.34876	9.01594	7.15275	9.52299	7.97013	7.81475	8.99714	9.7138	9.11813	9.16306	8.90688	9.97131	8.84574	8.49862	9.37114	8.53228
ILMN_1663132	5.93953	6.37422	5.72324	5.88387	6.28564	6.226	6.17746	6.24202	5.62832	5.66854	6.19456	6.14711	6.05578	6.33316	6.29315	6.17815	6.39922	6.20189	6.22911	5.98749	6.08014	5.99322	6.32733	6.45736	5.75893	6.10358	6.62621	6.23253	6.32042	6.17027	6.03308	5.59568	6.0884	6.00914	6.1216	6.13004	5.88786	6.34377	5.95957	5.85949	5.70963	6.20805	6.23196	5.95735	5.88147	6.45873	6.00273	6.25434	6.22891
ILMN_1663142	9.13243	10.6674	9.64908	9.72826	11.4394	9.94503	10.5397	9.47113	9.07472	9.73813	11.0947	9.22165	11.5982	10.8314	9.48425	8.73623	11.0948	9.78605	9.08692	10.8688	10.8092	9.14352	11.4454	9.02232	10.6692	10.8742	10.4429	10.8404	9.35989	9.26701	9.76002	8.64558	11.382	9.69843	9.57675	9.53667	11.0587	9.76014	10.3043	9.51988	11.2924	9.61672	11.7723	9.73665	11.4727	10.2697	9.04122	9.05033	10.9456
ILMN_1663160	4.96275	5.78875	4.7091	5.32314	5.27388	5.51819	5.38051	5.63536	5.09037	4.94013	5.28293	5.24218	5.31911	5.41975	5.70251	5.40744	5.42557	5.16914	5.41017	5.33553	5.25	5.34992	5.27459	5.55311	4.9297	5.85038	5.78915	5.53683	5.24472	5.23381	5.03362	5.31918	5.31421	4.97361	5.17828	5.41474	5.25725	5.04536	5.52443	4.83352	5.03898	5.33891	5.3928	5.22698	5.54905	5.59966	5.05442	5.53491	5.64656
ILMN_1663179	5.21475	4.88403	5.05095	4.51649	5.50338	5.24243	5.06548	5.09662	4.57142	5.25407	5.00205	5.21586	5.07114	5.06572	4.91249	4.83929	5.03176	5.31246	5.25323	5.09976	5.10683	4.78978	5.02384	5.25769	5.20565	5.41189	4.99638	4.90024	5.08038	5.15733	5.067	4.89053	5.02322	5.03768	5.28798	5.03535	5.62573	5.2696	4.5515	5.14937	4.89246	5.01956	4.89662	4.91118	5.22682	4.92295	4.9389	4.6436	5.34603
ILMN_1663195	7.73844	8.45923	7.63828	7.59576	7.91581	7.77998	8.13065	8.01883	7.98681	7.73191	7.94136	7.71663	7.69182	7.89718	8.14477	7.8168	8.04799	7.50284	8.01549	7.88368	7.72511	7.81091	7.94742	8.06542	7.63495	7.99928	7.93972	8.13355	7.94558	7.8134	7.66467	8.13522	7.86796	7.70971	8.09926	7.83997	7.76398	7.96673	7.54688	7.6266	7.53281	7.90404	7.97128	7.65765	7.56126	7.88928	7.62975	8.09582	7.98338
ILMN_1663220	6.29975	7.01049	7.06183	6.58227	6.8401	6.58924	6.64011	6.7371	6.80609	6.85274	6.95039	6.89542	6.48822	6.62247	6.45033	6.60021	6.40026	6.91335	6.88707	6.87933	6.73009	6.60742	6.8379	6.83384	6.7029	6.4766	6.84113	6.76589	6.94229	6.62382	6.54186	6.48211	6.95033	6.7725	6.98604	6.73739	6.63958	6.71986	6.74352	6.63488	6.29412	7.10754	6.62572	6.39037	6.54913	6.60712	6.71148	6.44866	6.45985
ILMN_1663313	8.41017	9.24955	9.57753	9.15252	9.40466	9.47512	9.498	9.4342	9.15655	9.35164	9.30702	9.22642	9.13317	9.19108	8.82069	9.19007	9.29137	9.9112	9.46854	9.16748	9.19018	9.10747	9.28666	9.30329	9.66005	9.27798	9.49761	9.26646	9.19204	9.23553	8.9672	9.1087	9.29121	8.95378	9.05362	9.14903	9.74796	9.32532	9.89533	9.28555	9.0085	8.71243	9.02558	9.16812	9.2453	9.25685	9.55582	8.90094	9.48678
ILMN_1663347	4.64057	5.3198	5.09633	4.85322	4.60554	4.57298	5.12839	5.19948	4.51525	5.22064	4.50265	4.27625	7.11213	5.6997	5.20204	4.64399	4.66099	4.44822	3.87124	4.3678	4.50861	4.849	5.26141	4.65628	4.1586	4.91593	4.26628	5.43315	5.94794	4.76226	5.78396	4.46722	4.7178	4.14915	9.23272	4.65176	4.48899	4.92357	4.12284	5.22394	5.03452	6.9072	5.45999	4.68321	4.53456	5.37182	4.60306	6.00915	4.7517
ILMN_1663379	5.88924	6.40957	6.08674	6.06043	6.32303	5.89225	6.03071	5.90128	5.70387	5.71165	6.17655	6.49067	5.96904	5.85779	6.21164	6.0059	6.05475	6.09643	6.07409	5.89666	6.09432	6.13358	5.93028	6.17969	6.13006	6.2265	6.17719	6.12697	6.18154	6.05752	5.74348	6.00024	6.1588	5.88601	5.95435	5.71583	6.16399	5.91695	6.28132	5.96463	5.84293	6.48621	5.7396	6.20015	5.66257	6.01331	6.10495	6.30578	6.13953
ILMN_1663390	6.15938	6.47366	6.41921	6.36573	5.6301	6.7556	5.87244	5.60299	5.47567	6.45558	5.56519	5.14835	5.47531	6.69094	5.51327	6.30682	6.88644	6.83405	6.21724	6.56145	5.63499	5.66817	6.27918	6.30819	6.68893	5.53434	6.72459	6.58045	6.31552	6.28777	5.52438	5.87154	6.63108	6.0145	6.9326	6.74195	6.21564	5.61828	5.67696	5.54494	6.02007	5.90318	6.88684	6.01723	5.37032	6.34196	6.06724	6.13638	5.23688
ILMN_1663407	6.67255	6.96819	6.83146	6.87517	7.21848	6.94605	6.86606	6.996	7.12619	7.01477	6.76113	6.99756	6.85479	6.92088	6.81616	6.82771	6.4911	6.72765	6.90843	7.05101	7.01001	7.02202	6.83543	6.81236	6.92418	7.08617	6.67236	7.11106	6.91642	6.91151	6.88323	7.1043	6.88228	6.70494	6.89326	6.92334	6.98664	6.99307	6.88294	6.92998	6.76983	6.88717	6.68848	7.20754	6.61481	6.82393	6.98284	7.11579	6.71979
ILMN_1663416	12.1822	12.6321	12.1822	11.9818	12.4891	12.2152	12.4593	11.9757	12.2756	11.9623	12.3763	11.9338	12.2428	12.2436	12.2793	12.1366	12.2367	12.3656	12.3879	12.2745	12.2633	12.2603	12.1519	12.3347	12.085	12.3783	12.3107	12.455	12.1912	12.346	11.9556	11.8966	12.3218	12.0442	12.0662	12.2711	12.1001	11.9055	12.3549	12.1328	11.9864	12.4054	12.331	12.1734	12.1589	12.2346	12.191	11.9239	12.2157
ILMN_1663422	9.07681	9.12651	9.24266	10.006	8.70713	8.24312	8.51269	8.88576	9.49594	9.19306	8.68743	9.53434	8.3128	8.73784	8.95222	9.42167	9.62188	7.91195	9.06319	9.1197	9.2686	9.63615	8.51616	8.88661	9.99215	9.14386	8.38013	9.46214	9.15379	8.981	8.7879	8.57724	9.25535	8.734	9.26888	9.22141	8.79976	9.30741	7.94858	9.27792	11.0246	9.05749	9.2667	9.17942	9.16511	9.35825	10.1501	8.45795	8.80762
ILMN_1663437	5.19257	4.20352	5.62953	5.48032	4.26183	4.38623	4.55066	4.75937	5.1268	5.35321	4.86317	5.09488	5.11774	4.88628	5.44973	5.74185	4.79073	4.24894	5.16025	5.69752	5.08564	5.09417	4.66683	4.62018	6.07091	4.59873	4.4632	4.89819	4.49158	5.24779	4.60676	5.27737	5.16433	5.47662	5.55603	5.39765	4.97676	4.54225	4.61449	5.29967	6.1153	4.74296	5.55504	5.0632	4.89248	5.19484	5.33353	5.35264	4.67994
ILMN_1663486	6.1536	5.66475	5.75531	5.62913	5.53164	5.62136	5.94164	5.6867	5.78148	5.68985	5.84553	5.43991	5.95718	5.701	5.79459	5.89879	5.61613	5.56531	5.72116	5.83284	5.62719	5.64274	5.6866	5.75912	5.68014	6.03525	5.46158	5.51308	5.59522	5.33175	5.80611	5.90528	5.7643	5.95245	5.9162	5.84618	5.57034	5.74096	5.61468	5.86594	6.31478	5.39915	6.05764	5.67156	6.226	5.82606	5.95123	5.71449	5.84078
ILMN_1663489	8.85802	8.03991	8.55984	9.19774	8.13232	8.10466	8.16201	8.29918	8.43351	8.73072	8.59188	8.74169	8.5924	8.50256	8.8085	8.65985	8.72356	7.94689	8.18839	8.77531	8.86319	8.61155	8.18373	8.28884	8.89175	8.43946	8.00219	8.12793	8.71525	8.72853	8.70776	8.78527	8.53541	8.95625	8.89577	8.64378	8.48598	8.44456	7.96819	8.67953	9.15069	8.39943	8.58912	8.52092	8.49873	8.36925	8.65917	8.40011	8.35603
ILMN_1663512	9.7259	9.93448	10.1688	9.633	10.0493	9.69817	9.8706	9.62791	9.59737	9.90229	10.1218	10.1306	9.98571	9.85792	9.60419	9.69959	9.84048	10.1347	9.84722	9.61973	10.0481	9.56962	9.91365	9.87239	10.3051	9.89067	9.9797	10.0037	10.0914	9.96079	9.96709	9.33692	9.99898	9.91442	10.1087	9.75454	9.86576	10.0252	9.66802	9.98798	9.80783	10.169	9.67675	9.80331	9.57841	9.95184	9.94549	9.75125	9.9571
ILMN_1663519	3.82514	3.60961	4.08532	4.31695	4.85569	4.30959	3.76477	3.72905	5.08988	3.8712	3.93557	3.9765	3.52824	4.08953	3.96939	3.93254	4.37368	3.5977	3.39904	3.80024	4.24571	4.11315	3.91025	4.26261	4.08647	4.33344	3.65509	3.93281	3.70623	4.02604	4.25619	3.9486	3.97472	3.86503	3.43688	3.90589	3.8098	4.4492	5.26123	3.81449	3.93596	4.05695	3.33998	3.76326	4.5399	3.79393	4.551	4.63205	4.10996
ILMN_1663532	5.11397	6.09933	5.44238	5.20834	5.63797	5.8755	5.65581	5.21406	5.39324	5.30766	5.77436	5.20266	5.78355	5.38802	5.48894	5.6136	5.656	5.40012	5.75816	5.32016	5.65039	5.33617	5.39731	5.64495	5.24654	5.77233	5.50837	5.47296	5.11447	5.37163	5.49419	5.72019	5.47088	5.57075	5.59035	5.37545	5.17689	5.5545	5.92626	5.44366	5.49164	5.42507	5.33287	5.60809	5.78527	5.37204	5.61068	5.00091	5.9486
ILMN_1663538	6.08635	6.83691	6.039	5.62595	5.70557	5.58712	6.11439	5.8024	6.16278	5.76951	5.97324	5.79761	5.66774	6.05837	6.20459	5.8715	5.64322	6.12076	6.39879	5.43419	5.79845	5.94223	5.62212	6.09696	5.55571	5.99825	6.21718	6.04272	5.851	6.10046	5.4283	5.50025	6.14413	5.4259	5.79301	6.05288	5.93875	5.91288	6.11474	5.51195	5.50134	6.19152	5.9046	5.95435	5.49956	5.89308	5.45177	5.64968	5.87883
ILMN_1663541	5.58492	5.89119	5.71262	5.27406	6.05381	6.2591	5.69592	6.0003	5.618	5.55492	6.05024	5.55536	5.82117	5.70339	5.85503	5.67431	5.58734	5.77537	5.75244	5.78404	5.78894	6.03381	5.74011	5.70272	5.50946	5.77755	6.06495	5.98476	5.99665	5.66477	6.11787	5.6274	5.33415	5.53223	5.95924	5.54076	5.86157	5.79727	5.59603	5.582	5.54586	5.60962	5.83651	5.63861	5.68398	6.04095	5.62619	6.22222	5.62333
ILMN_1663577	5.45058	5.95751	5.68289	5.94864	5.89895	5.89936	5.88006	6.09636	5.81005	5.85275	6.33313	5.69166	5.9608	5.87064	5.67355	5.74816	5.52352	5.80703	5.97384	5.76891	5.76081	5.86194	6.11605	5.83557	5.55005	5.71047	5.89631	6.05102	5.88019	5.51877	5.47938	6.01867	5.78011	5.83662	5.86039	6.00816	5.99135	5.46725	5.79331	5.21638	5.98101	5.69268	5.94052	6.18226	6.14179	5.90361	5.66689	5.35497	5.66121
ILMN_1663605	5.54512	5.34373	5.39338	5.6544	5.59674	5.43828	5.36225	5.84961	5.65962	5.45698	5.60231	5.51065	5.42695	5.56496	5.49143	5.39536	5.67757	5.27693	5.74967	5.55283	5.31437	5.49675	5.19967	5.38639	5.59333	5.40763	5.2259	5.58561	5.67719	5.71175	5.55486	5.49556	5.46559	5.55171	5.6366	5.66624	5.41669	5.37672	5.38082	5.30648	5.83684	5.39648	5.53786	5.43029	5.49084	5.57629	5.33141	6.07202	5.39842
ILMN_1663616	7.50003	7.1376	7.31899	7.37699	7.60778	7.66937	7.45708	7.0803	7.06232	7.46717	7.37242	7.17876	6.88698	7.58428	7.1733	6.89323	7.1607	7.80017	7.1952	7.3839	7.40201	7.14614	7.47714	7.30753	7.45561	7.23525	7.52782	7.54333	7.3749	6.88836	7.36048	7.56517	7.11716	7.05575	7.34421	7.40065	6.96103	7.1617	7.71566	7.2758	6.98166	7.30948	7.16149	7.38598	7.26256	7.01621	6.98852	6.87132	6.72989
ILMN_1663618	7.73555	6.65009	7.48774	7.77176	7.13216	7.00179	7.41464	7.58327	7.24008	7.65159	7.65837	7.99442	7.50341	7.28859	7.5162	7.50759	7.38678	7.02258	7.44964	7.6398	7.77855	7.24035	7.38052	7.25415	7.78941	7.3453	6.92518	7.41438	7.5509	7.66755	7.77513	7.63613	7.45005	7.79122	7.39785	7.80378	7.0372	7.28713	7.16428	7.65956	7.89167	7.21817	7.52394	7.17321	7.69603	7.60826	7.77607	6.69245	7.53684
ILMN_1663631	11.0524	11.1778	11.0667	11.0085	11.2311	10.6994	10.7761	11.0066	11.3361	11.1421	11.1136	11.2298	10.7821	10.757	10.9179	11.0093	10.9588	10.7223	10.9842	11.2316	11.3199	11.1756	11.0714	10.8526	11.0293	11.1343	10.6897	11.1353	10.845	11.1919	11.201	10.9849	10.7709	11.131	11.2276	11.0855	11.2306	10.9931	10.623	11.333	11.0255	11.0766	11.0849	10.8865	11.1861	10.8869	11.2897	10.7558	11.0316
ILMN_1663664	8.16862	8.60721	8.39301	8.52599	8.52058	8.4569	8.42452	8.14122	8.61538	8.20826	8.50814	8.26114	8.38313	8.39255	8.51093	8.44427	8.28682	8.61446	8.3321	8.2155	8.57694	8.23502	8.53281	8.53413	8.32673	8.25021	8.48412	8.49313	8.86117	8.32312	8.24377	8.29951	8.41228	8.68619	8.52266	8.50863	8.42976	8.51564	8.45848	8.49545	7.94844	8.63236	8.29532	8.54815	8.47391	8.43331	8.339	8.4507	8.37706
ILMN_1663667	5.99324	6.16662	6.03662	5.78748	6.13475	6.18087	6.02091	5.97567	6.05423	5.87113	6.30491	5.86965	5.83328	6.14061	6.22514	6.00249	6.02909	6.07107	6.20495	6.08549	5.93388	5.93103	6.14919	6.28575	5.90968	6.12633	6.13405	6.13463	6.19455	6.0965	6.1219	5.96094	5.97203	6.0167	6.22687	5.87766	6.0405	6.20612	5.76457	5.91955	5.87983	6.15562	6.13164	5.86705	5.91904	6.01981	5.91084	6.43406	6.17043
ILMN_1663685	7.62143	8.02427	8.00585	7.15885	7.69526	7.80734	7.99427	7.49995	7.59855	7.79921	7.73745	8.20978	7.43942	7.42247	7.71908	7.89533	7.65239	7.64209	7.90072	7.2903	7.79787	7.62	7.91565	7.87969	7.56512	7.76636	7.79213	7.83394	7.93782	7.78936	7.5451	7.14187	8.02406	7.40742	7.93531	7.21953	7.8066	7.74356	7.31133	7.58143	7.53486	8.00015	7.79438	7.58255	7.16313	7.88136	7.29119	7.9553	7.98298
ILMN_1663751	6.69295	7.27118	7.02197	6.83289	7.14247	7.26654	6.94642	6.54747	6.9367	6.9944	6.57335	6.81529	7.14267	7.27322	6.88057	6.93522	6.78901	7.31651	7.21558	6.76164	6.96119	6.57235	7.08813	7.37642	7.05189	6.54075	6.95165	6.79701	7.38938	7.1321	6.78057	6.7915	7.09548	7.00391	7.50523	7.04856	6.70525	6.99817	7.24021	6.94996	6.37047	7.19051	6.69867	6.88212	6.67499	6.56219	6.59782	6.14216	6.99228
ILMN_1663799	12.253	12.4358	12.2906	12.1879	12.3574	12.3243	12.6099	12.4412	12.5121	12.2657	12.1101	12.3513	12.246	12.447	12.4699	12.2503	12.2608	12.3853	12.4816	12.3761	12.3256	12.5725	12.3111	12.4376	11.9205	12.2924	12.3609	12.3032	12.3427	12.4232	12.1034	12.4436	12.5302	12.3178	12.2495	12.4505	12.3643	12.2401	12.3164	12.0153	12.1096	12.3618	12.32	12.5614	12.4068	12.2248	12.2906	12.3586	12.4063
ILMN_1663866	8.97061	8.88679	8.91477	9.2389	9.6529	9.8109	8.98703	9.66741	8.77846	9.09849	9.66635	8.90111	9.76016	9.37777	9.2137	8.75706	9.6122	9.88744	8.94875	9.57413	9.03555	9.68839	9.58071	8.65889	9.10452	8.69086	9.6968	9.55613	9.26412	9.37689	9.18214	9.67447	9.24685	9.40164	8.84484	8.96404	9.25869	9.62556	9.64101	9.43259	9.45619	9.52921	9.28287	9.47375	8.86783	9.71376	9.51792	10.0744	9.57511
ILMN_1663916	10.4854	9.62751	9.99306	10.8636	10.4231	10.4456	10.0678	9.93312	10.42	10.5307	10.0581	10.644	10.0654	10.4706	10.6814	10.5791	9.81833	9.48838	10.1825	10.6746	9.99898	11.1555	10.0283	10.0002	10.2898	10.2022	9.63934	10.146	9.97023	10.5902	10.1045	11.2108	10.139	10.4034	10.1728	10.4867	10.4831	10.394	10.131	10.3549	10.9335	9.91369	10.3027	10.2368	10.9901	9.85895	10.4435	10.5118	10.3573
ILMN_1663954	6.73734	7.17105	6.53849	6.75956	6.98193	7.02805	7.01288	6.99857	7.02477	6.52359	7.01299	6.66516	6.89923	7.1128	7.20204	6.73863	7.0479	6.96146	7.10346	6.96947	6.66223	6.73459	6.9467	7.13863	6.7677	6.9332	7.16228	7.18468	6.76455	6.79778	6.60078	6.99968	6.77322	6.25247	6.70439	7.09126	6.67208	7.04889	7.02369	6.96517	6.43045	6.86672	6.87838	7.0831	6.5373	6.91342	6.81374	7.03606	7.02223
ILMN_1664006	5.79388	5.59103	5.70214	5.22299	5.23893	5.30971	5.26856	5.2454	5.56303	5.50629	5.36247	5.01341	5.21294	5.22389	5.52373	5.37029	5.56467	5.3524	5.24207	5.26657	5.30235	5.51163	5.44274	5.4927	5.31935	5.52023	5.33474	5.4535	5.33445	5.27272	5.29848	5.31483	5.40945	5.1301	5.87633	5.12078	5.49169	5.42142	5.53807	5.4858	5.21128	5.41949	5.29712	5.17816	5.49193	5.43003	5.2252	4.70102	5.84856
ILMN_1664010	10.3681	10.235	9.83429	10.3838	9.92835	9.76726	10.4654	10.2444	10.0347	10.1659	10.0852	10.2191	10.4563	10.0826	9.93368	10.0606	10.3707	10.0636	10.2314	9.93129	10.0019	10.015	9.91427	10.1968	10.0728	9.87359	9.80665	10.1703	10.5691	10.293	10.4286	9.87401	10.1104	10.3146	10.6811	9.85751	9.99854	10.2135	10.0995	10.2573	10.0214	10.2945	10.2456	9.85328	10.6008	10.0757	10.2287	9.54428	10.2704
ILMN_1664012	6.71801	6.08642	6.48823	7.03971	6.21789	6.51581	6.65319	6.60753	6.55494	6.73005	6.85046	6.66433	6.48364	6.67687	6.55381	6.71836	6.7649	6.17294	6.42914	6.86578	6.69596	6.6018	6.45964	6.16227	6.89224	7.17809	6.13621	6.44423	6.44905	6.75378	6.56895	7.06669	6.44915	6.66581	6.32713	6.62697	6.57757	6.53817	6.19079	6.51318	7.13375	6.52437	7.08615	6.62441	6.69651	6.47903	7.0751	7.19985	6.72405
ILMN_1664016	8.85155	8.65165	8.82277	8.77661	8.64696	8.8081	9.24024	8.65425	8.76637	8.65175	8.66259	8.85039	8.81069	8.98191	9.20071	9.15603	8.65559	9.01601	8.9218	8.96143	8.61506	8.88333	8.68118	9.07004	8.67719	9.20088	8.77316	8.91556	8.5146	8.81354	8.96679	8.78376	8.74601	8.68903	8.98563	8.59888	9.22226	8.67454	8.63101	8.85981	8.58022	8.99449	9.36614	8.60221	8.9877	8.9528	8.96365	8.98042	9.10118
ILMN_1664028	7.70809	8.13085	7.94265	7.59853	8.05845	8.26577	8.59503	8.08597	7.72544	7.95216	8.34678	7.89987	8.23886	8.03419	8.02952	7.99213	7.82419	8.27639	8.25796	7.85069	8.22369	7.94187	8.37253	7.97743	7.65139	8.30259	8.21108	8.37828	7.99346	7.86681	7.96199	7.39709	8.24282	7.95797	7.78534	7.76969	8.01211	8.17787	7.79636	7.9195	7.61723	8.38655	7.95323	7.54669	7.34899	8.31321	7.95051	8.54582	8.51674
ILMN_1664030	4.03301	3.74872	4.05235	4.10902	3.66698	3.96947	3.82036	4.39209	3.7946	4.00339	4.03003	4.26991	4.16121	3.55161	3.65885	3.72782	3.93009	4.06672	3.98805	3.91153	3.96841	4.03081	3.87705	3.62751	4.08324	3.8622	3.75884	3.78347	4.01527	3.95802	4.23071	3.84345	4.16041	3.78304	3.78601	3.76056	3.96875	3.82937	4.32883	3.96808	4.22762	3.73987	3.78311	3.97681	3.66709	4.08351	3.92503	4.34231	4.21573
ILMN_1664051	4.79364	5.29772	5.03817	4.53895	5.08985	4.77388	4.86691	4.80774	4.75605	4.74206	4.96847	5.05849	4.77158	4.66933	4.89343	5.0348	4.69215	5.36747	4.80649	4.62609	4.65566	5.13435	4.64121	4.91943	4.9558	4.61069	4.65406	5.2354	4.7583	5.07905	4.78522	4.54443	4.8462	4.60612	4.96027	4.70308	4.97151	5.14867	5.24019	4.80992	4.67729	4.9812	4.60946	4.48562	4.8116	4.96426	4.98531	4.8717	4.73481
ILMN_1664063	5.79491	6.09435	5.76409	5.42012	6.12435	5.03932	5.43565	6.33658	5.69348	5.43304	5.68162	5.90036	6.23744	6.58227	5.61181	5.03273	5.32358	6.05617	6.16695	6.25386	5.1644	5.26109	5.86563	5.88112	5.02692	5.46105	6.05884	6.27869	5.24817	5.84397	5.20934	5.997	6.01442	6.13954	4.60199	6.36194	5.67087	5.92389	5.58555	5.56582	5.23943	5.80212	5.68495	6.02425	5.557	5.52454	5.54808	5.44566	5.4018
ILMN_1664068	8.42359	7.43184	7.25119	8.0275	6.6603	6.84333	8.59473	7.53775	7.98018	8.4488	7.28047	8.36937	7.79559	6.94175	7.14094	7.73614	7.192	7.40357	7.57075	7.5865	8.64271	8.01355	7.89251	7.4072	8.58815	7.73927	7.27895	8.28615	7.45418	8.12168	7.39119	7.58296	7.16128	8.10233	8.04716	7.34992	7.72999	7.37909	6.94736	7.78919	7.86716	7.31003	7.58629	7.72923	6.96959	6.8385	7.61696	6.72728	6.74441
ILMN_1664094	11.147	11.0685	11.0886	11.0101	10.9673	10.6344	10.0322	10.8968	11.1265	10.8587	10.5944	11.3254	11.3747	10.6812	10.6657	10.7421	11.2184	10.0851	10.7526	11.3912	10.991	11.0564	10.5279	10.5773	11.1004	10.8049	10.1763	11.003	11.2049	11.1555	11.4545	11.0572	10.8439	11.2874	11.2783	10.8263	10.9071	10.7449	9.99381	11.1656	11.2993	11.193	11.0303	10.8144	11.4533	11.0679	11.3462	10.8987	10.6839
ILMN_1664098	4.82201	4.98803	5.0721	4.77897	5.38463	5.06195	4.96401	4.72826	4.90876	4.90939	5.07888	4.93802	4.8743	4.80182	5.53779	4.97254	5.17441	4.88301	4.93055	5.08123	5.06225	5.18637	4.99109	4.94704	4.6847	4.7918	5.07417	4.94927	5.144	4.86302	4.97716	5.12072	4.97499	4.87131	4.99904	5.02638	5.16622	4.76169	5.51579	4.89956	5.01959	4.74721	5.26569	4.89701	4.44857	5.1537	4.6447	5.11133	5.36691
ILMN_1664153	5.69259	5.79798	5.44747	5.74869	5.5468	5.91516	5.59922	5.26913	5.99779	5.72916	5.33083	5.60887	5.68398	5.98374	5.60572	5.56669	5.20602	5.73363	5.54453	5.72678	5.59685	6.29593	5.56375	5.67768	5.23336	5.57052	5.4533	5.33799	5.68337	5.75191	5.58291	5.63405	5.74636	5.80548	5.44859	5.67393	5.57384	5.80134	5.63263	5.67526	5.45333	5.74845	5.59296	5.60633	6.04721	5.65607	5.80673	4.94456	5.94949
ILMN_1664167	7.45349	8.02417	7.18203	7.34259	7.49594	7.44956	7.65672	6.9845	7.28213	7.3797	7.40849	7.20632	7.46074	7.50426	7.43579	7.18421	7.25183	7.59566	7.59481	7.56156	7.21033	7.60996	7.53355	7.49641	7.14157	7.22659	7.51611	7.48821	7.53885	7.35949	6.89351	7.25991	7.67897	7.03868	7.26595	7.71042	7.54714	6.79449	7.61641	7.24994	6.95683	7.21195	6.92529	7.71984	7.08642	7.35875	6.60223	7.24346	7.45017
ILMN_1664168	5.30165	5.08334	5.19352	5.31207	5.47165	5.68082	4.96299	5.62631	5.13152	5.43864	5.45028	5.55172	5.36374	5.24798	5.16699	5.0485	5.77527	5.30837	5.47339	5.23474	5.1761	5.30362	5.19948	5.20133	5.39557	5.32824	5.54521	5.60424	5.13836	5.42156	5.34408	5.23184	5.19414	5.32339	5.30416	5.10938	5.52697	4.93347	5.61015	5.54341	5.46911	5.34796	5.08542	5.52137	5.34497	5.39854	5.60196	5.55262	5.15825
ILMN_1664175	5.61879	6.21361	5.61074	5.94766	5.96753	5.9609	6.11464	6.2235	5.92003	5.75851	5.83584	6.24856	5.94927	6.26778	6.07963	6.09754	5.82058	5.60766	6.09179	6.0329	5.93797	5.99479	5.90073	5.91863	5.85853	6.33634	5.68883	6.01689	6.21714	5.97802	5.56145	6.175	5.83759	5.97592	5.87069	6.00662	5.77388	6.07906	6.04785	5.48759	6.14703	6.15916	5.85683	5.7772	6.24093	5.88757	6.11399	5.13558	6.1974
ILMN_1664177	4.09501	4.11927	4.07697	3.96401	4.29855	3.97374	4.43983	3.99646	3.98272	4.0393	4.15592	4.29992	3.91667	4.04281	4.5854	4.09637	4.3915	3.91099	4.09531	4.31717	3.93762	4.00427	4.26869	4.21232	3.95067	3.99947	4.23244	3.9946	4.11943	4.24138	4.21251	3.96206	4.13368	4.24041	4.17057	4.18187	3.92094	4.12987	4.31508	3.83034	4.02517	4.20016	4.37829	3.7807	4.11837	4.12432	3.91057	3.78273	4.3272
ILMN_1664186	5.41982	5.52666	5.52428	5.71912	5.60116	5.61497	5.72682	5.7169	5.66819	5.66223	5.39493	5.81021	5.51113	5.32725	5.66597	5.7649	5.41817	5.2853	5.71165	5.52318	5.61778	5.90082	5.38025	5.5831	5.39818	5.48973	5.55101	5.60774	6.23103	5.46491	5.55818	5.53606	5.40336	5.78302	5.14908	5.62181	5.90808	4.8428	5.31868	5.46845	5.82246	5.4865	5.64316	5.54067	5.93944	5.43966	5.77913	5.38902	5.58586
ILMN_1664216	5.71556	6.09054	5.71752	5.67694	6.03481	5.94497	5.58819	5.79095	6.15133	5.80826	5.44778	5.59239	5.89054	6.17695	5.4202	5.52835	5.84717	5.79183	5.60715	5.70428	5.7845	5.96838	5.80648	5.79464	5.63333	5.41091	5.74232	5.88609	6.09467	5.70018	6.01314	5.56396	5.51903	5.86145	6.01458	5.82788	5.90986	5.31692	5.71982	5.68961	5.58576	5.83953	5.95849	5.59698	5.71026	6.01844	6.14429	5.55735	5.86115
ILMN_1664231	6.20823	6.72072	6.4577	6.06661	6.59036	6.49782	6.43725	6.29448	6.16142	6.3294	6.04218	6.33845	6.59026	6.61467	6.4842	6.29105	6.10932	6.73906	6.01874	6.42541	6.2068	6.75951	6.27318	6.41935	6.38809	6.29544	6.39792	6.16099	6.47136	6.33959	6.54463	6.57444	6.54139	6.33365	6.55257	6.32299	6.16376	6.38218	6.76265	6.28859	6.2171	6.54094	6.18952	6.18223	6.12789	6.72483	6.17385	6.32724	6.4132
ILMN_1664233	4.78475	4.6881	4.98564	4.61602	4.64249	4.93174	5.46054	5.01421	4.70413	4.82381	4.87245	5.15723	4.98103	5.05425	5.13485	5.24794	4.81197	4.77577	5.24202	5.03401	5.03739	5.20328	5.00827	5.21574	4.70229	5.28219	4.85867	4.79613	5.07967	4.64854	4.87957	5.0725	4.77205	4.56712	4.86505	5.25143	5.1363	4.89024	5.01284	4.7546	4.39607	4.91348	5.30497	5.07594	4.71338	4.85958	5.02041	5.22542	5.10612
ILMN_1664243	4.49673	4.57711	4.66567	4.86062	4.16169	4.49017	4.55298	4.83482	4.46028	4.36892	4.56784	4.69599	4.43112	4.83638	4.77393	4.53999	4.39775	5.01486	4.37375	4.68278	4.87378	4.36842	4.8272	4.89046	4.68224	4.52573	4.88368	4.61766	4.51985	4.66375	4.59361	4.4886	4.69528	3.65171	4.53578	4.8911	4.61714	4.36623	4.84691	4.95254	4.58092	4.62217	4.19595	4.49595	4.50775	4.7116	4.10356	4.88876	4.84658
ILMN_1664265	4.82224	4.619	4.52137	4.5633	4.73868	4.86423	5.01899	4.61843	4.98445	4.7614	4.27566	4.49233	4.86763	4.90045	4.99694	4.79258	4.67737	4.46847	5.07552	4.693	4.62102	4.39738	4.65672	4.94613	4.57616	4.72327	4.56654	4.61375	4.48935	4.79188	4.49346	4.7082	4.83144	4.37026	4.03049	5.0727	4.95759	4.69202	5.59244	4.10461	4.3186	4.35762	4.91827	4.40339	5.1123	5.17453	4.6486	4.5783	5.34977
ILMN_1664294	5.75298	5.83795	5.50504	6.06626	5.95368	5.97696	5.65746	5.63918	5.71729	5.68	6.10984	5.80605	5.60344	5.90875	5.89675	5.79976	5.68732	5.85704	6.10792	5.51246	5.64	5.84249	5.91172	5.90494	5.69957	5.71129	6.03922	5.91024	6.01064	5.4128	5.67096	5.82706	5.93748	5.6364	5.69878	5.42312	5.8819	5.73554	5.84211	5.81837	5.90553	5.3444	5.74189	6.04797	5.83491	5.8843	5.94503	5.84367	5.75864
ILMN_1664303	8.97507	8.61796	8.69199	8.90992	8.42398	8.16495	8.5419	8.42179	8.62516	8.7303	8.14424	9.09471	8.86282	8.71675	8.71448	9.15181	8.57349	8.34144	8.64098	8.75527	8.55462	8.79618	8.3969	8.61177	9.00209	8.38969	8.41031	8.55819	8.67491	8.65574	8.63802	8.69699	8.78133	9.33721	8.90659	8.57236	8.86966	8.69084	8.36345	8.72618	9.16144	8.64613	8.75304	8.64827	8.79951	8.71928	8.72671	8.58617	8.70816
ILMN_1664316	4.18318	4.63154	4.74594	4.40155	4.07422	5.10813	4.44256	4.18537	4.15427	4.47351	4.23738	4.6277	4.29488	4.82606	4.28776	4.60932	4.01496	4.81565	4.85048	4.93509	4.4321	3.78892	4.37212	4.65943	4.87589	4.21743	4.47285	4.5544	4.67877	4.34946	4.67145	4.29911	4.519	4.57773	4.79108	4.07932	4.47678	4.05935	3.87553	4.57863	4.54621	4.92309	4.27439	4.61254	4.74806	4.71705	4.65554	4.02335	3.97671
ILMN_1664323	5.80653	5.50607	5.56284	5.35179	5.9685	5.28837	5.78321	5.35899	5.70371	5.56964	5.59601	5.28181	5.88337	5.4282	5.37413	5.83227	5.4603	5.47177	5.51021	5.4431	5.7495	5.70461	5.54498	5.61481	5.36856	5.41117	5.66063	5.75641	5.60176	5.73749	5.13457	5.31838	5.735	5.48186	5.80135	5.71971	5.69293	5.5168	5.57	5.49318	5.34433	5.4404	5.61067	5.51752	5.56033	5.7426	5.58085	4.95213	5.63525
ILMN_1664330	7.40147	6.65605	6.78477	7.1609	6.82942	6.35325	6.6923	7.16564	6.80986	7.17284	6.353	7.04454	7.19142	6.95918	7.17789	6.26964	6.82584	6.40767	6.07783	7.18078	6.4828	7.53242	6.61825	6.74105	6.7177	6.52227	5.94162	6.86161	8.18072	7.03865	7.84043	6.70384	6.55054	6.94927	8.16848	7.01073	6.27238	7.03205	5.82947	6.28186	7.94939	7.48547	7.29639	6.63196	6.57405	7.35255	7.01448	6.64035	6.67938
ILMN_1664369	5.9488	5.42647	5.72935	5.82136	5.72019	5.43312	5.20833	5.79401	5.85751	5.80558	5.56889	5.75867	5.55073	5.68876	5.77659	5.68465	5.3763	5.59761	5.54925	5.47864	5.18522	6.14864	5.76014	5.74299	5.71474	5.66155	5.20806	5.48315	5.61102	5.89799	5.78325	5.86913	5.50366	6.10064	5.39821	5.94683	5.82104	5.5437	5.80214	5.67054	5.97892	5.48342	5.59957	5.66681	6.20838	5.48857	5.92424	5.20344	5.36372
ILMN_1664371	5.17241	5.19148	5.46275	5.35396	5.30854	5.26929	5.34547	5.26511	5.26803	5.31645	5.37012	5.31448	4.77764	5.09623	5.65189	5.34815	5.3146	5.64639	5.38843	4.90077	5.56093	5.10931	5.20721	5.34189	5.2264	5.19151	5.37524	5.10302	5.74439	5.2548	5.04447	5.58206	4.87454	5.39371	5.24142	5.25118	5.54719	5.40874	5.40953	5.23371	5.7291	5.17845	5.69942	4.9571	5.36909	5.38653	5.33572	5.57967	4.94971
ILMN_1664398	4.96467	4.66566	5.40557	4.95963	4.76981	4.81247	5.47487	5.05617	4.98316	5.28375	5.099	4.87008	5.27159	4.73871	5.08503	4.90443	4.71425	5.19786	5.6165	4.77166	5.37992	5.19785	4.99299	4.81467	5.23723	4.7368	5.2343	4.92625	5.04816	5.10606	4.82247	4.7211	4.93783	5.09244	5.51708	4.85016	4.97646	5.2129	4.73722	4.71152	4.88968	5.03109	5.58151	4.87358	4.69193	4.72917	5.18103	5.21692	5.02497
ILMN_1664424	7.79785	7.82514	7.65564	7.7324	7.66111	7.2915	7.97853	7.83604	7.89985	7.69305	7.54134	7.39806	7.73818	7.71256	7.75445	7.54272	7.55667	7.36152	7.71801	7.79959	7.60738	7.79714	7.69814	7.58883	7.94109	7.57068	7.82369	7.5731	7.79753	7.48858	7.58779	7.79515	7.48021	7.30144	7.76047	7.965	7.53284	7.61556	7.93969	7.26708	7.58398	7.60936	8.01409	7.75439	8.01082	7.91544	7.34778	7.38062	7.76216
ILMN_1664434	4.12982	4.25009	4.10162	4.03309	4.07165	3.81101	4.43189	4.20165	3.9785	3.94598	4.29863	4.26643	4.14419	4.2809	4.0682	4.05904	3.94732	4.03045	4.22703	4.01531	4.18578	4.18013	4.03773	4.32345	3.94064	4.12777	4.30899	4.45099	4.3307	4.06975	4.12836	3.87559	4.02717	3.55792	3.63306	4.18747	4.07982	3.80129	4.65615	3.70702	3.57859	4.1773	4.31113	4.14548	4.013	4.30283	4.18521	4.2286	4.46652
ILMN_1664440	4.59488	4.21011	4.293	4.50365	4.34498	4.13279	4.28673	4.47485	4.19015	4.27338	4.54466	4.3375	4.4531	4.72357	4.23965	4.26362	4.64135	4.24624	4.46857	4.42938	4.13913	4.34297	4.17365	4.4192	4.36202	4.80535	4.54451	4.17367	4.39671	4.41255	4.42708	4.60461	4.42069	4.26475	4.42208	4.60052	4.17543	4.35513	4.36175	4.2472	4.47646	4.43087	4.92524	4.19149	4.74447	4.14576	4.65509	4.77485	4.79028
ILMN_1664449	7.05783	7.50449	6.95665	6.9008	7.07698	7.58696	7.09629	7.05431	7.34024	7.16917	6.48076	6.81582	6.98152	7.10747	7.20748	7.17066	6.70873	7.25996	7.3145	7.08149	6.91925	7.62351	6.84276	7.05436	6.84867	6.869	7.22607	6.65939	7.16692	7.26762	7.09548	7.24452	7.08436	6.59309	6.9908	7.05869	7.1538	6.84862	7.428	7.09272	6.82322	7.26145	6.74328	7.29918	7.00003	7.11834	6.83126	7.11727	7.06279
ILMN_1664464	4.02924	4.28069	4.93631	4.06669	4.88589	4.66537	3.87677	3.57605	3.73629	3.90764	3.99222	3.66477	3.94319	4.10336	4.57604	4.47799	4.40837	2.78711	5.12478	4.03117	4.60535	4.19141	4.15458	3.99347	4.3619	4.55388	4.65684	3.31893	3.96829	3.59139	4.54169	4.36093	3.96153	4.60858	4.01133	3.32626	3.85242	4.19356	3.65786	4.56406	2.93959	2.91067	3.55607	3.41599	3.71018	3.47208	4.23823	5.14189	3.46526
ILMN_1664466	6.81713	7.74618	7.1083	6.36895	7.27856	6.89796	7.13167	6.81268	6.73935	6.94988	7.16383	6.56821	7.14062	6.82969	7.36566	6.98383	6.65126	7.00611	7.17699	6.78279	6.90181	6.90752	6.75652	6.80342	7.07695	7.18182	6.69697	7.25545	6.77074	6.65447	6.83871	6.80046	7.20679	6.93095	7.11052	6.93549	6.81217	6.99524	7.11094	7.35481	6.7401	7.16269	6.99024	6.87718	7.41734	7.07616	7.19505	7.13034	7.36648
ILMN_1664525	9.09153	9.08314	9.78952	8.33661	9.00376	8.08374	8.24625	8.96989	9.19296	9.05294	8.48833	9.48148	8.64218	8.0619	8.2831	8.99307	8.77257	8.14893	8.76847	8.68769	9.35554	9.49027	8.30292	8.60245	9.43425	8.79942	7.62672	8.55406	8.73676	9.06075	9.40809	8.77639	9.13004	9.11187	8.96554	9.04467	9.24179	9.02915	7.72982	8.88604	9.51772	9.09312	9.14203	8.72054	8.60742	8.21299	9.25647	8.3459	8.50265
ILMN_1664537	5.32491	5.68227	5.44769	5.12037	5.23299	5.24005	5.22021	5.33146	5.55655	5.20063	5.50104	5.31451	5.24086	5.5375	5.65741	5.36066	5.74852	4.94317	5.67586	5.54167	5.38471	4.89412	5.26804	5.8365	5.35485	5.55393	5.35048	5.42286	5.58524	5.45238	5.21915	5.39589	5.47888	5.53437	5.62758	5.48045	5.42611	5.53514	5.63758	5.59735	5.25391	5.46086	5.41618	5.00816	5.74957	5.51451	5.40848	5.74042	5.33478
ILMN_1664543	8.67246	9.12129	9.28327	8.22645	9.38445	8.15508	7.84609	9.59898	8.64867	9.23927	8.70905	8.44813	10.0446	9.51704	9.21117	8.46251	9.41886	9.19207	8.43644	8.4309	8.87244	9.17084	9.12819	9.45544	8.94132	7.92867	7.8986	8.65176	10.5068	9.54026	11.0071	8.01529	9.79492	9.83599	11.484	8.19323	9.16687	10.1062	6.68067	8.85808	9.42816	10.8895	9.4365	8.97077	9.56539	9.14634	8.57007	9.54789	7.8985
ILMN_1664560	7.63248	7.15323	7.33978	7.39638	7.20536	7.1895	7.21499	7.08594	7.41708	7.62593	7.21782	7.39241	7.10782	7.39905	7.2089	7.69398	7.46913	7.10661	7.49802	7.54034	7.43943	7.43335	7.14631	7.24335	7.2736	7.28559	6.99261	7.21044	7.39926	7.4341	6.99717	7.52953	7.28887	7.56405	7.39791	7.39793	7.5447	7.57089	7.14528	7.49251	7.61665	7.39904	7.30047	7.00149	7.66967	7.2479	7.56716	6.60702	7.48958
ILMN_1664577	6.54954	6.54102	6.44705	6.67551	6.6474	6.40741	6.62197	6.53355	6.64349	6.35323	6.10003	6.56187	6.68725	6.63146	6.37363	6.48782	6.25875	6.59596	6.50247	6.5828	6.37365	6.74985	5.92887	6.40904	6.18963	6.4127	6.63557	6.02611	6.75086	6.45419	6.56538	6.45501	6.30836	6.79181	6.60242	6.36101	6.58013	6.59681	6.4427	6.48523	6.64505	6.4052	6.48327	6.61491	6.74666	6.53644	6.39384	6.43063	6.08726
ILMN_1664602	5.6488	5.92122	5.4626	5.33333	5.88866	5.7422	5.8308	5.74525	5.7967	5.51344	5.39812	5.6866	5.4558	5.61308	5.87971	5.46484	5.77487	5.84928	5.7136	5.70424	5.15192	5.63287	5.46975	5.63235	5.77566	5.36802	5.81317	5.97036	5.64088	5.4741	5.76133	5.80278	5.70526	5.60271	5.52173	5.50547	6.02929	5.61212	5.32252	5.68777	5.2925	5.57842	5.70839	5.86637	4.99748	5.44643	5.75539	5.28774	5.7736
ILMN_1664608	5.7246	5.20774	5.50116	6.00838	5.51915	5.76906	5.26449	5.58022	5.75734	5.29957	5.22631	5.93504	5.32291	5.82429	5.64995	5.67011	5.82473	5.45204	5.37107	5.67032	5.62088	5.54608	5.46105	5.70938	5.66631	6.37166	5.34105	5.60403	5.14183	5.16329	5.80515	6.03744	5.87577	5.79389	5.72144	5.28363	6.05264	5.68535	5.89876	5.68067	5.99001	5.08179	5.58689	5.22215	6.01032	5.34904	5.87786	5.94317	5.97775
ILMN_1664610	12.0598	12.4398	12.0569	11.8267	12.1014	12.1748	12.2389	11.9372	12.0917	11.8201	12.1315	11.9028	11.6875	12.1814	12.1361	12.0611	11.9947	12.3705	12.4741	12.1567	12.1325	11.7837	11.9999	12.3036	11.9088	12.118	12.2265	12.2574	12.05	12.0742	11.8694	11.9525	12.2838	11.7553	11.9839	12.1042	12.3372	11.9897	12.149	11.7056	11.7534	12.2228	12.168	12.034	11.8849	12.0732	11.7791	11.9007	12.1913
ILMN_1664614	10.9132	11.4968	11.3008	11.1624	11.6219	11.0652	11.6621	11.187	11.1529	11.0887	11.3991	11.3406	11.3067	11.3161	11.3487	11.19	10.9605	11.4734	11.3518	11.1156	11.4478	11.4054	11.3172	11.3206	11.1589	11.3025	11.3659	11.5956	11.2439	11.3974	10.952	10.9989	11.3759	11.268	11.2204	11.0546	11.3951	11.2344	11.1513	11.308	11.2258	11.4181	11.1002	11.179	11.1041	11.2731	11.3479	11.2192	11.3698
ILMN_1664631	4.9035	4.88534	5.08647	5.00824	4.55775	4.74968	5.01114	4.83521	5.03434	5.17511	5.14901	4.6241	5.13309	4.9344	4.8475	4.83653	4.80892	5.02593	5.01653	4.74024	4.99445	4.77262	5.20357	5.13304	4.50534	5.3364	5.39491	4.90426	4.58279	4.73881	4.7757	5.20962	4.87729	4.72302	4.63102	4.96113	5.23371	4.87229	5.05281	5.1434	4.09441	4.87975	5.27697	4.95432	5.3089	4.52853	4.75539	4.49562	5.05354
ILMN_1664641	7.04342	7.28923	6.98589	7.09766	7.81867	6.82858	6.89536	6.94626	7.10481	6.85121	7.40226	7.63875	7.64183	6.80286	7.00237	6.61682	7.52522	6.79364	7.07871	7.70821	7.21796	7.26676	6.96524	7.17773	7.09526	6.8333	6.98953	7.7931	7.23464	7.23297	7.10654	6.85287	7.73461	7.60482	7.52554	7.13026	6.73209	6.93408	7.06717	7.99198	7.25311	7.05461	7.17409	6.9536	7.73732	7.17198	6.97962	6.77425	7.56721
ILMN_1664644	8.12917	7.39468	8.44845	8.91428	7.74225	7.99966	8.08413	8.47677	8.3211	8.44378	8.58565	8.74262	8.01656	7.7686	8.30015	8.1558	8.21241	7.83195	7.8157	8.38156	8.4878	8.31114	8.57664	7.95159	8.67336	8.60113	7.55422	8.26612	7.86972	8.21253	8.41031	8.45516	8.30496	8.0711	8.19212	8.36973	8.53525	7.91636	7.63227	8.25175	8.85553	7.93354	8.66499	8.3791	8.35442	7.79929	8.4641	7.99006	8.27221
ILMN_1664646	5.00578	5.62582	5.45303	5.07052	5.55532	5.31654	5.55028	5.47525	5.27756	5.24836	5.36288	5.29368	5.41984	5.19547	5.32738	5.48743	5.38936	5.3051	5.54605	5.12587	5.36519	5.32538	5.37616	5.699	5.3151	5.28695	5.55807	5.30692	5.34125	5.27688	5.01885	5.42304	5.22755	5.05437	5.4908	5.38143	5.54898	4.91934	5.51241	5.08544	5.33284	5.2437	5.43758	5.29975	5.52895	5.20993	5.103	4.64256	5.41604
ILMN_1664682	4.47583	4.0691	4.31184	4.82428	4.25379	4.32063	4.34448	4.70545	4.40208	4.21112	4.6675	4.4415	4.59963	4.30706	4.51515	4.90196	4.58867	4.34063	4.34122	4.32652	4.3661	4.17061	4.64461	4.43429	4.32919	4.42128	4.41877	4.50478	4.63298	4.60652	4.6081	4.45826	4.45696	4.18358	4.4818	4.74919	4.52913	4.63372	3.79743	4.50701	4.74102	4.58711	4.81712	4.42482	4.60094	4.47184	4.52163	4.1801	4.8572
ILMN_1664691	8.52831	7.84645	8.00017	7.57272	7.86233	7.83519	7.60206	7.71868	7.99906	7.65715	7.72658	8.20759	7.83763	7.82132	8.08602	7.85647	8.25084	8.13786	8.12535	7.92803	7.52111	7.90572	7.45722	8.3871	7.90174	7.43473	7.50565	7.34236	8.47348	7.91908	8.26909	8.26489	7.71075	8.22713	8.39708	7.60104	7.99908	8.08038	8.1529	8.29624	7.84697	7.7852	7.9961	8.29906	7.98348	7.74145	7.83624	7.75891	7.84337
ILMN_1664698	8.56958	8.30969	8.493	8.45715	8.39307	8.2229	7.91555	8.23338	8.48739	8.59853	8.14079	8.54406	8.2991	7.96681	8.3299	8.80472	8.0934	8.02128	8.63747	8.00879	8.59854	8.63666	8.00933	8.09152	8.41146	8.14578	7.98545	8.34022	8.20563	8.53389	8.53719	8.36185	8.33069	8.59117	8.24664	8.24733	8.66979	8.43924	7.56016	8.2576	8.48855	8.05945	8.56362	8.02608	8.22619	8.24501	8.35023	8.68181	8.27544
ILMN_1664706	6.47011	5.66508	6.48165	6.31511	6.17891	5.81797	5.8246	6.01225	6.07394	6.65615	6.01698	6.88891	6.42167	6.19871	5.99366	6.58485	6.44367	5.73508	6.0087	6.39082	6.22981	6.75018	6.00717	6.33225	6.94931	5.7296	5.6026	6.19632	6.24321	6.60866	6.25279	6.32228	6.3517	6.6061	6.16988	7.17719	6.66117	6.73469	6.20937	5.99264	7.44009	5.63011	6.49699	6.39493	6.33105	5.69503	6.59261	6.57157	5.55576
ILMN_1664738	5.8811	5.80657	5.9359	5.66531	5.87218	5.62606	5.38062	5.78787	5.71216	5.83244	5.88709	5.75491	5.70916	5.81958	5.82664	5.67161	5.80378	5.63581	5.96104	5.95285	5.8752	5.56875	5.59596	5.83614	5.68663	5.84234	5.60863	5.66063	5.64325	5.84614	5.8865	6.06064	5.50284	6.23937	5.9181	5.86035	5.94873	6.01093	5.39457	5.90884	6.172	5.85054	5.87873	5.40453	6.36311	5.92285	6.0873	5.37199	5.68686
ILMN_1664750	11.2879	10.8857	11.3584	11.1046	11.1402	11.003	10.9758	10.977	11.4567	11.1472	11.0509	11.4181	11.1756	11.0446	11.0317	11.2924	11.088	11.0158	11.0355	11.1715	11.0182	11.1775	11.2403	11.095	11.2537	11.0149	10.7891	11.1343	11.4361	11.1552	11.2281	11.0566	11.0849	11.325	11.1503	11.2396	11.1638	11.3507	10.9023	11.3216	11.3912	11.1219	11.1789	10.9997	11.5459	11.2158	11.4711	10.7189	10.8683
[truncated: 12,333 more rows]
[truncated: 40 more columns]
