# Supplementary material for: The viral and inflammation hypothesis of epileptic seizures based on bioinformatic study of circulating miRNAs and peripheral whole-blood mRNAs of adult epilepsy patients
Source: Front Neurol. 2022 Sep 12;13:909142. doi: 10.3389/fneur.2022.909142 (PMC9510610; doi:10.3389/fneur.2022.909142)
Supplement: Supplementary file 3 [file Table_3.xls]

## Sheet: result_log2
	FDR	P.Value	logFC
LOC723972	3.63175e-11	3.48972e-15	-0.616302
HLA-B	2.04255e-10	3.92533e-14	0.331814
UBN2	9.02381e-09	2.60127e-12	-0.293902
PQLC1	4.31397e-08	1.96869e-11	0.297788
RPS6KA3	4.31397e-08	2.28032e-11	-0.372914
TRAPPC3	4.31397e-08	2.48716e-11	-0.303066
DDX27	1.23232e-07	8.28891e-11	-0.346042
CD37	1.94594e-07	1.49587e-10	0.346889
MRFAP1	3.54491e-07	3.06564e-10	0.22294
LRSAM1	7.13267e-07	6.85373e-10	0.303239
PPIG	7.81277e-07	8.25795e-10	-0.35634
EPC1	1.01909e-06	1.17508e-09	-0.407674
ZDHHC12	1.09361e-06	1.3661e-09	0.398056
CTSZ	1.54519e-06	2.17714e-09	-0.428018
DDX46	1.54519e-06	2.29491e-09	-0.23369
RAB8A	1.54519e-06	2.37562e-09	0.240563
TBXAS1	1.77988e-06	2.90746e-09	0.313656
CTSD	1.84404e-06	3.18947e-09	0.406043
TMED4	2.20273e-06	4.02151e-09	-0.359719
HES4	3.81082e-06	7.32358e-09	0.969313
TRIM41	4.16656e-06	8.4076e-09	0.22485
DLST	4.61819e-06	9.76269e-09	-0.368622
ACTB	4.80131e-06	1.06304e-08	0.191462
BSG	4.80131e-06	1.10725e-08	0.396417
TMBIM6	6.03186e-06	1.44899e-08	0.236584
PBX2	6.34626e-06	1.5855e-08	-0.475569
ECGF1	6.41214e-06	1.67666e-08	0.500631
LOC644033	6.41214e-06	1.72518e-08	-0.327115
RALY	7.31232e-06	2.03764e-08	0.217813
LOC729608	8.0595e-06	2.35099e-08	-0.369228
LOC732007	8.0595e-06	2.40074e-08	0.264716
OGFR	8.67862e-06	2.66855e-08	0.286557
UBAP2L	9.01781e-06	2.85949e-08	0.323824
LOC643384	1.02532e-05	3.34977e-08	0.316471
U2AF1L2	1.06473e-05	3.59171e-08	-0.24381
PPDPF	1.06473e-05	3.68312e-08	0.49222
FKSG30	1.06946e-05	3.80225e-08	0.311625
ZMYND8	1.07277e-05	3.91711e-08	-0.243639
SLC25A24	1.6709e-05	6.29588e-08	-0.921786
LSP1	1.6709e-05	6.42223e-08	0.392434
CORO1A	1.86414e-05	7.34405e-08	0.273156
SLTM	1.90237e-05	7.67749e-08	-0.187137
HLA-C	1.92104e-05	7.93743e-08	0.842938
C6orf204	1.95355e-05	8.25946e-08	-0.395146
ORAI2	2.05543e-05	8.8877e-08	0.342935
USP33	2.18929e-05	9.67688e-08	-0.310644
TAF15	2.605e-05	1.17647e-07	-0.546338
ERN1	2.71292e-05	1.25128e-07	-0.341513
TSPO	2.93075e-05	1.3933e-07	0.354723
LOC220433	2.93075e-05	1.43123e-07	-0.33305
FAM46A	2.93075e-05	1.43623e-07	0.369339
CEBPG	2.9708e-05	1.4844e-07	0.223416
PDRG1	3.18174e-05	1.62037e-07	0.222155
PRKRA	3.27332e-05	1.69847e-07	-0.261161
SNORD36C	3.3851e-05	1.78899e-07	-0.358465
ZC3H8	3.46647e-05	1.86531e-07	-0.250103
SLC39A1	3.53411e-05	1.9721e-07	0.264217
NFE2L1	3.53411e-05	1.97684e-07	0.224945
LGALS9	3.53411e-05	2.00358e-07	0.405593
LOC642489	3.58543e-05	2.07538e-07	0.329759
SAFB2	3.58543e-05	2.10158e-07	0.232173
RGS19	3.89233e-05	2.31886e-07	0.232447
SDF2L1	4.07291e-05	2.46559e-07	-0.342079
PGAM4	4.2588e-05	2.61904e-07	0.209361
HNRPUL2	4.34003e-05	2.73292e-07	-0.172406
CNGB1	4.34003e-05	2.78578e-07	-0.271678
FLJ35801	4.34003e-05	2.7941e-07	-0.414814
CD69	4.53836e-05	2.97811e-07	-0.498597
IL8	4.53836e-05	3.01389e-07	-0.96844
IRF9	4.53836e-05	3.06259e-07	0.3242
MALT1	4.53836e-05	3.11619e-07	-0.282493
RSRC2	4.53836e-05	3.13983e-07	-0.211074
PPP3R1	4.64998e-05	3.26173e-07	-0.375715
RNF19B	4.65246e-05	3.38388e-07	0.404651
SIAH1	4.65246e-05	3.39954e-07	0.200915
CEBPA	4.65246e-05	3.44783e-07	0.360275
ALDOA	4.65246e-05	3.51953e-07	0.296966
C2orf24	4.65246e-05	3.5215e-07	0.211657
HSH2D	4.65246e-05	3.57379e-07	0.366247
NARG1L	4.65246e-05	3.57641e-07	-0.215086
PTGS2	4.75249e-05	3.69897e-07	-0.864876
MKL1	4.78539e-05	3.77056e-07	0.310148
PEF1	4.953e-05	3.98357e-07	0.18897
MLX	4.953e-05	3.99781e-07	0.256603
OGT	5.27695e-05	4.30999e-07	-0.290038
TNFRSF1A	5.5687e-05	4.62375e-07	0.296516
VPS18	5.5687e-05	4.6553e-07	0.258835
MGRN1	5.65714e-05	4.7929e-07	0.382648
U2AF1	5.65714e-05	4.83795e-07	-0.328223
CARHSP1	5.69335e-05	4.92363e-07	-0.346074
DDX23	5.9593e-05	5.21088e-07	0.246619
CYBA	6.03538e-05	5.3354e-07	0.272491
FHL3	6.10324e-05	5.48947e-07	0.506718
ATP6V0C	6.10324e-05	5.51268e-07	0.194044
TRIM21	6.38643e-05	5.83921e-07	0.369736
CYP4B1	6.38643e-05	5.8912e-07	-0.622121
FUCA1	6.8107e-05	6.34801e-07	0.331938
LOC729806	6.99363e-05	6.60369e-07	-0.2977
TWF2	6.99363e-05	6.65292e-07	0.196925
CCDC45	7.63654e-05	7.33789e-07	-0.224686
SGK3	7.77859e-05	7.58922e-07	-0.236222
TNFSF14	7.77859e-05	7.62387e-07	0.331118
UBE4A	8.72956e-05	8.63981e-07	-0.229398
ZBTB44	8.74894e-05	8.74306e-07	-0.309901
DUSP18	9.0834e-05	9.16457e-07	0.302461
COPE	9.2875e-05	9.45974e-07	0.206046
CDC14A	9.32796e-05	9.59058e-07	-0.267761
LOC402221	9.71858e-05	1.00856e-06	0.329096
LRPAP1	9.8672e-05	1.03346e-06	0.227395
ARF1	9.90398e-05	1.04683e-06	0.166723
LOC91561	9.96121e-05	1.06245e-06	-0.237269
NR1H2	0.000102921	1.10764e-06	0.252078
TFRC	0.000104182	1.13122e-06	-0.328166
LOC642342	0.00010519	1.15227e-06	0.652591
LOC400657	0.000105561	1.16647e-06	0.283213
FAM107B	0.000110253	1.22892e-06	-0.300089
RPP40	0.000113369	1.29043e-06	-0.291912
LOC641848	0.000113369	1.29351e-06	-0.338998
ZNF101	0.000113369	1.29634e-06	-0.373086
SFRS16	0.000114089	1.32622e-06	-0.412668
CD97	0.000114089	1.33657e-06	0.269994
BP75	0.000114089	1.33746e-06	-0.242227
C6orf111	0.000116234	1.37377e-06	-0.220818
MIR302C	0.000120338	1.43383e-06	-0.523154
FEM1C	0.000122144	1.46986e-06	0.23215
LOC647195	0.000122144	1.47882e-06	0.334549
WDR19	0.000122832	1.5054e-06	-0.248727
TINF2	0.000122832	1.51076e-06	0.208897
BNIP3	0.000125659	1.5576e-06	-0.295432
ARPC4	0.000127131	1.58807e-06	0.217385
HOMER3	0.000143154	1.82127e-06	0.373835
OFD1	0.000143154	1.82197e-06	-0.245291
PSMD7	0.000143154	1.82949e-06	0.169718
RBM39	0.000151266	1.9477e-06	-0.335863
P704P	0.000153228	1.98769e-06	0.301373
ATF7IP2	0.000153552	2.00663e-06	-0.289727
PATE2	0.000155496	2.04945e-06	-0.29173
TSHZ1	0.000155496	2.06193e-06	-0.261272
OSCAR	0.000155548	2.07756e-06	0.316637
MBOAT7	0.000156404	2.10402e-06	0.288963
ZNF428	0.000162098	2.20614e-06	-0.268338
LTBR	0.000162098	2.21177e-06	0.297305
WWP1	0.000162577	2.23393e-06	-0.22781
GBGT1	0.000163925	2.26821e-06	0.295
TMEM131	0.000168936	2.35378e-06	0.187452
SIK3	0.00016988	2.38325e-06	-0.206303
LOC441019	0.000171041	2.41598e-06	0.46046
C12orf31	0.000171074	2.43288e-06	-0.161004
STX5	0.000172251	2.46617e-06	0.166356
TNFSF12	0.00017324	2.49697e-06	0.23245
GIMAP4	0.000173483	2.51714e-06	0.232029
LOC642828	0.000174146	2.54349e-06	-0.400246
TSPAN14	0.000179638	2.64097e-06	0.275263
RPN2	0.00018551	2.74513e-06	-0.248896
LOC100129742	0.000187321	2.78992e-06	-0.359636
APEX2	0.000188621	2.82741e-06	0.222962
PDCD4	0.000190021	2.86666e-06	-0.180885
SCAND1	0.000191564	2.90843e-06	0.305334
METRNL	0.000191564	2.92674e-06	0.304056
STK40	0.000193696	2.98554e-06	0.269696
CDC34	0.000193696	2.99654e-06	0.278535
GATAD2B	0.000199616	3.10731e-06	0.253367
PFDN6	0.000203847	3.19277e-06	-0.322188
DLGAP4	0.000231603	3.64974e-06	0.216427
ILKAP	0.00023417	3.71269e-06	-0.191016
ENTPD1	0.000235999	3.77686e-06	0.359805
LDLR	0.000235999	3.78706e-06	-0.342882
MSRA	0.000242496	3.91462e-06	0.281767
SPIN1	0.000256681	4.16826e-06	-0.25717
PGD	0.00025692	4.23411e-06	0.323521
ARMC7	0.00025692	4.24268e-06	0.201647
ADRM1	0.00025692	4.2462e-06	0.148567
SUZ12	0.000263602	4.38196e-06	-0.166712
LOC653450	0.000269198	4.50086e-06	0.207601
KLHDC2	0.000273321	4.59759e-06	-0.192793
LOC100130764	0.000273321	4.62233e-06	-0.340766
JTB	0.000275158	4.67983e-06	0.130642
HLA-F	0.000278063	4.78378e-06	0.252812
UBE2L6	0.000278063	4.82619e-06	0.327003
ZMYM5	0.000278063	4.82987e-06	-0.238177
PIK3R1	0.000278063	4.83612e-06	-0.322341
GBA	0.00027883	4.87624e-06	0.258199
POR	0.000307407	5.40555e-06	0.291108
INO80	0.000320256	5.66225e-06	0.186266
GTF3C6	0.00033299	5.9194e-06	-0.293943
SRBD1	0.000337422	6.03065e-06	0.305249
LOC646301	0.000337422	6.06302e-06	0.394643
TSC22D4	0.00033897	6.12341e-06	0.27148
NUFIP2	0.00034111	6.19485e-06	-0.268988
EYA3	0.000347976	6.38257e-06	-0.447767
EPHA4	0.000347976	6.38642e-06	-0.266086
CDC25B	0.000351086	6.48902e-06	-0.333837
C1orf166	0.000351086	6.52179e-06	0.172996
OS9	0.000351086	6.5447e-06	0.233687
SYMPK	0.00035335	6.62085e-06	-0.260077
SYK	0.000355681	6.69872e-06	0.275951
LOC339192	0.00036915	6.98785e-06	-0.286305
LYPLA2	0.000380571	7.24062e-06	0.229735
UBE2N	0.000380593	7.2776e-06	-0.207141
NUCKS1	0.000393131	7.55512e-06	-0.284549
CSDE1	0.000393641	7.62881e-06	-0.195236
PAPD5	0.000393641	7.66174e-06	-0.234081
CS	0.000393641	7.6784e-06	0.175616
CNOT4	0.000397601	7.80663e-06	0.187139
LOC646527	0.000397601	7.83206e-06	-0.322763
TAF1L	0.000400316	7.92401e-06	-0.20855
GTF3C5	0.000418357	8.32132e-06	0.194421
C1RL	0.00043188	8.63179e-06	0.32557
LY6E	0.000434233	8.75759e-06	0.668674
HLA-E	0.000434233	8.79162e-06	0.200089
TSC22D3	0.000434233	8.80398e-06	0.295974
CORO2A	0.000449093	9.14844e-06	0.308216
PRR8	0.000458771	9.38966e-06	-0.361491
RPF2	0.000460923	9.47799e-06	-0.253105
FOXO4	0.000461784	9.54147e-06	0.233724
ZBP1	0.000461784	9.58444e-06	0.398498
HSPA1B	0.000475711	9.91923e-06	0.408467
NUDT3	0.000477318	9.9986e-06	0.183016
LOC285741	0.000481933	1.01416e-05	-0.267892
AK1	0.000482518	1.02355e-05	-0.299881
HCK	0.000482518	1.02466e-05	0.257101
H1F0	0.000488246	1.04595e-05	0.378
CLEC12A	0.000488246	1.04621e-05	0.64141
ANKMY1	0.000495847	1.06726e-05	-0.296494
RPS6KB1	0.000501067	1.08616e-05	-0.177728
SPINT2	0.000501067	1.08813e-05	0.242831
EID2	0.000507963	1.10798e-05	-0.233461
HLA-A	0.000515464	1.1293e-05	0.190177
CD24	0.000534485	1.18112e-05	0.772116
CCNL1	0.000534485	1.18124e-05	-0.245597
PHF14	0.000538559	1.19542e-05	-0.225811
LRRC25	0.000540521	1.20955e-05	0.335307
CEP192	0.000540521	1.2103e-05	-0.212687
COTL1	0.000540521	1.21535e-05	0.259248
CAMKK2	0.000546047	1.23303e-05	0.399632
ZNF410	0.000556312	1.26155e-05	0.161752
TAPBP	0.000560114	1.27995e-05	0.204921
CDK10	0.000560114	1.28094e-05	-0.223131
CEBPZ	0.000572538	1.31485e-05	-0.238528
CCDC109B	0.000594242	1.3704e-05	-0.236175
FOXP1	0.000634007	1.47164e-05	-0.189726
RPL7	0.000634007	1.47704e-05	-0.32621
ZC3H11B	0.000634007	1.48038e-05	-0.15973
ADAM19	0.000651263	1.52694e-05	0.313328
RECQL	0.000655104	1.55131e-05	-0.151279
HLA-DPA1	0.000655104	1.55545e-05	0.32754
CD74	0.000655104	1.55696e-05	0.316633
FBXO30	0.000655104	1.56462e-05	0.269125
C20orf55	0.000655104	1.56741e-05	0.205574
MRPS31	0.00065632	1.57663e-05	-0.303895
PGLS	0.000679268	1.63828e-05	0.188991
HNRNPH2	0.000679624	1.64567e-05	0.269991
PHAX	0.000691169	1.68463e-05	-0.153122
ADPRHL2	0.000691169	1.69015e-05	0.200951
MED6	0.000691169	1.69355e-05	-0.158454
KLHDC8B	0.000699569	1.72086e-05	0.440407
BRMS1	0.000701897	1.73333e-05	0.139578
LOC728408	0.000705295	1.7485e-05	-0.224962
C3orf34	0.000719684	1.79538e-05	0.233214
HMGB1	0.000719684	1.798e-05	-0.251962
CD96	0.000719717	1.80577e-05	-0.31538
EIF2C2	0.000719717	1.81191e-05	-0.304534
RAB24	0.000730793	1.84682e-05	0.214059
C6orf153	0.000737616	1.87453e-05	-0.157776
MGAT4A	0.000737616	1.8808e-05	-0.281224
TP53BP1	0.000737616	1.88533e-05	0.1848
TMEM140	0.000740639	1.90017e-05	0.415791
S1PR4	0.000750925	1.93489e-05	0.305878
OGFRL1	0.000750925	1.94099e-05	-0.361079
WBP2	0.000753909	1.95789e-05	0.18913
RSAD1	0.000753909	1.96319e-05	-0.218834
GRAMD4	0.000761639	1.99989e-05	0.261859
PRIM1	0.000761639	2.00164e-05	-0.184969
TOR1B	0.000761639	2.00528e-05	0.326159
ZSWIM3	0.000766068	2.0243e-05	0.235647
ASNS	0.00076644	2.03376e-05	-0.193772
C20orf191	0.00076644	2.04425e-05	-0.150965
ANKRD13D	0.00076644	2.05131e-05	0.257413
LOC644739	0.00076644	2.05489e-05	0.240484
ING3	0.00076644	2.06342e-05	-0.267185
TCN1	0.00076644	2.06979e-05	0.652953
SAP30BP	0.00076644	2.0806e-05	0.201119
TRIM56	0.00076644	2.0842e-05	0.214676
RXRA	0.000794631	2.17255e-05	0.21787
C17orf71	0.000794631	2.18259e-05	0.189217
TRPC4AP	0.000794631	2.18377e-05	0.200035
MXD3	0.000799163	2.2039e-05	0.296825
NMT2	0.000807912	2.24162e-05	-0.310474
PINK1	0.000807912	2.24355e-05	0.281082
TRIM24	0.000832264	2.31917e-05	-0.20407
RAB35	0.000858487	2.40799e-05	-0.223179
PCK2	0.000858487	2.40875e-05	0.234345
RPL5	0.000911025	2.56987e-05	-0.213365
TMEM41B	0.000911025	2.58136e-05	-0.1803
IFIT2	0.000911025	2.60117e-05	0.427478
RAB5B	0.000911025	2.6057e-05	0.179297
RNF145	0.000911025	2.61276e-05	0.263447
ADAR	0.000911025	2.62271e-05	0.234625
TBCE	0.000911025	2.62275e-05	-0.133054
STARD3	0.000911025	2.62619e-05	0.169234
GAPT	0.000917872	2.65475e-05	0.411511
EDEM2	0.000937316	2.71999e-05	0.173276
TBCC	0.000938691	2.73502e-05	0.180699
TOR1A	0.000938691	2.74202e-05	0.17754
NFIC	0.000946688	2.77448e-05	-0.261179
STX3	0.000953105	2.80244e-05	0.305879
C1orf85	0.000956525	2.82324e-05	0.345513
TM9SF1	0.000956525	2.83088e-05	0.164715
ZNF358	0.000962348	2.85736e-05	0.297191
IRF2	0.000971154	2.89746e-05	0.33969
LOC642033	0.000971154	2.90217e-05	-0.277935
CECR6	0.000993401	2.9782e-05	0.413569
NUP214	0.00101111	3.041e-05	0.273973
MYO1G	0.00101733	3.07324e-05	0.262893
ABHD7	0.00101733	3.07928e-05	-0.237399
UROS	0.00103503	3.14985e-05	-0.211664
ROCK1	0.00103503	3.15272e-05	-0.338339
EIF1AX	0.00104021	3.17981e-05	-0.25741
LOC643287	0.00104021	3.18849e-05	-0.27217
SFRS5	0.00104405	3.2103e-05	-0.250215
FBXW7	0.00104649	3.22815e-05	-0.19945
ZNF189	0.00104649	3.23793e-05	0.237754
PTK2B	0.00105655	3.28338e-05	0.201498
LOC132241	0.00105655	3.29767e-05	0.251138
ACRC	0.00105655	3.29949e-05	-0.278624
EIF4EBP2	0.00107192	3.37129e-05	0.206207
MEF2D	0.00107192	3.37583e-05	-0.284157
LYL1	0.00107192	3.3784e-05	0.228331
ZNF18	0.00107267	3.39108e-05	0.211822
KIAA1731	0.00108075	3.42699e-05	-0.196159
ATP5C1	0.00109847	3.49892e-05	-0.208759
G0S2	0.00109847	3.51205e-05	-0.917904
KLF12	0.00109847	3.51484e-05	-0.265948
TBC1D22A	0.00109967	3.52924e-05	0.218193
PAK1	0.0011025	3.55019e-05	0.256004
AP3B1	0.0011025	3.55953e-05	0.169961
GNL2	0.00110496	3.58623e-05	-0.176057
TRA2A	0.00110496	3.5887e-05	-0.177809
LOC644162	0.00113056	3.68271e-05	-0.243764
SNORA45	0.00114447	3.74212e-05	-0.325766
GLB1	0.00114447	3.75e-05	0.160771
FKBP8	0.00115311	3.79618e-05	0.196448
ANKRD13C	0.00115311	3.80049e-05	-0.203155
C20orf43	0.00116713	3.86547e-05	0.1541
LOC731640	0.00116713	3.88143e-05	-0.266724
NGLY1	0.00116713	3.8973e-05	-0.159303
NONO	0.00116713	3.90052e-05	0.128945
C11orf68	0.00116713	3.90952e-05	0.222522
FAM127A	0.00116713	3.91397e-05	0.225689
HCG4	0.00116882	3.93087e-05	0.238095
PSME1	0.00120939	4.07958e-05	0.175076
TRAF5	0.00120939	4.09057e-05	-0.27832
PSMG1	0.0012134	4.11578e-05	-0.189647
LPPR2	0.00122533	4.16802e-05	0.310498
SNORD4A	0.00123701	4.21965e-05	-0.255114
MRPS28	0.0012396	4.24039e-05	-0.228145
PET112L	0.00124616	4.27481e-05	-0.188953
SH3BP1	0.00125085	4.30291e-05	0.254789
ABCG1	0.00127868	4.41094e-05	0.416924
LOC407835	0.00128148	4.43291e-05	0.213317
DRAP1	0.00129714	4.51775e-05	0.243568
ZNF263	0.00129714	4.52372e-05	0.170961
LOC100130492	0.00129714	4.52448e-05	-0.408845
AP2A1	0.00131044	4.58346e-05	0.21242
ZFAND2A	0.00131046	4.59613e-05	-0.329197
ACTG1	0.00132306	4.65302e-05	0.16378
ZNHIT6	0.00133703	4.7224e-05	-0.184848
LOC653566	0.00133703	4.73314e-05	-0.139698
AXUD1	0.00133703	4.7508e-05	-0.441811
H3F3B	0.00133703	4.76351e-05	-0.308425
FUCA2	0.00133703	4.7664e-05	0.212711
PARP10	0.00134073	4.79248e-05	0.279817
ARRDC5	0.00134236	4.82015e-05	-0.25272
BAG4	0.00134236	4.82409e-05	-0.241369
NELL2	0.00135018	4.86516e-05	-0.44917
SMARCD3	0.00137428	4.96523e-05	0.26407
DNM2	0.0013862	5.02161e-05	0.203528
PLSCR1	0.00141766	5.14917e-05	0.485125
SLA	0.00143478	5.23851e-05	0.257708
ZFAND3	0.00143478	5.23894e-05	0.220552
POLDIP3	0.001439	5.26816e-05	0.133487
RNASE2	0.00144612	5.30813e-05	0.676854
RORA	0.0014541	5.3514e-05	-0.349687
BIRC2	0.00145679	5.37718e-05	-0.147565
MRPS6	0.00145679	5.39135e-05	-0.191845
LTA	0.00145679	5.40328e-05	-0.254
LOC100129905	0.00145921	5.42628e-05	-0.409014
NAE1	0.00146023	5.45197e-05	-0.192719
ZNF721	0.00146023	5.45816e-05	-0.236142
NR4A2	0.00146569	5.49263e-05	-0.460119
TSPAN2	0.00147413	5.53843e-05	0.34705
LOC100130892	0.00148057	5.58875e-05	-0.234575
CTDSP1	0.00148057	5.59108e-05	0.171697
LOC100132658	0.00149805	5.67148e-05	-0.211648
MARCKSL1	0.00150846	5.72538e-05	0.263134
ZFP36L1	0.00151074	5.74857e-05	-0.307469
RNF5	0.00152597	5.82117e-05	0.183316
LOC728973	0.00153932	5.89265e-05	-0.257399
APBB1IP	0.00153932	5.9017e-05	0.246818
BOLA3	0.00154178	5.93616e-05	-0.257562
PIM1	0.00154178	5.94089e-05	0.277176
GNA15	0.00154178	5.97305e-05	0.220978
NBN	0.00154178	5.98288e-05	0.294337
GLG1	0.00154178	5.99306e-05	-0.130401
ADRBK1	0.00154178	6.00002e-05	0.18816
CD1A	0.0015631	6.098e-05	0.250624
LOC100132418	0.00156407	6.11679e-05	-0.211127
VAMP3	0.00156795	6.14704e-05	0.208302
C17orf91	0.00158377	6.22431e-05	-0.397239
HOXB2	0.0015939	6.2833e-05	0.397711
LOC400446	0.0015939	6.29472e-05	-0.221468
TNFAIP8L1	0.00160543	6.3557e-05	-0.28715
CDC2L6	0.00160585	6.37277e-05	-0.20794
SLC30A1	0.00163301	6.50892e-05	-0.212894
ERGIC1	0.00163301	6.51195e-05	-0.253006
THOC7	0.00163574	6.55695e-05	-0.158477
WDR74	0.00163574	6.56098e-05	-0.13449
LOC100134504	0.00163574	6.56998e-05	-0.322558
FES	0.00164689	6.64223e-05	0.231483
ALG5	0.00164689	6.64641e-05	-0.22358
GPR108	0.00164878	6.67468e-05	0.236306
PDCL3	0.00164878	6.68574e-05	-0.181363
ZNHIT1	0.00165276	6.71775e-05	0.183608
ODF2	0.00165385	6.73809e-05	0.157453
MYD88	0.00166242	6.80382e-05	0.22346
AKT1	0.00166242	6.80495e-05	0.18459
PSMC5	0.00167919	6.88973e-05	-0.182151
ZSWIM4	0.00168158	6.9157e-05	-0.166521
GALNT10	0.00168396	6.95749e-05	0.211614
SAMD9L	0.00168396	6.95785e-05	0.404369
MTF1	0.00172573	7.14701e-05	0.258851
SLC37A4	0.00175052	7.26652e-05	-0.210972
ASNSD1	0.00178585	7.43032e-05	0.217572
RCN2	0.00182853	7.62547e-05	-0.210549
PHF12	0.00184497	7.71175e-05	0.203505
LOC653884	0.00185178	7.75802e-05	-0.172756
ATP8B2	0.00185449	7.78717e-05	-0.368824
COMMD9	0.00185492	7.82154e-05	0.187885
RPS3A	0.00185492	7.82465e-05	-0.151873
HABP4	0.00187339	7.93737e-05	-0.234131
LOC652864	0.00187339	7.93855e-05	-0.16541
MPHOSPH10	0.00187599	7.96757e-05	-0.198553
RNF40	0.00189113	8.05008e-05	0.188772
LOC387753	0.00192983	8.23335e-05	-0.282997
RELA	0.00193544	8.28838e-05	0.211642
CAPN7	0.00193544	8.29448e-05	-0.190691
ZBTB25	0.00194139	8.33863e-05	-0.271466
ASPHD2	0.00195224	8.41799e-05	0.259443
C1QBP	0.00195224	8.43896e-05	-0.193688
STARD10	0.00195224	8.4415e-05	0.296663
ATP8B4	0.00196317	8.52493e-05	0.284107
MPHOSPH6	0.00196317	8.52649e-05	-0.228492
STX10	0.00197913	8.64364e-05	0.233262
SP2	0.00197913	8.65361e-05	0.17774
TRIB1	0.00197913	8.67385e-05	-0.353305
BAD	0.00197913	8.69812e-05	0.220155
ATP5S	0.00197913	8.70713e-05	-0.15792
ENO3	0.00197913	8.70993e-05	-0.237841
MSRB3	0.00198342	8.74785e-05	0.290772
SERPING1	0.00198976	8.82957e-05	0.652495
LOC643310	0.00198976	8.83162e-05	-0.196483
C6orf1	0.00198976	8.83318e-05	0.225998
CYCSL1	0.00199402	8.87126e-05	-0.164562
REXO2	0.0020151	8.9844e-05	-0.221689
IFITM1	0.0020223	9.03592e-05	0.257296
LOC100133888	0.00204692	9.1656e-05	-0.239402
C18orf55	0.00210081	9.42709e-05	-0.183819
CSRP2BP	0.00210394	9.46135e-05	-0.211291
ADORA1	0.00212471	9.57519e-05	0.229092
C3orf31	0.00216306	9.76879e-05	-0.247582
RNF19A	0.0022115	0.000100088	-0.159613
CAP1	0.00221394	0.000100494	0.159382
SDF4	0.00221394	0.000100624	0.169561
SLC20A1	0.00221994	0.00010111	0.231288
FAM43A	0.00222993	0.000101779	0.434894
PRR13	0.00223345	0.000102354	0.17474
CCDC34	0.00223345	0.000102567	-0.254657
PPP1R3D	0.00223345	0.000102876	0.284175
CREBZF	0.00223345	0.000102954	-0.252858
LOC644762	0.00223345	0.000103117	-0.188918
ARHGEF1	0.00223345	0.000103403	0.232181
RIN3	0.00223345	0.000103442	0.237648
PGM1	0.00223926	0.000103926	0.188374
TPP1	0.00224205	0.000104271	0.224953
LRRC33	0.00224979	0.000104847	0.278766
TBC1D20	0.0022552	0.000105316	0.146425
TNFSF10	0.00227225	0.000106331	0.288946
PRCP	0.00229048	0.000107575	0.161938
TAOK2	0.00229048	0.000107701	0.177456
CCDC92	0.00229048	0.000107844	-0.21192
GADD45B	0.00229504	0.000108365	0.286266
STK35	0.00229504	0.000108501	0.211609
LOC100129237	0.00229504	0.00010872	-0.252039
ZNF672	0.00230266	0.000109334	0.184768
PTAFR	0.00230266	0.000109524	0.246008
AKNA	0.00234161	0.000111602	0.171285
GPSM3	0.00234496	0.000112048	0.178549
LRP3	0.00234496	0.000112427	0.266504
PAFAH1B3	0.00234496	0.000112437	-0.187141
MIIP	0.00234904	0.000112858	0.248708
C9orf37	0.0023545	0.000113347	-0.243798
LOC653506	0.00236993	0.000114318	0.232655
TRAT1	0.00239926	0.000115963	-0.336566
NR2C1	0.00240849	0.000116641	-0.149859
FOSB	0.00242232	0.000117543	-0.865126
SHISA5	0.00246447	0.000119825	0.212821
RHBDF2	0.00247252	0.000120465	0.200569
UPF3A	0.00247252	0.000120738	-0.171089
LOC100131387	0.00247252	0.000120929	-0.229712
USP36	0.00249834	0.000122433	-0.364556
TAOK1	0.00250501	0.000123	-0.31418
SNORD35B	0.0025111	0.00012354	-0.316738
EPOR	0.00252327	0.000124381	0.243238
RNF138	0.00252677	0.000124797	-0.323957
EXOSC8	0.00256035	0.000126701	-0.239261
TTC37	0.00256055	0.000126957	-0.203066
INPP5D	0.00260309	0.000129317	0.202458
ADSL	0.00261928	0.000130373	-0.175024
ATP6V1G1	0.00262387	0.000130853	-0.158359
RASGRP2	0.00264219	0.00013202	-0.173881
QSOX1	0.00264366	0.000132348	0.209163
PGAM1	0.00264467	0.000132653	0.207129
LOC390466	0.00265517	0.000133434	0.254486
CCDC65	0.00266575	0.000134222	-0.319702
LOC653316	0.00266674	0.000134528	-0.430399
SERPINA1	0.00266951	0.000135092	0.221407
LOC728590	0.00266951	0.000135181	-0.230596
IRF1	0.00271222	0.000137604	0.266634
LOC651143	0.00271471	0.000138038	0.301586
ENOPH1	0.00271471	0.000138253	-0.174874
DNAJB14	0.00274222	0.000139917	-0.190296
DKFZp761E198	0.00275522	0.000140979	0.420889
RSL24D1	0.00275522	0.00014111	-0.150267
COX15	0.0027624	0.000141743	0.189677
CANT1	0.00276807	0.0001423	0.220968
KCTD2	0.00278726	0.00014381	0.199598
USF1	0.00278726	0.000143822	0.314737
MED4	0.0027978	0.000144875	0.232507
MTR	0.0027978	0.000144904	-0.198011
ISG15	0.00280942	0.000145775	0.604669
LOC646093	0.00281364	0.000146265	-0.22002
EAF2	0.0028453	0.000148184	-0.273765
LASS5	0.00286983	0.000149737	0.165737
MITD1	0.00287004	0.000150236	-0.194617
C10orf32	0.00287004	0.000150332	-0.154763
LOC441642	0.00287004	0.000150576	-0.197229
FBXO18	0.00291417	0.000153171	-0.141426
FH	0.00293924	0.000154771	-0.186097
C12orf11	0.00295844	0.000156159	-0.203438
AGTRAP	0.00295844	0.00015635	0.222411
CEACAM6	0.00297886	0.000157716	0.744182
MPO	0.00300383	0.000159487	0.552613
FFAR2	0.00300383	0.000159615	0.409219
BRD7P2	0.00301853	0.000160686	-0.164759
TCP11L2	0.00303338	0.000161889	-0.356951
ZNF789	0.00303338	0.00016206	-0.156746
ODF2L	0.00303733	0.000162563	-0.254353
MRPS36	0.00305676	0.000163897	-0.174435
USO1	0.00306284	0.000164517	-0.156928
TMEM118	0.00308231	0.000165859	-0.229142
DACH1	0.00309207	0.000166704	0.42116
VAT1	0.00309207	0.00016721	0.223634
ZBED1	0.00309207	0.000167275	0.180065
CREBL1	0.00313663	0.000169988	-0.174357
C15orf17	0.0032084	0.000174185	-0.159534
LOC729466	0.00324446	0.000176455	0.1503
RASGRP1	0.00327871	0.000178633	-0.280107
SNORD16	0.00331415	0.000180882	-0.252134
GCN1L1	0.00334733	0.000183047	-0.202837
RAD21	0.00334733	0.000183601	-0.194866
NFX1	0.00334733	0.000183658	-0.149765
PRKAB1	0.00337391	0.00018544	0.170124
PSMD8	0.00341967	0.000188284	-0.171142
LOC643357	0.00347649	0.000191747	0.212433
EMR1	0.00348792	0.000193032	0.45328
C19orf42	0.00348792	0.000193047	0.149237
LOC652595	0.00353033	0.000195734	-0.19958
KNTC1	0.00355171	0.00019746	-0.197459
SF3B4	0.00355171	0.000197602	0.112244
C1orf19	0.0035529	0.000198009	-0.189996
EIF3E	0.00356606	0.000199408	-0.160417
IFIT5	0.00356606	0.000199428	0.419925
POTEF	0.00358708	0.000200948	0.15334
DNASE1L1	0.00359575	0.00020178	0.140017
LOC100134393	0.00362552	0.000203798	-0.299334
C22orf32	0.00369489	0.000208064	-0.219869
TTYH3	0.00369489	0.000208408	0.204554
SAPS2	0.00371955	0.000210156	-0.170649
AXIN1	0.00374347	0.000211868	0.200666
LOC388076	0.00376129	0.000213237	-0.30719
NR1D2	0.00382335	0.000217123	-0.365601
TMED5	0.00385439	0.000219408	0.161069
GM2A	0.00385439	0.000219627	0.335092
EXOC6	0.00385906	0.000220264	0.225535
PPP2R4	0.00386993	0.000221627	0.165529
MRPL1	0.00386993	0.000221627	-0.217741
PRPF18	0.00387786	0.000222454	-0.198244
OAF	0.00388467	0.000223218	0.288171
DUSP2	0.0039006	0.000224508	-0.396108
UTP3	0.00395865	0.00022823	-0.192868
C12orf62	0.00397878	0.000229923	-0.198966
TMEM183A	0.00397878	0.000230155	0.114551
FAM108A2	0.00398232	0.000230743	0.234687
C10orf54	0.00398261	0.000231142	0.191218
ACSF2	0.00400562	0.000232862	0.28228
DKFZP586I1420	0.00404806	0.000235719	-0.182317
LOC100132011	0.00404921	0.000236341	-0.253123
SLC7A6	0.00404921	0.000236875	-0.21099
SNORA67	0.00404921	0.000237075	-0.243399
C19orf2	0.00404921	0.000237707	-0.194742
KCNJ2	0.00404921	0.000237813	0.395982
ICOS	0.00404921	0.00023812	-0.296887
JHDM1D	0.00413458	0.000243538	-0.206644
TOM1L2	0.00415298	0.000245021	-0.224009
C9orf72	0.00420546	0.000248521	-0.274906
INTS3	0.00420982	0.000249183	0.201032
DNAJC7	0.00421303	0.000249778	-0.210854
LOC728877	0.0042177	0.00025046	-0.210105
TTC27	0.00422073	0.000251046	-0.189069
LOC729446	0.00422134	0.000251502	-0.176214
CASP6	0.00422134	0.000251893	-0.224624
MBNL1	0.00423421	0.000253274	-0.173822
USP16	0.00423421	0.000253475	-0.12321
LOC644877	0.00427781	0.000256888	-0.159008
RSAD2	0.00427781	0.000256907	0.857118
KLHL21	0.00429064	0.00025809	0.251202
LOC729082	0.00436601	0.000263327	-0.187435
MAPKAPK5	0.00436601	0.000263463	-0.144988
C1orf144	0.00437979	0.000264858	0.163446
TMEM55B	0.00437979	0.000265325	0.17738
LOC388621	0.00437979	0.000265557	-0.235329
FDFT1	0.0043938	0.000266828	-0.117519
SLC7A1	0.00441607	0.000268605	-0.191118
RHOQ	0.00441932	0.000269227	-0.176979
LOC645381	0.00443436	0.00027057	-0.261271
UCP2	0.00447284	0.000273348	0.334063
AP2M1	0.00449696	0.000275254	0.12642
RDH11	0.00450477	0.000276165	-0.151793
REV1	0.00450735	0.000276756	-0.127985
MT2A	0.00452235	0.000278111	0.454729
FRYL	0.00452731	0.000278852	-0.142909
RPL23	0.00455169	0.00028079	-0.25439
SAMD9	0.00458063	0.000283086	0.276413
LOC645968	0.00458063	0.000283456	-0.30173
MFSD5	0.00458209	0.000283987	0.134175
LOC654121	0.00458283	0.000284473	-0.164309
SH3BP5L	0.00462068	0.000287266	0.271105
INTU	0.00472032	0.000293915	0.214253
LOC728728	0.00472719	0.000295202	0.329024
NMD3	0.00472719	0.000295251	-0.151555
EIF5	0.00474506	0.000296823	-0.158505
TALDO1	0.00475478	0.000297888	0.186686
HMGB1L1	0.00484282	0.000303869	-0.163888
GSN	0.00485443	0.000305063	0.297125
SLC25A36	0.00492017	0.000309668	-0.207337
PABPC1L	0.00496123	0.00031308	-0.212111
RAB7A	0.00496123	0.000313205	0.16207
SAP30L	0.00498556	0.000315221	-0.144862
DNAJC5	0.00499389	0.000316227	0.200702
RPL11	0.00500327	0.000317767	-0.10866
GADD45A	0.00500327	0.000318124	0.307601
LDHB	0.00500327	0.000318263	-0.263595
LOC645157	0.00500576	0.000318902	-0.300906
PLAGL2	0.00500609	0.000319404	0.210445
SLC10A3	0.00507942	0.000324571	0.149053
FGR	0.00512106	0.000328186	0.181784
FDPS	0.00512106	0.000328217	-0.171498
ZCCHC7	0.00512404	0.000328899	-0.167463
G6PD	0.00512636	0.000329541	0.192766
ANKZF1	0.00513993	0.000330908	0.169354
NAB1	0.00514256	0.000331571	0.296065
LIAS	0.00518764	0.000334976	-0.192031
CCL4L1	0.00520821	0.000337157	-0.815294
SNX6	0.00520821	0.000337305	-0.181962
RNF5P1	0.00521776	0.000338425	0.153476
XRCC5	0.00522307	0.000339271	0.142206
C9orf30	0.00522391	0.000340144	-0.229727
CXCL1	0.00522391	0.00034033	-0.468634
LOC388532	0.00524279	0.000342556	-0.254974
RPRD2	0.00524279	0.000342567	-0.151327
MANBA	0.00527796	0.000345372	0.177789
FGL1	0.00529954	0.000347294	0.154271
IDH1	0.00532786	0.000349662	0.170091
GRINA	0.00536639	0.000352706	0.254168
TBC1D2B	0.00537421	0.000353737	0.192432
OSTC	0.00543304	0.00035813	-0.153536
RAG1AP1	0.00550213	0.000363213	0.113808
NUP133	0.00551816	0.000364802	0.161964
CHMP1A	0.00553562	0.000367088	0.136351
TMEM191A	0.00553562	0.000367325	-0.185823
PWWP2B	0.00553562	0.000367952	0.184166
FLJ21986	0.00553562	0.000368084	-0.304658
TRIP11	0.00564119	0.000375645	-0.171221
FAM118A	0.00565219	0.000376921	-0.673868
PELO	0.00568864	0.000380037	0.240669
RER1	0.00568864	0.000380445	0.107983
PEX11B	0.00569079	0.000381136	0.137136
LOC642333	0.00572385	0.0003839	-0.168692
LOC730385	0.00577351	0.000387785	0.275768
SURF4	0.00577796	0.000388651	0.176905
TAP2	0.00577796	0.000389195	0.254181
TRMT1	0.00578311	0.000390097	-0.149959
WBP11	0.00578708	0.000391104	0.136693
SFRS4	0.00578708	0.000391478	0.119706
SMARCD2	0.00579187	0.000392358	0.183973
EXOSC6	0.00589102	0.00039964	-0.196397
CD3D	0.0059117	0.000401612	-0.294075
LOC646849	0.00591625	0.000402791	-0.200831
UBXN4	0.00591625	0.000403058	-0.121429
TAP1	0.00592251	0.000404053	0.228951
NOP58	0.00592282	0.00040468	-0.216876
TRIM22	0.00592282	0.000405213	0.343269
SLPI	0.00596282	0.000408522	0.616343
DDX26B	0.0059774	0.000410371	-0.166541
LOC646766	0.0059774	0.00041067	-0.22344
CMPK1	0.00600474	0.000413125	-0.180516
SDHALP1	0.00601246	0.000414234	-0.161563
MRPS7	0.00604724	0.000417212	-0.185903
ECOP	0.00605284	0.000418179	0.164471
C9orf167	0.00608144	0.00042074	0.199529
SMARCC2	0.00610088	0.000422671	0.150541
ALDH3B1	0.00613176	0.000425399	0.282823
RPS27L	0.00617781	0.000429188	-0.194344
THOC2	0.00618914	0.000431175	-0.138307
TGFBRAP1	0.00618914	0.000431472	-0.250688
UHMK1	0.00618914	0.000431759	-0.292946
YAF2	0.00619291	0.0004336	-0.164841
ZMYND11	0.00619291	0.000433814	-0.208205
PSG3	0.00619291	0.000434123	0.305507
PTPN4	0.00619291	0.000434402	-0.25046
PTP4A3	0.00622066	0.000436947	0.283305
SASH3	0.00623223	0.000438358	0.20314
ST3GAL1	0.00626397	0.000441192	0.183479
NSMCE4A	0.00626733	0.000442436	-0.162721
C14orf166	0.00626733	0.000442634	-0.146291
TMEM63A	0.00628821	0.000444712	0.19436
B4GALT4	0.00630294	0.00044636	0.184263
LOC401115	0.00632064	0.000448588	0.200154
ZNF193	0.00632064	0.000448828	0.256549
METTL5	0.00632968	0.000450078	-0.207931
HRAS	0.00633247	0.000451282	-0.162818
WBP1	0.00633247	0.000451493	-0.138429
LOC729101	0.0063332	0.000452154	-0.157715
LOC442454	0.00637553	0.000455789	-0.213209
CLYBL	0.0064168	0.000459356	-0.229866
IGJ	0.00642288	0.000460408	-0.640574
ZC3H10	0.00647966	0.000465456	0.244481
TCEB1	0.00647966	0.000465866	-0.159246
IFI35	0.00647966	0.000466347	0.33765
BST2	0.0065122	0.000469314	0.224388
TRIM28	0.00651601	0.000470215	0.178864
EPSTI1	0.00652407	0.000471423	0.50829
LAPTM5	0.00653459	0.000473153	0.15701
LOC439949	0.00653459	0.000473713	-0.382427
KTN1	0.00653459	0.000474067	-0.199601
ZDHHC3	0.00656068	0.00047659	0.178736
KPNA6	0.00656582	0.000478445	0.171439
KATNB1	0.00656582	0.000478536	0.174188
SNORD48	0.00656582	0.00047905	0.373767
BET1L	0.00656582	0.000479487	0.197789
ORAI1	0.0065983	0.000482999	0.215763
MLKL	0.0065983	0.000483127	0.18902
ABCB7	0.00664451	0.000487149	-0.189967
LOC729926	0.00676625	0.000496725	-0.234722
COX10	0.0068096	0.000501166	-0.162923
OTUD4	0.0068096	0.000501216	-0.184565
IRF7	0.00687172	0.000506449	0.326279
IGFBP7	0.00688099	0.000507793	0.248554
DNAJB2	0.00688229	0.000509211	0.124696
RAB4B	0.00688229	0.000509211	0.129482
GNG7	0.00692451	0.000513387	0.238361
MED10	0.00692451	0.000513666	-0.172438
AGPAT1	0.00704792	0.000523498	0.210381
MRPL49	0.00706775	0.00052565	0.151537
COQ3	0.00715426	0.000532771	-0.168156
LOC730284	0.00717083	0.000534694	0.302208
MVP	0.0071935	0.000537076	0.16189
WARS	0.00721342	0.000539256	0.346771
PSMC3	0.00722722	0.000540982	-0.142024
MTP18	0.00725688	0.000544332	-0.281973
PANK2	0.00725688	0.000544598	0.154332
SCRN1	0.00725717	0.000545316	0.269412
LOC642357	0.00726061	0.000546273	-0.171836
GPKOW	0.00728385	0.000548721	-0.229366
MAPRE1	0.00728436	0.000549459	0.138573
EID3	0.00731709	0.00055398	-0.203128
ASAH1	0.00731709	0.00055428	0.268032
SRFBP1	0.00731709	0.000555155	-0.222124
CREG1	0.00731709	0.000556636	0.242449
HEXB	0.00731709	0.000556947	0.129837
ACVR1B	0.00731709	0.00055733	0.196302
VPS4A	0.00731709	0.000557506	0.150201
LOC100132493	0.00731709	0.000558053	-0.206541
PARVG	0.00731709	0.000558419	0.167249
LOC648293	0.00731709	0.000558959	-0.219407
MLLT10	0.00733128	0.000560965	-0.148046
NKTR	0.00733128	0.000561452	-0.194208
UBE3A	0.00733533	0.000562467	-0.135543
EIF3M	0.00739847	0.000568652	-0.138656
TOPORS	0.00739847	0.000568904	-0.254498
ASAP1IT1	0.00739847	0.000569441	-0.391105
ANP32B	0.00741681	0.000572082	-0.134761
PKM2	0.00741681	0.000572278	0.250472
SCNN1D	0.00746922	0.00057704	-0.1937
C4orf27	0.00750087	0.000580206	-0.161198
LTB4R	0.00753836	0.00058383	0.232206
PNPLA2	0.00755096	0.00058562	0.229888
MAD2L2	0.00755096	0.000586257	0.17567
NPEPPS	0.00756512	0.000588207	0.154525
LOC729903	0.00756512	0.00058881	-0.167365
TNFAIP8L2	0.00756658	0.000589651	0.216311
ZNF600	0.00756928	0.000590588	-0.179431
NUCB1	0.00757107	0.000591456	0.177118
LOC286208	0.00760065	0.000594719	-0.187254
RBM5	0.00760065	0.000595227	0.12718
EHD4	0.00761559	0.000597428	0.187399
CDR2	0.00761559	0.000597861	-0.247956
LYAR	0.00768765	0.000604257	-0.184574
RABEPK	0.00773356	0.000608608	-0.15507
ZNF583	0.00777835	0.000612881	-0.188591
SGK	0.00778205	0.00061392	-0.277309
LOC399744	0.0078037	0.000616378	0.325094
SLC25A17	0.00786932	0.000622317	-0.159172
PPP1CA	0.00787619	0.000623617	0.141786
OSM	0.00787952	0.000624655	-0.554152
TMEM101	0.00787952	0.000625395	0.133049
FLJ20444	0.00791339	0.000628843	0.205133
TMEM70	0.00791934	0.000630077	-0.155821
FURIN	0.00793063	0.000631738	0.216862
CPT1B	0.00797742	0.000636747	0.27875
EHBP1L1	0.00797742	0.000636998	0.272784
FANCG	0.00810305	0.000647941	0.181662
LOC100133692	0.00810305	0.000648586	-0.205639
AP3S1	0.00810359	0.000649408	0.166111
HIVEP2	0.00815786	0.000654541	-0.181457
RPS6KA2	0.00817395	0.000656618	0.304901
LOC100134734	0.00818301	0.000658573	0.274838
PPHLN1	0.00818301	0.000658918	-0.120248
ARID3A	0.00819497	0.000660669	0.204249
SNORA10	0.00822088	0.000664166	-0.208437
THOC3	0.00822088	0.000664337	-0.207547
CD300A	0.00823618	0.000666365	0.185504
TADA3	0.00824528	0.000667894	0.160183
LOC653773	0.00829537	0.000673448	-0.23374
GPAA1	0.00829537	0.000673546	0.20332
ARL5B	0.00832878	0.000677058	0.215435
RAE1	0.0083825	0.000682231	0.151562
DEPDC5	0.00842802	0.000687017	0.175337
TLK2	0.00842802	0.000688946	0.143219
SIRT7	0.00842802	0.000689098	0.187435
LOC100129158	0.00842802	0.000689175	-0.105036
LOC100133019	0.00842981	0.000690131	-0.176873
FLJ25006	0.00843645	0.000691486	-0.179198
LOC100134634	0.0084667	0.000694779	0.304301
SESN3	0.00849568	0.000697973	-0.176898
DYNLT1	0.00857126	0.000706009	0.204071
MAP4K2	0.00857126	0.000706602	-0.133002
HK1	0.00857126	0.000706653	0.147441
SLC25A19	0.00858904	0.000710084	-0.183254
LOC648000	0.00858904	0.000710404	-0.177782
C22orf13	0.00858904	0.000710595	0.113145
IFT122	0.00859051	0.000711542	-0.171221
ANAPC10	0.00865676	0.000718545	-0.176043
SLC25A16	0.00865676	0.000718693	-0.185707
WASF2	0.00866676	0.000720844	0.21045
RGS18	0.00866676	0.000721189	0.22793
AKAP8L	0.00867091	0.000722367	0.201885
ELANE	0.00869234	0.000725127	0.846465
ANKRD33	0.00869234	0.000725823	0.201771
LOC100131526	0.00872618	0.000729487	-0.206556
BPI	0.00872893	0.000730557	0.619117
LOC728843	0.00873946	0.000732895	-0.189247
OXER1	0.00873946	0.000733117	0.361793
EIF4E3	0.00875146	0.000734965	0.241793
PPP1R2	0.00875667	0.000736243	-0.183643
RPS6P1	0.0087582	0.000737213	-0.241669
C17orf62	0.00878305	0.000740149	0.180823
SERPINA10	0.00880324	0.000743503	-0.232191
RAC2	0.00880324	0.000743542	0.127398
SNORA33	0.00883233	0.000746848	-0.215643
MYB	0.00884746	0.000748978	0.430744
IFITM3	0.00887907	0.000752507	0.507039
MAD2L1BP	0.0089259	0.000757333	0.185649
GNE	0.00896663	0.000761651	-0.143218
LOC730432	0.00899675	0.000765074	-0.139972
ALPL	0.00902354	0.000768219	0.378668
PLEKHO2	0.0090475	0.000771128	0.203774
MYO18A	0.00908686	0.000775356	0.200723
KDM5B	0.0091184	0.000778924	0.173724
ING2	0.0091743	0.00078458	-0.149103
LOC100132112	0.00918075	0.000786014	0.298776
FANCD2	0.00922108	0.000790353	-0.166937
AP3M1	0.00924199	0.000793033	0.145406
C20orf3	0.009489	0.00081514	0.245641
ARSD	0.00949711	0.00081686	0.201906
CD3G	0.00949711	0.000817662	-0.315774
ITK	0.0095393	0.000822211	-0.246192
ZNF614	0.00955183	0.000824209	0.181954
PIGS	0.00961005	0.000830156	0.131195
RRAGA	0.00962666	0.000832516	0.112464
PDCD5	0.00964436	0.000834973	-0.187183
CYBRD1	0.00971432	0.000841964	0.245882
PREI3	0.0098471	0.000854418	-0.138902
LOC390298	0.00986939	0.000857301	0.157264
DLEU1	0.00992369	0.000862971	-0.172091
PFN1	0.00993969	0.000865318	0.120983
HINT1	0.00995596	0.000869405	-0.18562
BTN3A1	0.00995596	0.000869505	0.219398
C11orf59	0.00995596	0.000869604	0.140812
TOR3A	0.00995682	0.000870636	0.191972
TERF2	0.00996182	0.000872074	0.131484
LOC728772	0.00996182	0.000872987	0.164919
MRPL39	0.00998098	0.000875626	-0.177258
OAS1	0.0100428	0.000882014	0.487374
TRAPPC2L	0.0100565	0.000884973	-0.176279
LOC644937	0.0100565	0.000886021	-0.214624
MMAA	0.0100565	0.000886433	-0.168995
LOC100128410	0.0100565	0.000887084	-0.219774
WIBG	0.0100995	0.000891848	0.138855
FAM116B	0.0101157	0.000894248	-0.198832
FLJ31306	0.0101395	0.000897324	-0.139815
TIAF1	0.0101533	0.000899524	0.181611
LYRM7	0.0101739	0.000902327	-0.1635
LOC643007	0.0101755	0.000903442	-0.240494
HIST2H2BF	0.0102512	0.000911152	0.370438
UBE2A	0.0103037	0.000916808	0.108741
LOC642989	0.0103209	0.000919332	-0.332528
C2orf89	0.0103522	0.000923113	-0.344647
EFHD2	0.0103744	0.000926087	0.149275
CSNK2A1	0.0103744	0.000927875	0.110471
PGLYRP1	0.0103744	0.000928087	0.492064
RAD51	0.0104202	0.000933183	-0.149934
KCNN4	0.0105862	0.00095089	0.201769
SF3B1	0.0105862	0.000951079	-0.15652
WASL	0.0105862	0.0009511	0.167423
ATP6V0D1	0.0106137	0.000954588	0.17854
UBXN2A	0.0106174	0.000956282	-0.135319
POLR2E	0.0106174	0.000958649	0.202813
RPL35	0.0106174	0.000959011	-0.171711
MX2	0.0106174	0.000959258	0.296901
MAML1	0.0106174	0.000960028	0.170494
CCDC106	0.0107035	0.000968842	0.271553
MAP2K2	0.0107159	0.000971321	0.228875
FTH1	0.0107159	0.000972255	-0.233414
FAM193B	0.0107159	0.000974343	0.194764
FAR2	0.0107159	0.000974899	0.287395
SLC4A5	0.0107159	0.000975106	-0.170977
ZNF223	0.0107909	0.000982969	-0.179158
H6PD	0.0107919	0.000984094	0.202181
CENTA1	0.0108635	0.00099167	0.188259
NAT5	0.0108855	0.000994722	-0.129296
WIPI1	0.0108888	0.000996215	0.239442
KIAA2013	0.0108888	0.000997122	0.146949
CRAMP1L	0.0108932	0.000998567	-0.149547
C19orf59	0.0109898	0.00100848	0.400641
DIMT1L	0.0111156	0.00102138	-0.147814
INTS8	0.0111156	0.00102216	-0.183833
MTX2	0.0111477	0.00102671	-0.134687
ETFDH	0.0111477	0.00102725	0.171928
ISOC1	0.0111537	0.00102888	-0.203641
CCDC12	0.011228	0.00103681	-0.141397
GZMM	0.0112333	0.00103838	-0.284792
GMCL1	0.0112623	0.00104289	-0.213885
AFTPH	0.0112623	0.00104322	0.099744
DCTN2	0.0112711	0.00104512	0.104568
THOC1	0.0112817	0.00104719	-0.168853
STXBP2	0.0113544	0.00105503	0.180389
PBXIP1	0.0113895	0.00105938	0.219299
IFP38	0.0113942	0.00106092	-0.249767
REC8	0.0114074	0.00106325	0.231463
STUB1	0.0114888	0.0010727	0.138814
MAF	0.0114888	0.00107304	-0.283238
ACVR1	0.0115258	0.00107795	-0.204359
SELS	0.0115258	0.00107871	-0.133245
LRRC8C	0.0115935	0.00108616	-0.210927
ANO10	0.0116556	0.0010931	0.195318
BCL2L12	0.0117459	0.00110269	0.116656
SELL	0.0117857	0.00110756	0.234556
MGC16384	0.011787	0.00110882	0.338989
COPA	0.0118037	0.00111152	0.102678
PPA2	0.0118563	0.00111761	-0.115241
SEC61B	0.0118639	0.00112005	-0.162975
RAXL1	0.0118639	0.00112061	-0.217962
MPP1	0.0119291	0.00112883	0.196261
NPM3	0.0119291	0.00112906	-0.253702
KLHL29	0.0119574	0.00113289	-0.169665
PUS7	0.0119594	0.00113423	-0.169432
HERC5	0.0119856	0.00113838	0.50317
NDUFAF2	0.0119856	0.00113902	-0.194709
GBP1	0.0120423	0.00114557	0.43235
HMBS	0.0120583	0.00114931	-0.188761
CD84	0.0120583	0.0011494	0.162111
ANKRD40	0.0121009	0.00115463	0.148719
HS1BP3	0.0121085	0.00115652	0.162911
SNUPN	0.0121822	0.00116486	0.150345
FKBP11	0.0121822	0.00116589	-0.210259
LOC283932	0.0122062	0.00116937	-0.144248
ABHD8	0.0123	0.00117954	0.171176
SRGAP2L	0.0123017	0.00118109	-0.199996
ADCY7	0.0123017	0.00118206	-0.162033
CALM3	0.012395	0.00119222	0.123355
CLTB	0.0124376	0.00119834	0.106103
RPS24	0.0124376	0.0011987	-0.156821
LOC647074	0.0124775	0.00120375	-0.189334
EFHC2	0.0124843	0.0012056	-0.269793
LOC729148	0.0125117	0.00120945	-0.138091
LOC100134530	0.0126719	0.00122616	0.30853
IFI44L	0.0127044	0.00123132	0.797503
CEBPE	0.0127044	0.00123276	0.516298
NDRG3	0.0127044	0.00123309	0.122871
TRAFD1	0.0127044	0.00123419	0.214919
FRS3	0.0127177	0.0012367	0.194731
LOC389137	0.0128196	0.00124784	-0.151586
RIPK1	0.0128663	0.00125362	0.166522
FLJ25363	0.0128849	0.00125667	-0.165894
CTLA4	0.0129314	0.00126245	-0.282895
LRRC28	0.0130377	0.00127408	0.150797
LOC653658	0.0130619	0.0012777	-0.214473
LYRM2	0.0131102	0.00128569	-0.173932
FAM136A	0.0131102	0.00128612	-0.148851
KIAA0922	0.0131102	0.00128738	0.158732
LARP4	0.0131102	0.00128746	-0.177871
LOC728440	0.0131157	0.00128926	0.260394
BAX	0.0132178	0.00130057	-0.220215
LOC730004	0.0132368	0.00130371	-0.164832
STK38	0.0132431	0.00130561	0.176332
MRPS9	0.0132612	0.00130914	-0.155987
B4GALT1	0.0132612	0.00130994	-0.178899
LOC727821	0.0133216	0.00131719	-0.24624
LOC646808	0.0133233	0.00131895	0.238946
HMG20B	0.0133233	0.00131992	0.143609
LOC100133185	0.0133913	0.00132858	-0.174088
YWHAE	0.0133913	0.00132923	0.147468
NOL8	0.0134046	0.00133183	-0.143344
APP	0.0134481	0.0013386	-0.188242
TPI1	0.0134481	0.00133873	0.147635
C14orf102	0.0134821	0.00134342	0.154067
KIAA0319L	0.0134938	0.00134588	0.20641
DYM	0.0135139	0.00135011	0.142173
RPS6	0.0135139	0.00135048	-0.123156
KBTBD8	0.0135284	0.00135323	0.190426
LOC286512	0.0135438	0.00135607	-0.177963
C21orf2	0.0136083	0.00136654	-0.193144
STK11IP	0.0136083	0.0013669	0.128104
LBA1	0.0136083	0.00136774	0.237598
IAH1	0.0136083	0.00136776	-0.145829
PDCD2	0.0136227	0.00137052	-0.0976183
IBTK	0.0136565	0.00137602	-0.179775
ZNF484	0.0136565	0.00137655	0.165177
SLC5A6	0.013712	0.00138345	-0.143851
TMEM141	0.0137298	0.00138657	-0.161251
RAB40B	0.0137328	0.0013882	-0.181743
ZNF490	0.0137535	0.00139408	-0.176499
NEU1	0.0137535	0.00139442	0.145311
TPM2	0.0137535	0.00139486	-0.245103
LOC729317	0.0137535	0.00139557	-0.130482
USF2	0.0137668	0.00139906	0.146999
COPB2	0.0137668	0.00139956	0.111057
SYTL1	0.0138271	0.00140702	0.186114
TMEM181	0.0138708	0.00141281	-0.20106
LRP5L	0.0139084	0.00141797	-0.2165
SLC25A1	0.0139355	0.00142262	0.153307
HNRPR	0.0139355	0.0014256	-0.125907
RPL14	0.0139355	0.0014259	-0.30668
VPS39	0.0139355	0.00142609	0.154257
MAL	0.0139609	0.00143003	-0.421741
SYS1	0.0140082	0.00143622	0.137972
MRPS21	0.014042	0.00144202	-0.162197
NOP56	0.014042	0.00144328	-0.13441
SNRNP48	0.014042	0.00144374	-0.150741
LOC440525	0.0140742	0.0014484	0.212286
LOC100132715	0.0141006	0.00145247	-0.127113
MDP1	0.0141428	0.00145818	-0.169457
CAPN2	0.0141675	0.00146208	-0.149472
SMAP2	0.0142069	0.00146752	0.171289
C8orf41	0.0143006	0.00147857	0.14682
LOC285296	0.0143802	0.00148818	0.198193
RNY5	0.0144137	0.00149397	0.200325
IFIT3	0.0144137	0.00149441	0.536191
EML2	0.0144148	0.00149592	-0.169207
ZNF438	0.0145211	0.00150834	0.252529
MAGOH	0.0145554	0.00151436	-0.163951
RFC4	0.0145554	0.0015147	-0.158048
CYP4V2	0.0146293	0.0015238	-0.226466
PML	0.0146478	0.00152713	0.276797
ZBTB7A	0.0147129	0.00153534	0.179859
LOC730415	0.0147173	0.0015372	0.240593
ABLIM1	0.0147664	0.00154574	-0.170628
HLA-DRA	0.0147664	0.00154591	0.187713
BCL11B	0.0147664	0.00154659	-0.280213
ATP6V1F	0.0148334	0.0015562	0.141767
C13orf34	0.0148334	0.00155673	-0.171152
RPL9	0.0148334	0.00155788	-0.174773
RPL7A	0.0148621	0.00156309	-0.154814
PNMA3	0.0148621	0.00156375	-0.305436
SDSL	0.01491	0.00157023	0.262149
BTBD7	0.0149227	0.001573	-0.114168
PSCD4	0.0150016	0.00158276	0.169107
WDR1	0.0150546	0.00159124	0.128707
TOR1AIP1	0.0150546	0.00159125	0.120991
TMEM51	0.0150766	0.00159502	0.37567
LOC728953	0.0150811	0.00159694	-0.164652
BSDC1	0.0151652	0.00160731	0.127386
ITCH	0.0152237	0.00161499	-0.176819
LOC606724	0.0152237	0.00161643	0.12916
MAF1	0.0153978	0.0016364	0.171824
RABAC1	0.0154458	0.00164298	0.172935
FLJ39653	0.0154545	0.0016454	0.19168
MGAT3	0.0154714	0.00164874	0.220004
LOC255809	0.0154714	0.00165016	0.196477
TGOLN2	0.0154996	0.00165511	-0.104801
SNAPC4	0.0154996	0.00165615	-0.151224
CDC42EP2	0.0155016	0.00165786	0.304941
RPL17	0.0155277	0.00166214	-0.147535
C19orf39	0.0156497	0.00167671	0.222454
ALKBH2	0.0157123	0.00168492	-0.131882
ENO1	0.0158726	0.00170363	0.141491
C9orf130	0.0159621	0.00171571	-0.160427
SH3TC1	0.0159621	0.0017163	0.181986
LOC649821	0.0159683	0.00171851	-0.229725
SENP2	0.0160014	0.00172472	0.12368
PLEKHA9	0.0160014	0.00172514	-0.158305
UNC93B1	0.016071	0.00173523	0.18764
SIN3A	0.016071	0.00173574	0.125067
CST7	0.0161165	0.0017422	0.282258
CAPG	0.0161179	0.00174389	0.168856
PLGLB1	0.0161622	0.00175024	-0.293596
FAM10A4	0.0161656	0.00175217	-0.167644
NCSTN	0.0162434	0.00176216	0.134951
CSPP1	0.0162582	0.00176533	-0.12692
LOC648921	0.0163139	0.00177295	-0.169986
UBASH3A	0.016334	0.0017767	-0.2865
OCIAD2	0.01639	0.00178436	-0.239877
PKN1	0.016432	0.00179051	0.125394
HACL1	0.0164357	0.00179249	-0.130783
PDHA1	0.0164886	0.00179985	-0.123834
LOC643870	0.0165179	0.00180464	-0.213483
GTF3A	0.0165233	0.00180682	-0.131818
LOC730316	0.016636	0.00182073	-0.122391
FBXO6	0.0166692	0.00182598	0.274586
LOC441246	0.0166752	0.00182823	-0.17509
LOC387841	0.016727	0.00183552	-0.132692
ZNF841	0.0167336	0.00183814	-0.161079
EPB41L3	0.0167336	0.00184161	0.284389
LOC202134	0.0167336	0.00184182	-0.268373
RBM25	0.0167336	0.00184397	-0.123724
ZZEF1	0.0167336	0.00184429	0.143902
ZNF195	0.0167358	0.00184613	-0.167351
PGRMC2	0.0168539	0.00186077	-0.128677
ACAT1	0.0169096	0.00186855	-0.146421
IL17RA	0.016991	0.00187958	0.218538
C15orf39	0.016991	0.00188082	0.185571
DDX47	0.0170495	0.00188927	-0.113044
BCOR	0.0170495	0.00189057	0.15285
NOLA1	0.0170816	0.00189627	-0.117501
RNU6-15	0.0170816	0.0018974	-0.183734
LYPLAL1	0.0172391	0.00191727	-0.148036
SNORA62	0.0172391	0.00191909	-0.149177
MTMR3	0.0172391	0.00192008	0.168245
PIGU	0.0172391	0.00192153	-0.141198
ASCL2	0.0172577	0.00192527	0.218167
FKBP1A	0.0173103	0.00193575	0.183394
TRMT11	0.0173103	0.00193583	-0.19792
ADD3	0.0173103	0.00193611	-0.133829
ADIPOR1	0.0173415	0.00194128	0.181876
CBARA1	0.0173833	0.00194763	0.188688
SRRM2	0.0174311	0.00195466	0.139509
MOSC1	0.0175107	0.00196526	0.323618
ITGAM	0.0175323	0.00196937	0.186309
MGMT	0.0175487	0.0019729	-0.207627
LOC100130715	0.0175702	0.001977	-0.186154
DAXX	0.017803	0.00200561	0.148603
KIAA1797	0.017803	0.00200662	0.169802
UNKL	0.0178162	0.00200982	0.181801
HMGA1	0.0178353	0.00201369	0.2054
CYB5R3	0.0179435	0.00202763	0.113233
LOC440737	0.0179798	0.00203492	-0.207088
STX6	0.0179798	0.00203519	0.129092
DUT	0.0179933	0.00203917	-0.136655
TNFSF13B	0.0179933	0.00204092	0.2236
LOC652489	0.0179933	0.00204686	-0.151097
CCS	0.0179933	0.00204702	0.130948
JARID2	0.0179933	0.00204804	0.145928
ZNF673	0.0179933	0.00204864	-0.162786
DBNL	0.0179933	0.00205232	0.122447
HSPA6	0.0179933	0.00205435	0.227081
EIF4A2	0.0179933	0.00205448	-0.135004
CXCR1	0.0179933	0.00205678	0.297352
TARP	0.0179933	0.00205695	-0.334237
PDIA3P	0.0179933	0.00205746	-0.152146
DCUN1D1	0.0180147	0.00206164	-0.171815
TBC1D4	0.0180324	0.00206541	-0.216627
IL8RB	0.0180751	0.00207202	0.367716
IFI6	0.0181187	0.00207876	0.415929
LOC100129141	0.018127	0.00208147	-0.102493
ZNF688	0.0182211	0.00209402	0.132547
FOXC2	0.01824	0.00209794	-0.162551
ACIN1	0.0182456	0.00210083	0.154693
DUSP6	0.0182456	0.00210346	0.187573
INO80C	0.0182456	0.00210384	0.150169
VPS29	0.0183113	0.00211481	-0.0913598
IVD	0.0183113	0.00211494	0.154508
ASH2L	0.0183588	0.00212219	0.13165
KIAA0748	0.0183683	0.00212506	-0.211928
STARD5	0.018381	0.00212829	0.157012
FAM133B	0.0184354	0.00213768	-0.141825
LOC730323	0.0184354	0.00213845	0.140521
FLYWCH2	0.0184354	0.00213991	0.175882
ID3	0.0184433	0.0021426	0.254093
UBE2V2	0.0184449	0.00214455	-0.127299
RPL32	0.0184853	0.00215102	-0.0842042
SSU72	0.0185123	0.00215594	-0.0846456
LOC730387	0.0185272	0.00215946	0.235195
SLC41A3	0.0185581	0.00216484	-0.182225
CECR1	0.0185937	0.00217079	0.208098
GNPAT	0.018718	0.00218709	0.111051
NSUN6	0.0188303	0.00220202	-0.130723
SIAH2	0.0188316	0.00220417	0.133189
SMG7	0.0188316	0.00220579	0.244133
TNPO1	0.0188407	0.00221027	-0.129826
CD99L2	0.0188407	0.00221048	0.145746
GYG1	0.0188441	0.00221269	0.18217
C5orf39	0.0188558	0.00221588	-0.194315
LOC284988	0.0188583	0.00221798	-0.269364
NPIP	0.0189544	0.00223111	-0.161106
VEGFA	0.0189873	0.0022368	0.187535
LOC727865	0.0189897	0.00223892	-0.201555
LOC389404	0.0190148	0.00224369	-0.144082
RALGAPA1	0.0190397	0.00224847	-0.158964
LPXN	0.0190605	0.00225369	-0.137285
SIGMAR1	0.0190605	0.00225538	0.128483
SNX5	0.0190605	0.00225642	0.168495
RPL14L	0.0190654	0.00225883	-0.170894
HERC3	0.0191141	0.00226643	0.158862
LOC100132795	0.0191502	0.00227411	-0.188231
LOC347292	0.0191502	0.0022744	-0.217211
TSR2	0.0191618	0.00227761	0.121133
MTF2	0.0191849	0.00228221	-0.160865
TRIM11	0.0192455	0.00229126	0.126819
NFKBIZ	0.0192858	0.00229791	-0.168784
LOC100131672	0.019344	0.00230671	-0.223278
DEDD	0.0193675	0.00231137	0.133696
LOC646916	0.0193764	0.00231429	-0.136513
SLC11A2	0.0194199	0.00232136	-0.171661
DHRS12	0.0194261	0.00232396	0.220103
HLA-G	0.0194943	0.00233519	0.258974
LOC642031	0.0194943	0.00233587	0.157809
C19orf25	0.019511	0.00233975	0.157344
ST6GALNAC2	0.0195481	0.00234711	0.285183
CAPNS1	0.0195481	0.00234971	0.146019
INPP5B	0.0195481	0.00234982	0.195291
TOB1	0.0195515	0.00235357	-0.198913
GNAI2	0.0195515	0.002354	0.140367
FICD	0.0195805	0.00236102	0.178878
GLT25D1	0.0195805	0.00236125	0.135827
ARG1	0.0196065	0.00236716	0.579494
MAK10	0.0196065	0.00236815	-0.134582
MED15	0.0196341	0.00237337	0.177585
POLR2H	0.0196593	0.00237831	-0.146354
LOC648659	0.0196703	0.00238155	-0.226005
AHCYL1	0.0196703	0.00238342	0.119701
TCTEX1D2	0.0196975	0.00238861	-0.176599
GATA3	0.0197129	0.00239454	-0.227137
LOC653489	0.0197129	0.00239522	-0.148265
ZBTB43	0.0197129	0.00239616	0.160677
GPR97	0.0197149	0.0023983	0.310902
LOC649150	0.019717	0.00240045	0.10064
KIAA0831	0.0197219	0.00240293	-0.134508
LOC344405	0.0197246	0.00240516	-0.133451
LOC339290	0.0199426	0.00243366	-0.253413
DNAH1	0.0199676	0.00243863	-0.169684
DDX31	0.0200231	0.00244734	-0.160238
CTSG	0.0200289	0.00244996	0.830961
LOC399804	0.0200556	0.00245516	-0.197191
SEC24C	0.0201045	0.00246477	0.112769
NDUFS4	0.0201045	0.00246521	-0.159573
ZNF134	0.0201045	0.00246694	0.179289
LOC653381	0.0201794	0.00247888	0.300184
KIAA1147	0.0201794	0.00248001	-0.149837
RBM38	0.0202018	0.0024847	0.176025
LEF1	0.0202381	0.00249112	-0.352511
POM121C	0.0202595	0.0024957	-0.122193
LOC645094	0.0202631	0.00249808	0.195767
ADSS	0.0202731	0.00250127	-0.11639
ACTN4	0.0203016	0.00250673	0.148128
HNRPC	0.0203282	0.00251197	-0.117405
CD27	0.0203294	0.00251408	-0.274617
LOC653438	0.0204009	0.00252524	0.192473
ZNF75A	0.0204009	0.00252709	-0.182486
LRRN3	0.0204009	0.0025288	-0.440129
HNRPA1L-2	0.0204379	0.00253534	-0.273253
PLEKHA3	0.0204429	0.00253793	-0.15409
C7orf54	0.0205106	0.00254865	-0.234676
C21orf91	0.0205106	0.00255028	-0.131199
SLAIN1	0.0205364	0.002556	-0.174732
LOC653158	0.0205364	0.00255743	-0.311079
DMTF1	0.0205547	0.00256169	-0.110533
UBE2E3	0.0206675	0.00257773	-0.147553
ACTR1B	0.0207333	0.00258793	0.120257
GAPDH	0.0207448	0.00259136	0.134662
LOC653086	0.020749	0.00259388	-0.151288
TYW1B	0.0207611	0.00259738	-0.159234
AP1G2	0.0207669	0.00260011	0.150718
SKP1A	0.0207863	0.00260453	-0.104935
SNRPA1	0.0207869	0.00260852	-0.149051
LSM8	0.0207869	0.0026086	-0.124061
RALB	0.020806	0.00261299	0.179392
ARHGAP30	0.0208401	0.00261928	0.117916
C2orf43	0.0208571	0.00262342	0.157826
GRN	0.0208882	0.00262934	0.174327
OSBPL8	0.0208923	0.00263186	-0.216823
MAEA	0.0209294	0.00263855	0.200678
CITED2	0.0209924	0.0026485	0.166557
HCLS1	0.0210046	0.00265206	0.159334
AQP3	0.0210934	0.00266531	-0.194628
LOC730288	0.0211547	0.00267508	-0.235976
RPP21	0.0212048	0.00268345	-0.135173
CCDC88B	0.021216	0.00268691	0.17334
STK36	0.0212586	0.00269435	-0.142684
WDR22	0.0212996	0.00270159	0.104448
HCP5	0.0213644	0.00271235	0.183115
TRIM5	0.0213644	0.00271392	0.208184
WDR12	0.0214171	0.00272267	-0.124494
PKIA	0.0214948	0.00273461	-0.265423
TSPYL3	0.0215001	0.00273783	-0.179721
TTC9C	0.0215001	0.00274044	0.161941
PSMB6	0.0215001	0.00274149	-0.1144
SF3B2	0.0218425	0.00278802	0.117003
IFIT1	0.0218425	0.00278934	0.433936
PRKD2	0.0218697	0.00279607	0.146546
WDSUB1	0.0218697	0.00279891	-0.167057
GSS	0.0218697	0.00279912	0.150294
SETDB2	0.0218794	0.00280246	-0.12101
RNF175	0.0219249	0.0028104	-0.164214
FKBP15	0.0219752	0.00281896	0.151046
MAP3K11	0.0221529	0.00284389	0.163781
TMEM138	0.0222717	0.00286127	-0.122158
LOC100128196	0.0224319	0.00288401	-0.177046
GFOD1	0.0224337	0.00288656	0.26529
NT5DC1	0.0224337	0.00288855	-0.11643
SLC9A9	0.0224532	0.00289322	0.134531
H2AFZ	0.0225035	0.00290186	0.102898
CENPB	0.0225418	0.00290897	0.158558
LOC648771	0.0225582	0.00291359	-0.175149
LOC343184	0.0225582	0.00291543	-0.102395
ARHGAP12	0.0225662	0.00291862	-0.157705
TAF4	0.0226184	0.00292754	-0.123131
OXA1L	0.0227121	0.00294186	0.130625
FAM40B	0.0227206	0.00295023	-0.175469
STARD3NL	0.0227206	0.00295025	0.146264
DENND5A	0.0227206	0.00295064	0.173351
NDUFA6	0.0227206	0.00295169	-0.129101
TRK1	0.0227986	0.00296401	0.320464
WHAMM	0.0228409	0.00297171	-0.143795
PLAGL1	0.0228492	0.00297499	0.185976
SFRS6	0.0228763	0.00298071	-0.149593
SKAP1	0.0228779	0.00298312	-0.187191
LATS2	0.0229797	0.00299861	0.172254
LOC100132291	0.0230482	0.00301041	-0.20512
ANG	0.0230482	0.00301196	0.239147
C12orf45	0.0231245	0.00302416	-0.180374
MAPRE2	0.0231809	0.00303377	0.128637
ZER1	0.0232156	0.00304191	0.159792
HMGCL	0.0232156	0.00304276	0.161862
LOC646785	0.0232408	0.00305102	-0.193745
PECI	0.0232408	0.00305168	-0.134575
PGM3	0.0232408	0.00305277	-0.141303
KIAA0355	0.0232534	0.00305666	-0.136319
CARS	0.0232582	0.00305953	-0.150583
UGCGL1	0.0232722	0.00306361	-0.170789
ZNF525	0.0233452	0.00307685	-0.184133
ETV6	0.0233452	0.0030777	0.146448
PTPN6	0.023359	0.00308177	0.130254
PAK1IP1	0.0233742	0.00308601	-0.133238
PER3	0.0233948	0.00309242	-0.156751
OGDH	0.0233948	0.00309498	0.173093
KIAA1370	0.0233948	0.00309725	-0.132568
HSP90B1	0.0233948	0.00309772	-0.147705
RFXANK	0.023551	0.00312322	0.119205
TLR10	0.023551	0.00312364	0.204329
SNORA24	0.023551	0.0031252	-0.138215
LOC100132395	0.0235725	0.00313031	-0.326368
SLC26A11	0.0235725	0.00313258	-0.170938
LOC100132491	0.0235858	0.00313662	0.306381
PSPC1	0.0236382	0.00314585	-0.132342
NHLRC2	0.0237989	0.00316953	-0.170295
NFYC	0.0238304	0.00317717	0.135623
AAGAB	0.0238304	0.0031783	-0.171208
FLJ10213	0.0238908	0.00318866	-0.190205
ODF3B	0.0239006	0.00319226	0.226507
MID1IP1	0.0239969	0.00320743	0.183897
C14orf32	0.0240151	0.00321217	-0.106304
NAGPA	0.0240279	0.00321619	0.133922
LOC100128689	0.024161	0.00323633	-0.136606
TICAM2	0.024174	0.00324039	0.190747
UBIAD1	0.0241761	0.003243	-0.138837
LOC100131572	0.0242801	0.00326003	-0.215275
PNN	0.0242801	0.00326389	-0.137825
LSM12	0.0242801	0.00326395	0.146183
LMAN2	0.0242869	0.00326719	0.143972
PSMD1	0.0245556	0.0033057	0.124668
MLL4	0.0245902	0.00331271	0.12954
HPS6	0.0246756	0.00332659	0.146611
ZNF581	0.0246925	0.00333124	0.143978
FRG1	0.0247208	0.00334043	-0.129697
LOC728031	0.0247208	0.00334158	-0.180394
EIF2C1	0.0247208	0.00334219	0.128874
KRT10	0.0247548	0.00334967	-0.185754
LIN54	0.0247548	0.00335154	-0.190589
IL1RN	0.0247942	0.00335926	0.261392
OASL	0.0248054	0.00336316	0.376822
LOC649639	0.0248723	0.00337638	-0.201746
LOC100130092	0.0248723	0.00337701	-0.129627
FAM116A	0.0249644	0.00339191	-0.145191
ATP5EP2	0.0249666	0.00339461	0.147866
TMEM175	0.0250825	0.00341405	0.141002
HP	0.0250825	0.00341748	0.420873
LIMS1	0.0250825	0.0034176	-0.214397
FBXO21	0.0250845	0.00342029	-0.105977
LOC391169	0.0252089	0.00343967	-0.154461
LOC440991	0.0252448	0.00344855	-0.206612
CCDC59	0.0252448	0.00344983	-0.130385
LOC653314	0.0252448	0.00345185	-0.130857
STMN3	0.0252557	0.00345817	-0.283514
CUEDC2	0.0252557	0.00345819	0.122778
C1orf128	0.0253332	0.00347147	0.123443
FLJ10357	0.0253332	0.00347367	0.227664
PAM	0.0253448	0.00347769	0.354336
FGFR1OP2	0.025381	0.0034851	-0.14323
APH1A	0.0254646	0.00349903	0.121909
NOL11	0.025466	0.00350167	-0.141584
DCUN1D2	0.0255978	0.00352225	-0.137052
RNF125	0.0256025	0.00352535	-0.157064
MED25	0.0256043	0.00353028	0.223027
C22orf34	0.0256043	0.00353277	-0.229796
HNRPK	0.0256043	0.00353299	0.102881
KLHL22	0.0256285	0.00353878	-0.16495
TAF7	0.0257024	0.00355292	-0.138006
JUND	0.0257024	0.0035543	0.115425
ITPR3	0.0257024	0.0035564	-0.209528
F5	0.0257089	0.00355977	0.290684
DSC2	0.0257311	0.00356532	0.397609
NDUFB2	0.0257838	0.0035751	-0.170101
ZC3H14	0.0258002	0.00357984	-0.129336
SURF6	0.0258028	0.00358269	0.124993
ADCY4	0.0258065	0.00358571	0.184138
LOC441155	0.0258065	0.00358817	-0.155002
WDR8	0.025828	0.00359363	0.109801
LOC729992	0.0260661	0.00362926	-0.154686
CSF3R	0.0261355	0.00364144	0.191321
KHDRBS1	0.0262396	0.00365847	-0.104938
CHD1	0.0262588	0.00366367	-0.121312
CDK5	0.0262603	0.00366838	0.155451
SNRPD3	0.0262603	0.00366902	-0.159143
FAM89A	0.0262603	0.00367144	0.202093
GPR141	0.0263126	0.00368237	0.217163
UBAP1	0.0263126	0.00368381	0.183751
MS4A2	0.0263944	0.0037008	0.301605
MAN2A1	0.0263944	0.00370138	-0.153706
C16orf30	0.0263944	0.00370288	-0.298396
TMEM106B	0.0264701	0.00371604	-0.153133
CSNK2B	0.0265711	0.00373277	0.125289
C3orf75	0.026636	0.00374445	-0.09684
NDUFB9	0.0266431	0.00374801	-0.163672
ZDHHC13	0.0266727	0.00375474	0.132224
STAT4	0.0268378	0.00378056	-0.195365
PIGM	0.0269003	0.00379194	0.150014
LOC646144	0.0270278	0.00381252	-0.195181
FAM50A	0.0270476	0.00381791	-0.153539
OBFC2A	0.0270792	0.00382836	0.181092
ANKRD6	0.0270792	0.00382952	0.168314
METTL9	0.0270792	0.00383017	0.183184
STAT3	0.0270903	0.00383434	0.162643
LOC644907	0.0270953	0.00383765	-0.200049
SLFN5	0.0271705	0.00385092	-0.222256
LOC645317	0.0272284	0.00386174	0.165302
SH2B1	0.0274522	0.00389711	-0.13406
P2RY2	0.0274522	0.00389876	0.277575
ZRANB2	0.0276057	0.00392321	-0.105695
ACAA1	0.0276848	0.0039371	0.115759
UPF1	0.0277262	0.00394796	0.151398
THADA	0.0277262	0.00394832	0.129006
RNF135	0.0277359	0.00395321	0.13572
NUDT16L1	0.0277359	0.0039556	0.127882
FIP1L1	0.0277359	0.00395825	-0.108289
LOC441743	0.0277359	0.00396036	-0.229446
FARP2	0.0278294	0.0039764	-0.165088
CETP	0.0278609	0.00398357	-0.197364
CCL3L1	0.027881	0.00398913	-0.481037
LOC642161	0.0279437	0.00400078	-0.315298
HSPD1	0.0280458	0.00402083	-0.0956074
DPP8	0.0280458	0.00402461	0.124469
TMED1	0.0280458	0.00402588	-0.115879
TSPAN31	0.0280458	0.00402618	-0.120568
GOLGA7	0.028081	0.00403392	0.0992458
TSHZ3	0.0281727	0.00404981	-0.217634
CCDC112	0.0282403	0.00406224	-0.141902
ARF3	0.0282587	0.0040676	0.149718
LOC650152	0.028273	0.00407238	0.104797
MIR21	0.0283259	0.00408273	0.259695
RHOBTB3	0.0283285	0.00408595	0.316188
MX1	0.0283285	0.00408853	0.366712
RBM45	0.0283669	0.00409681	-0.131163
PTPRA	0.0284542	0.00411292	0.0795535
EIF1B	0.0284542	0.00411489	0.126839
MPRIP	0.0284795	0.00412439	-0.136166
SNX3	0.0284795	0.00412631	0.0976111
ZNF564	0.0284795	0.00412674	0.161206
JARID1A	0.0285077	0.00413357	-0.111346
PASK	0.0285359	0.00414041	-0.301443
GPR44	0.028538	0.00414346	0.44388
PHF3	0.0285778	0.00415197	-0.132229
CHN2	0.0286528	0.00416563	-0.178513
LOC645676	0.0287133	0.00417901	-0.150088
LOC643358	0.0287133	0.00417994	-0.124824
LOC391833	0.0287584	0.00418928	-0.221442
C17orf59	0.0287709	0.00419386	0.145983
USP38	0.0287749	0.00419744	0.142581
MAGEH1	0.0287749	0.00419997	-0.156507
SLC4A2	0.028864	0.00421843	0.180038
GTF2H4	0.028864	0.00421853	-0.144807
NOP14	0.0289129	0.00422844	-0.142545
PPP4C	0.0289718	0.00423984	0.128204
KIAA0040	0.029028	0.00425085	0.180664
LOC374395	0.0290411	0.00425556	0.114311
SQSTM1	0.0290563	0.00426177	0.106497
DHX38	0.0290563	0.00426338	0.138052
TXNRD1	0.0290926	0.0042715	0.151933
AHSA2	0.0291385	0.00428218	-0.164157
PPP1R12A	0.0291385	0.00428384	-0.170581
UCHL3	0.02923	0.0043001	-0.124512
ATP7A	0.029324	0.00431675	0.170718
LOC641814	0.0293514	0.0043236	-0.164381
ANKRD12	0.0294769	0.00434492	-0.142215
PHF1	0.0294879	0.00434938	0.139176
CHST7	0.0297552	0.00439166	0.2459
ZNF225	0.029767	0.0044011	-0.143753
CBLL1	0.029767	0.00440405	-0.13073
RAB28	0.029767	0.00440432	-0.114455
ZCCHC6	0.029767	0.00440483	-0.198529
C17orf67	0.0297785	0.00441157	-0.147961
TMEM176A	0.0297785	0.00441226	0.527344
CLIC1	0.0297826	0.00441746	0.10915
ECHDC3	0.0297826	0.00441859	0.280601
LOC389787	0.029796	0.00442344	-0.189631
DHRS3	0.02984	0.00443284	-0.184541
SNTB2	0.0299018	0.0044449	0.107951
IL7R	0.0299312	0.00445297	-0.254285
STAT1	0.0299312	0.00445652	0.242958
LOC651202	0.0299312	0.0044579	-0.205587
C21orf59	0.029944	0.00446269	-0.109471
ZNF544	0.0301501	0.00449629	-0.152216
HNRPA2B1	0.0301648	0.00450139	-0.104103
LOC100131360	0.030173	0.00450998	-0.179937
NARS	0.030173	0.00451053	-0.127818
ARPC3	0.030173	0.00451132	-0.127293
TMUB1	0.0301763	0.0045147	0.150688
RALGDS	0.0303307	0.00454072	-0.218156
FUT7	0.0304	0.004554	0.22822
FAM125A	0.0304195	0.00455985	0.137062
NRBP1	0.0304267	0.0045645	0.132246
CEP27	0.0304267	0.00456864	-0.151106
FEN1	0.0304267	0.00456971	0.101537
MIA3	0.0304472	0.00457601	0.160172
PPP1R3E	0.0304472	0.00457864	-0.161263
CERK	0.030449	0.00458183	-0.102605
NASP	0.0305125	0.00459432	-0.123574
MS4A3	0.0307836	0.00463811	0.400485
MRPS18B	0.0308926	0.00465749	0.116164
PDIA6	0.0309125	0.00466345	0.122851
GOT2	0.030926	0.00467143	0.118322
RNASE4	0.030926	0.00467144	0.252245
LOC653232	0.0309435	0.00467758	-0.13014
C4orf32	0.0309435	0.00468004	0.165599
SDCCAG10	0.0309493	0.00468388	-0.128744
PTMA	0.0310444	0.00470126	-0.173267
LOC730255	0.0310575	0.00470622	-0.196018
TTC16	0.0311023	0.004716	-0.238229
TCEAL8	0.0311574	0.00472735	-0.131043
DYNLL2	0.0311582	0.00473047	-0.190209
LOC100131196	0.0313441	0.00476171	-0.214854
MAN2B2	0.031381	0.00477032	-0.119471
SPOCK2	0.0313835	0.00477372	-0.218537
POLR3H	0.0314149	0.00478344	-0.134378
LOC285900	0.0314149	0.00478453	-0.156789
CAMP	0.0315119	0.00480234	0.505594
MCOLN1	0.0315549	0.00481309	0.168706
SNORA6	0.0315549	0.00481495	-0.191646
LOC390671	0.0316658	0.0048357	0.124412
TMC6	0.0316658	0.00483888	-0.164764
RARA	0.0316658	0.004841	0.119778
SNORA25	0.0316979	0.00484895	0.199821
C1orf198	0.0318436	0.00487754	-0.21076
MFAP1	0.0318436	0.00488019	0.142944
PLEKHM1	0.0318436	0.00488041	0.143754
OTUD1	0.031846	0.00488384	0.185897
RTTN	0.0318838	0.00489444	-0.149296
VPS36	0.0318838	0.00489578	-0.151201
RNPS1	0.031957	0.00491248	0.132221
SNX30	0.031957	0.00491509	-0.124378
HIP1	0.031957	0.00491622	0.295803
FBXO46	0.0320126	0.00492786	0.101394
ANKRD16	0.0320558	0.00493759	-0.138372
PREX1	0.0320681	0.00494255	0.180634
ZNFX1	0.0321495	0.0049582	0.169534
GIGYF1	0.0324614	0.00500942	-0.175719
SATB1	0.0325159	0.00502095	-0.161323
ARID4A	0.0325731	0.00503292	-0.134196
LOC728734	0.032601	0.00504135	-0.178679
BBX	0.032601	0.00504538	0.131934
SRPK2	0.032601	0.00504663	-0.126266
DCTN1	0.0326716	0.0050681	0.12279
EBAG9	0.0326716	0.00506914	-0.124336
PIGT	0.0326716	0.00507479	0.108181
SLCO3A1	0.0326716	0.00507731	0.154168
MR1	0.0326716	0.00508001	0.159809
STAT2	0.0326716	0.00508306	0.20852
APOBEC3C	0.0326716	0.00508373	0.153805
TNFRSF10C	0.0326716	0.00508425	0.201876
LOC100128936	0.0326716	0.0050858	-0.18845
CAPN1	0.0329461	0.0051317	0.146756
SS18L1	0.032965	0.00513782	-0.112821
ARCN1	0.0329658	0.0051411	0.10064
DHX58	0.0333669	0.00520686	0.256204
ZNHIT3	0.0333672	0.00521011	-0.119383
LOC100131096	0.0333777	0.00521521	-0.119981
KIAA0196	0.0333777	0.00521817	0.114282
AK3	0.0333984	0.00522462	-0.141474
OPTN	0.0334454	0.00523518	-0.184639
OAS3	0.0335642	0.005257	0.471276
POLR2C	0.0335862	0.00526368	-0.12787
BMS1	0.0336254	0.00527305	-0.135704
CKAP5	0.0337566	0.00529902	0.132017
C1orf212	0.0337566	0.00530011	-0.142411
HRK	0.0337951	0.00530941	0.436665
SMG5	0.0339233	0.00533281	0.148465
TBPL1	0.0339518	0.00534055	0.117932
NRBP2	0.0339891	0.00534968	-0.141302
LOC653702	0.0340465	0.00536397	-0.212338
NEK3	0.0340465	0.00536526	0.15355
EVI2A	0.0340478	0.00536874	-0.173853
CKAP4	0.0341387	0.00538756	0.219336
PLD1	0.0341387	0.00538963	0.139747
PHYH	0.0342899	0.00541679	-0.174879
LOC387825	0.03438	0.00543433	-0.200566
SRPRB	0.034382	0.00543796	-0.134891
C12orf5	0.034459	0.00545871	-0.133996
PI4KAP1	0.034459	0.00545953	0.159809
BRPF3	0.034459	0.00546006	-0.149946
PACSIN1	0.034531	0.00547479	-0.207856
SDHAF2	0.0346185	0.00549199	-0.0965082
ASS1	0.0346551	0.00550112	0.105603
TNFRSF17	0.0346703	0.00550687	-0.436179
LOC392437	0.0348255	0.00553487	0.152597
HM13	0.0349014	0.00555135	0.111777
LOC644250	0.0349014	0.00555482	-0.146631
LOC126235	0.0349014	0.00555699	-0.15692
HHEX	0.0349098	0.00556314	0.167727
HADH	0.0349098	0.00556823	-0.119649
TOMM7	0.0349098	0.00556839	-0.134842
AGPAT2	0.0349236	0.00557395	0.146492
MDC1	0.0349391	0.00557979	0.161605
NOL7	0.0349554	0.00558575	-0.12377
FAM104A	0.035014	0.00560134	-0.102583
CFL1	0.035014	0.00560183	0.0924788
LOC728153	0.0350167	0.00560563	-0.203475
MAPKAPK2	0.0350525	0.00561864	0.144993
MBOAT1	0.0350525	0.00562142	0.149806
PIP4K2C	0.0350525	0.00562146	0.118113
C10orf128	0.0350889	0.00563484	0.238015
SSBP1	0.0350889	0.00563499	-0.142289
LOC100131323	0.0350889	0.00563743	-0.158133
ITFG3	0.0351125	0.00564782	0.113694
LOC645296	0.0351125	0.00564796	-0.110736
MBD1	0.0352029	0.00566588	0.0954514
FAM175B	0.0353035	0.00568547	0.100376
CMTM7	0.0353538	0.00569697	0.104046
ZAK	0.0353912	0.0057089	0.189926
PLCG2	0.0353912	0.00570979	0.121079
ELMO2	0.035436	0.00572043	0.139194
LOC391777	0.0354593	0.00572759	-0.0866463
GPR137B	0.0355087	0.00573899	0.194286
DCAF15	0.0355762	0.00575732	0.13192
KIAA1641	0.0355762	0.00575892	-0.173791
PSMD2	0.0355762	0.00576014	0.102481
GPC2	0.0356087	0.00577468	-0.164467
SPG11	0.0356087	0.00578034	0.109994
CLINT1	0.0356087	0.00578107	0.139658
SLC25A4	0.0356087	0.00578232	-0.13443
PPP2R3A	0.0356087	0.00578252	-0.149848
BCL2	0.0356339	0.00579265	-0.195853
LIG3	0.0356339	0.00579346	0.0898457
LOC647030	0.0357318	0.00581467	-0.207087
ITGA5	0.0357318	0.00581625	0.163709
DCAKD	0.035794	0.00582982	-0.134369
PNPLA6	0.0359098	0.00585834	0.181561
RENBP	0.0359098	0.00585889	0.148594
HIST1H3H	0.0359098	0.00585902	0.34369
MRPL14	0.0359238	0.00586475	-0.159102
RPS6KA4	0.0361111	0.00589881	0.161319
LOC652726	0.0361515	0.00590889	-0.201172
LOC100130071	0.0361709	0.00591799	-0.120592
FBP1	0.0361709	0.00592246	0.200881
SDHA	0.0361709	0.00592247	0.110784
NIT2	0.036195	0.00593338	-0.134412
USP48	0.036195	0.00593674	-0.104934
C9orf156	0.036195	0.00593686	0.110823
KCNIP3	0.036207	0.0059423	-0.165443
LOC729340	0.0362328	0.00595003	-0.191128
F2RL1	0.0363027	0.00596498	0.257534
LOC653635	0.0363125	0.00597009	0.151262
LOC441775	0.0363232	0.00597721	-0.115824
LOC644063	0.0363232	0.00597883	0.173562
CTBS	0.0365226	0.00601889	-0.178215
RBM22	0.0365226	0.00601889	-0.0823263
COPS8	0.0365226	0.00602396	-0.106506
TMEM219	0.0365226	0.00602569	0.124092
PNO1	0.0365429	0.00603542	-0.162575
CEP135	0.0365429	0.00603606	-0.0979163
E4F1	0.0365634	0.00604296	-0.109784
MTMR14	0.0366043	0.00605324	0.09053
VPS33B	0.0366182	0.00605905	0.0964731
LOC552889	0.0367643	0.00608676	0.102928
UTP23	0.0367738	0.00609533	-0.159682
DEFA4	0.0367738	0.00609541	0.722442
FAM102A	0.0367922	0.00610199	-0.199944
ATP11C	0.0371323	0.00616196	-0.14403
RSU1	0.0371427	0.00616725	-0.128943
ELMO1	0.0374051	0.00621669	0.115498
SMU1	0.0374051	0.00621801	0.108712
ATP6V1H	0.0375008	0.00623752	0.10521
FAHD2B	0.0376752	0.00627364	-0.150205
DPM2	0.0376752	0.00627378	0.132877
RNH1	0.0378493	0.00630849	0.140352
LOC730256	0.0378493	0.00631003	0.181078
WDFY2	0.0378633	0.006316	0.146422
BTK	0.0379881	0.00634305	0.126344
ICK	0.0379881	0.00634412	-0.126514
SIGLEC10	0.0380146	0.00635564	0.231478
PIAS2	0.0380146	0.00635586	-0.115835
C21orf66	0.0380837	0.00637108	-0.0993977
C1orf77	0.0384164	0.00643042	0.104133
ZNF324	0.0386433	0.00647211	0.141651
OAS2	0.0386751	0.00648867	0.320515
C3AR1	0.0386751	0.00648875	0.30579
KBTBD4	0.0386751	0.0064919	0.105624
CYB5A	0.0386751	0.0064923	-0.136579
SLC2A4RG	0.0386881	0.0064982	-0.145314
LOC653479	0.0387712	0.00651589	-0.133316
YPEL3	0.0388779	0.00653755	0.151209
EP300	0.0389561	0.00655685	0.16686
PIN1	0.0389561	0.00655819	0.106868
ZNF182	0.0390352	0.00657873	-0.140472
FTSJD2	0.0390352	0.00657901	0.172424
ITGB2	0.0390874	0.00659156	0.0815403
RGS10	0.0390989	0.0065986	-0.171972
INO80E	0.0390989	0.00660102	0.14162
ACAP1	0.039116	0.00660766	0.159225
DPH5	0.0391409	0.00661563	-0.131795
SNX1	0.0391439	0.00662182	-0.0954407
LOC147804	0.0391439	0.00662765	0.148657
ZNF200	0.0391439	0.00663507	0.176192
CSRP1	0.0391439	0.00663685	0.133288
SLC25A38	0.0391439	0.00664117	0.126744
GNPDA1	0.0391439	0.00664434	0.11624
METTL1	0.0391439	0.00664539	-0.141033
LARP1B	0.0391439	0.00664623	-0.139721
HK3	0.0392558	0.00667249	0.199319
RNU6-1	0.0392558	0.00667277	-0.15366
TNPO3	0.0393363	0.00669023	0.144205
AAK1	0.0393556	0.0066973	-0.181096
USP15	0.0393651	0.00670752	0.196334
PHACTR2	0.0393651	0.00671292	-0.159676
TCF20	0.0393651	0.006713	-0.143378
SLC7A7	0.0393651	0.00671405	0.188753
GRK6	0.0394608	0.00673416	0.152799
RPL23AP7	0.0395591	0.00675473	-0.181992
LOC646819	0.0395904	0.00676753	-0.150832
TESC	0.0395904	0.00676769	0.146918
DPYD	0.0395924	0.00677183	0.168887
MFSD8	0.0396194	0.00678309	-0.135078
PDK4	0.0396194	0.00678407	0.372253
LOC100134537	0.039641	0.00679157	0.15061
B3GALT4	0.0396885	0.00680594	0.151837
TIGD2	0.0396885	0.00680733	-0.13194
NECAP2	0.0397417	0.00682028	0.115776
HDDC2	0.0399988	0.00686825	-0.150667
RINT1	0.0400036	0.00687292	-0.133572
C5orf32	0.0400049	0.00687698	0.30107
GPATCH4	0.0400388	0.00688666	-0.136398
ZBTB24	0.0400604	0.00689521	0.0998642
MKRN1	0.0400604	0.00689808	0.101245
MOSPD3	0.0401028	0.00691102	0.1096
PPP3CC	0.0401028	0.00691308	-0.148984
SEPX1	0.0401177	0.0069195	0.173419
PRPF4B	0.0401536	0.00692956	-0.119158
PARN	0.0401697	0.00693731	-0.113543
SOD1	0.0401697	0.00694004	-0.136047
C9orf5	0.0402306	0.00695684	-0.137515
C7orf25	0.0402306	0.0069583	0.210141
LOC650276	0.0402625	0.00696769	-0.123759
RBM42	0.0402854	0.00697552	0.106556
PCID2	0.040292	0.00698055	-0.143355
LOC440280	0.0404511	0.00701224	-0.167123
ZZZ3	0.0404511	0.00701588	-0.128996
PLD3	0.0406141	0.00704994	0.173398
COX17	0.0406141	0.00705266	0.172242
UBTD1	0.0406141	0.00705829	0.202304
SNRPB	0.0406141	0.00705976	0.09653
LOC400464	0.0408214	0.00709971	-0.112051
LOC729208	0.0409583	0.00712917	-0.218242
FHIT	0.0409583	0.0071314	-0.208759
PRRG4	0.0410124	0.00714476	0.176219
FAM125B	0.0410143	0.00714904	0.167722
WDR92	0.0410219	0.00715736	-0.146017
LOC729123	0.0410219	0.00715823	-0.119139
UBR4	0.0410641	0.00716955	0.122378
ATM	0.041157	0.00718971	-0.141016
IRX1	0.0411801	0.00719771	0.125122
PACS1	0.0411934	0.00720399	0.177772
C16orf61	0.0412526	0.00721831	-0.138041
HIPK2	0.0413744	0.00724454	-0.217196
ACTR6	0.0413744	0.00724758	-0.156893
CCDC84	0.0414709	0.00726847	-0.126563
TP53I11	0.0414915	0.00727605	0.176128
TRMT5	0.0415436	0.00728919	0.103938
RARS2	0.04163	0.00730844	-0.106147
ADNP2	0.04163	0.00731942	-0.119715
PSEN1	0.04163	0.00731991	0.162036
ZNF296	0.04163	0.00732035	0.151863
CFP	0.0416655	0.00733059	0.181702
TESK1	0.0416696	0.00733532	0.115165
ATPAF1	0.0416935	0.00734354	-0.104873
LOC644423	0.0417025	0.00734913	-0.230905
MARK2	0.041756	0.00736257	0.180245
RAB1B	0.0417977	0.00737393	0.144298
SLC2A5	0.0418296	0.00738359	0.233516
SNRNP200	0.0420703	0.00743012	-0.11556
KIAA1128	0.0422026	0.00745754	-0.151647
ACYP2	0.0422316	0.00746671	-0.173845
CIP29	0.0422621	0.00747617	-0.0775886
MAP3K3	0.042341	0.0074942	0.109581
PGM5	0.0424379	0.00751607	0.555028
RUVBL2	0.0424379	0.0075195	0.108618
NCF1C	0.0425061	0.00753922	0.20482
FBL	0.0425061	0.00753976	-0.141342
EMD	0.042511	0.00754726	-0.118398
ZKSCAN4	0.042511	0.00755303	0.133167
LOC729513	0.042511	0.00755562	-0.209958
TOM1	0.042511	0.00755697	0.166227
PARP15	0.042599	0.0075767	-0.155656
KIAA0513	0.0426027	0.00758145	0.137804
HADHA	0.0426385	0.00759192	-0.107078
PELP1	0.0426513	0.00759829	-0.116465
C9orf164	0.0428156	0.00763319	0.218362
NIPA1	0.0428156	0.00763581	-0.12507
IRX3	0.0428857	0.00765242	0.383187
LOC643531	0.0430063	0.00767807	-0.128018
LOC100133080	0.0430517	0.00769032	-0.282824
YIPF3	0.0430771	0.00769899	0.136314
NICN1	0.0431701	0.00772004	-0.115952
SHMT2	0.0431701	0.0077239	0.120174
EXOC2	0.043262	0.00774452	0.0981524
LOC100132863	0.0435366	0.00779784	-0.127349
EXOSC10	0.0436124	0.00781562	-0.099109
CWC15	0.0436563	0.0078295	-0.113551
UBXN11	0.0436563	0.00783188	0.145488
MED12	0.0437966	0.00786125	0.131892
PARP14	0.043977	0.00789786	0.242504
MSH6	0.044039	0.00791594	-0.114625
ASB1	0.044039	0.00791745	-0.140337
LRP8	0.0440559	0.00792648	-0.11224
ZDHHC19	0.0440559	0.00792896	0.331914
ACYP1	0.0440628	0.00793443	-0.128685
LOC646909	0.0440963	0.00795157	-0.134948
IMPDH1	0.0440963	0.0079524	0.130609
WWP2	0.0440963	0.00795317	-0.176328
CAMK1D	0.0442344	0.00798234	0.1933
ZNF792	0.0443488	0.00800725	-0.173765
KIF21A	0.0444462	0.0080291	-0.163851
PYHIN1	0.0444464	0.00803341	-0.202587
MUM1	0.0444948	0.00804643	0.162109
ATP5E	0.0447622	0.00809908	0.219096
RNF185	0.0447965	0.00811264	0.147637
SEPN1	0.0447965	0.0081139	0.138425
HMGCS1	0.0448336	0.00812492	-0.111789
TOPBP1	0.0448517	0.00813456	-0.106322
C10orf57	0.0448517	0.00813684	-0.124379
MTA3	0.0448547	0.0081443	-0.152646
SIDT2	0.0448547	0.00814763	0.261518
ZMAT3	0.0448547	0.00815321	0.116857
AMICA1	0.0448547	0.00815461	0.165666
SAE1	0.0449913	0.00818943	-0.112785
DICER1	0.0449913	0.00819633	-0.134621
TSC2	0.0449913	0.00819668	0.135425
LILRA2	0.0449913	0.00820042	0.178503
FLJ42957	0.0449913	0.00820107	0.200913
BACH2	0.0450058	0.00820802	-0.178329
WDR40A	0.0450065	0.00821249	0.130574
LOC100130598	0.0450104	0.00822091	-0.151605
PRNPIP	0.0450104	0.00822185	-0.0903759
PI3	0.0450786	0.00823863	0.439902
GPS2	0.0451302	0.0082524	0.105548
TBC1D10A	0.0452261	0.00827429	-0.127107
LOC100129952	0.0452916	0.00829062	-0.131324
GAL3ST4	0.0455314	0.00833889	-0.18101
TBCA	0.0456001	0.00836017	-0.124207
BST1	0.0456001	0.00836675	0.238193
C3orf19	0.0456001	0.00836782	0.108517
LILRB5	0.0456001	0.008371	0.147408
CCNI	0.0456001	0.00837339	0.0888601
C1orf162	0.0457541	0.00840605	0.117928
SCNM1	0.0458416	0.00842654	0.102722
RPL6	0.0458438	0.00843135	-0.0791475
SAP130	0.0458959	0.00844534	0.106276
DEFA1B	0.0459495	0.00846464	0.821257
GALC	0.0459495	0.00846554	0.108245
DDX58	0.0459495	0.00846845	0.254584
NOTCH2	0.0459773	0.00847799	-0.216358
HDHD3	0.0461962	0.0085228	0.135873
CORO7	0.0462172	0.00853111	0.14261
NCF4	0.0462275	0.00853803	0.193339
LOC100128060	0.0462275	0.00854233	-0.168033
GLIPR2	0.0462275	0.00854634	0.117029
CHCHD4	0.0462681	0.00855829	-0.12454
SERINC3	0.0463065	0.00856984	-0.11092
NMNAT1	0.0463844	0.00858871	-0.149998
DEFA3	0.0467222	0.00865849	0.817325
ZBTB48	0.0467222	0.0086609	0.121096
RAD1	0.0467222	0.00866473	-0.148306
TIMP2	0.0467594	0.00867612	0.141555
TSPAN32	0.0467841	0.00868519	-0.161266
SNX17	0.04685	0.00870193	0.110998
LOC100129657	0.0468576	0.00870785	-0.196296
ZNF524	0.0468815	0.00871679	0.106862
C14orf138	0.0469245	0.0087293	-0.159218
B3GNT8	0.046927	0.00873427	0.19866
CYP20A1	0.0469287	0.0087391	-0.100099
LOC441506	0.0470524	0.00876665	-0.176935
LRRFIP2	0.0470591	0.00877242	0.120609
FLJ45256	0.0471139	0.00878718	-0.127808
KLHL36	0.0473239	0.00883089	-0.14298
C11orf73	0.0473716	0.00884435	-0.103833
MEX3C	0.0473835	0.00885111	-0.149408
SLAMF7	0.0474352	0.00886533	-0.19504
LOC100129028	0.0474442	0.00887156	-0.190745
DSCR3	0.0476235	0.00890967	0.0847245
PARK7	0.0476606	0.0089212	-0.10855
LOC100129201	0.0476895	0.00893118	0.17635
PTGER2	0.0477119	0.00893996	-0.164024
COPS5	0.0477661	0.00896088	-0.0813276
UTP18	0.0477661	0.00896464	-0.116299
NOV	0.0477661	0.00896467	0.293378
RHOG	0.0477661	0.00897305	0.126395
TMEM116	0.0477661	0.00897998	-0.177024
C19orf35	0.0477661	0.00898114	0.203659
DEFA1	0.0477661	0.00898226	0.750321
CLPTM1L	0.0478855	0.0090093	0.11647
LOC285074	0.0479679	0.00902942	-0.133053
FLJ35390	0.0479692	0.00903426	-0.113315
RPL10A	0.047987	0.00904237	-0.180424
RQCD1	0.047987	0.00904685	-0.110813
DNAJC14	0.0480593	0.00906509	0.107191
SIRT5	0.0481258	0.00908298	-0.0916124
LOC644315	0.0481258	0.00908688	-0.158548
KIAA1949	0.0483433	0.00913259	0.136681
NSA2	0.0484138	0.00915057	-0.144345
TRAPPC6B	0.0490288	0.0092732	0.189377
SH3BGRL	0.0490288	0.00927622	0.137196
PTGES3	0.0490734	0.00929193	-0.14657
SRP19	0.0490734	0.0092941	-0.122356
NPHP3	0.0491033	0.00930448	0.161992
PSMC1	0.049275	0.00934176	-0.0824233
APOB48R	0.0493043	0.00935453	0.165694
EMR2	0.0493043	0.00935679	0.209102
GVIN1	0.0493082	0.00936478	-0.186997
TUBGCP2	0.0493082	0.009367	0.119859
KCNK6	0.0493872	0.00939124	0.117784
MAP1LC3A	0.0493872	0.00939613	0.268959
SETDB1	0.0493872	0.00940045	0.110828
PSMD14	0.0493872	0.00940277	-0.122328
C2CD2	0.0493872	0.00940573	-0.133937
FLJ12078	0.0494016	0.00941322	-0.243273
UBE2V1	0.0494346	0.00942426	0.117624
LILRA5	0.0494347	0.00942903	0.218904
COX5A	0.0494784	0.00944211	-0.125693
ZFYVE26	0.0495848	0.00946719	0.128933
CARD11	0.0496037	0.00947555	-0.181396
AMMECR1L	0.0496541	0.00949946	0.136401
ZYX	0.0496541	0.00950564	0.15551
LOC402694	0.0496541	0.00950611	-0.130169
LOC728324	0.0496541	0.00950705	0.132024
NR3C2	0.0496541	0.00950904	-0.168193
LOC648390	0.0498434	0.00955392	-0.13084
BRWD1	0.0498434	0.00955638	-0.137295
LOC642446	0.0498434	0.00955967	0.15315
PHC2	0.0499529	0.00958713	0.219914
JAK2	0.0499529	0.00959026	0.168414
CLP1	0.0500082	0.00960569	0.127283
[truncated: 8,408 more rows]
