# Supplementary material for: The viral and inflammation hypothesis of epileptic seizures based on bioinformatic study of circulating miRNAs and peripheral whole-blood mRNAs of adult epilepsy patients
Source: Front Neurol. 2022 Sep 12;13:909142. doi: 10.3389/fneur.2022.909142 (PMC9510610; doi:10.3389/fneur.2022.909142)
Supplement: Supplementary file 4 [file Table_4.xls]

## Sheet: results
	P.Value	Regulate	FC	gene
HLA-B	3.92533e-14	Normal	1.2586	HLA-B
PQLC1	1.96869e-11	Normal	1.22926	PQLC1
CD37	1.49587e-10	Normal	1.27182	CD37
MRFAP1	3.06564e-10	Normal	1.16711	MRFAP1
LRSAM1	6.85373e-10	Normal	1.23391	LRSAM1
ZDHHC12	1.3661e-09	Up	1.31773	ZDHHC12
RAB8A	2.37562e-09	Normal	1.18145	RAB8A
TBXAS1	2.90746e-09	Normal	1.24285	TBXAS1
CTSD	3.18947e-09	Up	1.32505	CTSD
HES4	7.32358e-09	Up	1.95791	HES4
TRIM41	8.4076e-09	Normal	1.16866	TRIM41
ACTB	1.06304e-08	Normal	1.14192	ACTB
BSG	1.10725e-08	Up	1.31624	BSG
TMBIM6	1.44899e-08	Normal	1.1782	TMBIM6
ECGF1	1.67666e-08	Up	1.41483	ECGF1
RALY	2.03764e-08	Normal	1.16297	RALY
LOC732007	2.40074e-08	Normal	1.2014	LOC732007
OGFR	2.66855e-08	Normal	1.21973	OGFR
UBAP2L	2.85949e-08	Normal	1.25164	UBAP2L
LOC643384	3.34977e-08	Normal	1.24528	LOC643384
PPDPF	3.68312e-08	Up	1.40661	PPDPF
FKSG30	3.80225e-08	Normal	1.24111	FKSG30
LSP1	6.42223e-08	Up	1.31261	LSP1
CORO1A	7.34405e-08	Normal	1.20845	CORO1A
HLA-C	7.93743e-08	Up	1.7937	HLA-C
ORAI2	8.8877e-08	Normal	1.26833	ORAI2
TSPO	1.3933e-07	Normal	1.27874	TSPO
FAM46A	1.43623e-07	Normal	1.29176	FAM46A
CEBPG	1.4844e-07	Normal	1.16749	CEBPG
PDRG1	1.62037e-07	Normal	1.16647	PDRG1
SLC39A1	1.9721e-07	Normal	1.20098	SLC39A1
NFE2L1	1.97684e-07	Normal	1.16873	NFE2L1
LGALS9	2.00358e-07	Up	1.32463	LGALS9
LOC642489	2.07538e-07	Normal	1.2568	LOC642489
SAFB2	2.10158e-07	Normal	1.1746	SAFB2
RGS19	2.31886e-07	Normal	1.17483	RGS19
PGAM4	2.61904e-07	Normal	1.15618	PGAM4
IRF9	3.06259e-07	Normal	1.25197	IRF9
RNF19B	3.38388e-07	Up	1.32377	RNF19B
SIAH1	3.39954e-07	Normal	1.14943	SIAH1
CEBPA	3.44783e-07	Normal	1.28367	CEBPA
ALDOA	3.51953e-07	Normal	1.22856	ALDOA
C2orf24	3.5215e-07	Normal	1.15802	C2orf24
HSH2D	3.57379e-07	Normal	1.289	HSH2D
MKL1	3.77056e-07	Normal	1.23983	MKL1
PEF1	3.98357e-07	Normal	1.13995	PEF1
MLX	3.99781e-07	Normal	1.19466	MLX
TNFRSF1A	4.62375e-07	Normal	1.22817	TNFRSF1A
VPS18	4.6553e-07	Normal	1.19651	VPS18
MGRN1	4.7929e-07	Up	1.30373	MGRN1
DDX23	5.21088e-07	Normal	1.18642	DDX23
CYBA	5.3354e-07	Normal	1.20789	CYBA
FHL3	5.48947e-07	Up	1.42081	FHL3
ATP6V0C	5.51268e-07	Normal	1.14397	ATP6V0C
TRIM21	5.83921e-07	Normal	1.29212	TRIM21
FUCA1	6.34801e-07	Normal	1.2587	FUCA1
TWF2	6.65292e-07	Normal	1.14625	TWF2
TNFSF14	7.62387e-07	Normal	1.25799	TNFSF14
DUSP18	9.16457e-07	Normal	1.23325	DUSP18
COPE	9.45974e-07	Normal	1.15352	COPE
LOC402221	1.00856e-06	Normal	1.25623	LOC402221
LRPAP1	1.03346e-06	Normal	1.17072	LRPAP1
ARF1	1.04683e-06	Normal	1.12251	ARF1
NR1H2	1.10764e-06	Normal	1.19092	NR1H2
LOC642342	1.15227e-06	Up	1.57199	LOC642342
LOC400657	1.16647e-06	Normal	1.2169	LOC400657
CD97	1.33657e-06	Normal	1.2058	CD97
FEM1C	1.46986e-06	Normal	1.17458	FEM1C
LOC647195	1.47882e-06	Normal	1.26098	LOC647195
TINF2	1.51076e-06	Normal	1.1558	TINF2
ARPC4	1.58807e-06	Normal	1.16262	ARPC4
HOMER3	1.82127e-06	Normal	1.29579	HOMER3
PSMD7	1.82949e-06	Normal	1.12484	PSMD7
P704P	1.98769e-06	Normal	1.23232	P704P
OSCAR	2.07756e-06	Normal	1.24542	OSCAR
MBOAT7	2.10402e-06	Normal	1.22176	MBOAT7
LTBR	2.21177e-06	Normal	1.22885	LTBR
GBGT1	2.26821e-06	Normal	1.22688	GBGT1
TMEM131	2.35378e-06	Normal	1.13875	TMEM131
LOC441019	2.41598e-06	Up	1.37598	LOC441019
STX5	2.46617e-06	Normal	1.12222	STX5
TNFSF12	2.49697e-06	Normal	1.17483	TNFSF12
GIMAP4	2.51714e-06	Normal	1.17449	GIMAP4
TSPAN14	2.64097e-06	Normal	1.21022	TSPAN14
APEX2	2.82741e-06	Normal	1.16713	APEX2
SCAND1	2.90843e-06	Normal	1.23571	SCAND1
METRNL	2.92674e-06	Normal	1.23461	METRNL
STK40	2.98554e-06	Normal	1.20555	STK40
CDC34	2.99654e-06	Normal	1.21296	CDC34
GATAD2B	3.10731e-06	Normal	1.19199	GATAD2B
DLGAP4	3.64974e-06	Normal	1.16185	DLGAP4
ENTPD1	3.77686e-06	Normal	1.28325	ENTPD1
MSRA	3.91462e-06	Normal	1.21568	MSRA
PGD	4.23411e-06	Normal	1.25138	PGD
ARMC7	4.24268e-06	Normal	1.15001	ARMC7
ADRM1	4.2462e-06	Normal	1.10847	ADRM1
LOC653450	4.50086e-06	Normal	1.15477	LOC653450
JTB	4.67983e-06	Normal	1.09478	JTB
HLA-F	4.78378e-06	Normal	1.19153	HLA-F
UBE2L6	4.82619e-06	Normal	1.25441	UBE2L6
GBA	4.87624e-06	Normal	1.19598	GBA
POR	5.40555e-06	Normal	1.22358	POR
INO80	5.66225e-06	Normal	1.13781	INO80
SRBD1	6.03065e-06	Normal	1.23563	SRBD1
LOC646301	6.06302e-06	Up	1.31462	LOC646301
TSC22D4	6.12341e-06	Normal	1.20705	TSC22D4
C1orf166	6.52179e-06	Normal	1.1274	C1orf166
OS9	6.5447e-06	Normal	1.17584	OS9
SYK	6.69872e-06	Normal	1.21079	SYK
LYPLA2	7.24062e-06	Normal	1.17262	LYPLA2
CS	7.6784e-06	Normal	1.12945	CS
CNOT4	7.80663e-06	Normal	1.1385	CNOT4
GTF3C5	8.32132e-06	Normal	1.14426	GTF3C5
C1RL	8.63179e-06	Normal	1.25316	C1RL
LY6E	8.75759e-06	Up	1.58961	LY6E
HLA-E	8.79162e-06	Normal	1.14877	HLA-E
TSC22D3	8.80398e-06	Normal	1.22771	TSC22D3
CORO2A	9.14844e-06	Normal	1.23818	CORO2A
FOXO4	9.54147e-06	Normal	1.17587	FOXO4
ZBP1	9.58444e-06	Up	1.31813	ZBP1
HSPA1B	9.91923e-06	Up	1.32727	HSPA1B
NUDT3	9.9986e-06	Normal	1.13525	NUDT3
HCK	1.02466e-05	Normal	1.19507	HCK
H1F0	1.04595e-05	Normal	1.29954	H1F0
CLEC12A	1.04621e-05	Up	1.55985	CLEC12A
SPINT2	1.08813e-05	Normal	1.18331	SPINT2
HLA-A	1.1293e-05	Normal	1.1409	HLA-A
CD24	1.18112e-05	Up	1.70777	CD24
LRRC25	1.20955e-05	Normal	1.26165	LRRC25
COTL1	1.21535e-05	Normal	1.19685	COTL1
CAMKK2	1.23303e-05	Up	1.31917	CAMKK2
ZNF410	1.26155e-05	Normal	1.11864	ZNF410
TAPBP	1.27995e-05	Normal	1.15262	TAPBP
ADAM19	1.52694e-05	Normal	1.24257	ADAM19
HLA-DPA1	1.55545e-05	Normal	1.25487	HLA-DPA1
CD74	1.55696e-05	Normal	1.24542	CD74
FBXO30	1.56462e-05	Normal	1.20508	FBXO30
C20orf55	1.56741e-05	Normal	1.15314	C20orf55
PGLS	1.63828e-05	Normal	1.13997	PGLS
HNRNPH2	1.64567e-05	Normal	1.2058	HNRNPH2
ADPRHL2	1.69015e-05	Normal	1.14946	ADPRHL2
KLHDC8B	1.72086e-05	Up	1.35699	KLHDC8B
BRMS1	1.73333e-05	Normal	1.10158	BRMS1
C3orf34	1.79538e-05	Normal	1.17545	C3orf34
RAB24	1.84682e-05	Normal	1.15995	RAB24
TP53BP1	1.88533e-05	Normal	1.13666	TP53BP1
TMEM140	1.90017e-05	Up	1.33403	TMEM140
S1PR4	1.93489e-05	Normal	1.23617	S1PR4
WBP2	1.95789e-05	Normal	1.14008	WBP2
GRAMD4	1.99989e-05	Normal	1.19902	GRAMD4
TOR1B	2.00528e-05	Normal	1.25367	TOR1B
ZSWIM3	2.0243e-05	Normal	1.17743	ZSWIM3
ANKRD13D	2.05131e-05	Normal	1.19533	ANKRD13D
LOC644739	2.05489e-05	Normal	1.18139	LOC644739
TCN1	2.06979e-05	Up	1.57238	TCN1
SAP30BP	2.0806e-05	Normal	1.14959	SAP30BP
TRIM56	2.0842e-05	Normal	1.16044	TRIM56
RXRA	2.17255e-05	Normal	1.16302	RXRA
C17orf71	2.18259e-05	Normal	1.14014	C17orf71
TRPC4AP	2.18377e-05	Normal	1.14873	TRPC4AP
MXD3	2.2039e-05	Normal	1.22844	MXD3
PINK1	2.24355e-05	Normal	1.21511	PINK1
PCK2	2.40875e-05	Normal	1.17637	PCK2
IFIT2	2.60117e-05	Up	1.34488	IFIT2
RAB5B	2.6057e-05	Normal	1.13233	RAB5B
RNF145	2.61276e-05	Normal	1.20034	RNF145
ADAR	2.62271e-05	Normal	1.1766	ADAR
STARD3	2.62619e-05	Normal	1.12446	STARD3
GAPT	2.65475e-05	Up	1.33008	GAPT
EDEM2	2.71999e-05	Normal	1.12762	EDEM2
TBCC	2.73502e-05	Normal	1.13343	TBCC
TOR1A	2.74202e-05	Normal	1.13095	TOR1A
STX3	2.80244e-05	Normal	1.23617	STX3
C1orf85	2.82324e-05	Normal	1.2706	C1orf85
TM9SF1	2.83088e-05	Normal	1.12094	TM9SF1
ZNF358	2.85736e-05	Normal	1.22875	ZNF358
IRF2	2.89746e-05	Normal	1.26548	IRF2
CECR6	2.9782e-05	Up	1.33198	CECR6
NUP214	3.041e-05	Normal	1.20913	NUP214
MYO1G	3.07324e-05	Normal	1.19988	MYO1G
ZNF189	3.23793e-05	Normal	1.17916	ZNF189
PTK2B	3.28338e-05	Normal	1.14989	PTK2B
LOC132241	3.29767e-05	Normal	1.19015	LOC132241
EIF4EBP2	3.37129e-05	Normal	1.15365	EIF4EBP2
LYL1	3.3784e-05	Normal	1.17148	LYL1
ZNF18	3.39108e-05	Normal	1.15815	ZNF18
TBC1D22A	3.52924e-05	Normal	1.16328	TBC1D22A
PAK1	3.55019e-05	Normal	1.19417	PAK1
AP3B1	3.55953e-05	Normal	1.12503	AP3B1
GLB1	3.75e-05	Normal	1.11788	GLB1
FKBP8	3.79618e-05	Normal	1.14587	FKBP8
C20orf43	3.86547e-05	Normal	1.11273	C20orf43
NONO	3.90052e-05	Normal	1.09349	NONO
C11orf68	3.90952e-05	Normal	1.16677	C11orf68
FAM127A	3.91397e-05	Normal	1.16934	FAM127A
HCG4	3.93087e-05	Normal	1.17943	HCG4
PSME1	4.07958e-05	Normal	1.12902	PSME1
LPPR2	4.16802e-05	Normal	1.24014	LPPR2
SH3BP1	4.30291e-05	Normal	1.19316	SH3BP1
ABCG1	4.41094e-05	Up	1.33508	ABCG1
LOC407835	4.43291e-05	Normal	1.15935	LOC407835
DRAP1	4.51775e-05	Normal	1.18392	DRAP1
ZNF263	4.52372e-05	Normal	1.12581	ZNF263
AP2A1	4.58346e-05	Normal	1.15863	AP2A1
ACTG1	4.65302e-05	Normal	1.12022	ACTG1
FUCA2	4.7664e-05	Normal	1.15886	FUCA2
PARP10	4.79248e-05	Normal	1.21404	PARP10
SMARCD3	4.96523e-05	Normal	1.20086	SMARCD3
DNM2	5.02161e-05	Normal	1.15151	DNM2
PLSCR1	5.14917e-05	Up	1.39971	PLSCR1
SLA	5.23851e-05	Normal	1.19558	SLA
ZFAND3	5.23894e-05	Normal	1.16518	ZFAND3
POLDIP3	5.26816e-05	Normal	1.09694	POLDIP3
RNASE2	5.30813e-05	Up	1.59865	RNASE2
TSPAN2	5.53843e-05	Normal	1.27196	TSPAN2
CTDSP1	5.59108e-05	Normal	1.12638	CTDSP1
MARCKSL1	5.72538e-05	Normal	1.20008	MARCKSL1
RNF5	5.82117e-05	Normal	1.13549	RNF5
APBB1IP	5.9017e-05	Normal	1.18659	APBB1IP
PIM1	5.94089e-05	Normal	1.21182	PIM1
GNA15	5.97305e-05	Normal	1.16552	GNA15
NBN	5.98288e-05	Normal	1.22632	NBN
ADRBK1	6.00002e-05	Normal	1.13931	ADRBK1
CD1A	6.098e-05	Normal	1.18972	CD1A
VAMP3	6.14704e-05	Normal	1.15533	VAMP3
HOXB2	6.2833e-05	Up	1.31742	HOXB2
FES	6.64223e-05	Normal	1.17404	FES
GPR108	6.67468e-05	Normal	1.17797	GPR108
ZNHIT1	6.71775e-05	Normal	1.13572	ZNHIT1
ODF2	6.73809e-05	Normal	1.11532	ODF2
MYD88	6.80382e-05	Normal	1.16753	MYD88
AKT1	6.80495e-05	Normal	1.13649	AKT1
GALNT10	6.95749e-05	Normal	1.15798	GALNT10
SAMD9L	6.95785e-05	Up	1.32351	SAMD9L
MTF1	7.14701e-05	Normal	1.19653	MTF1
ASNSD1	7.43032e-05	Normal	1.16278	ASNSD1
PHF12	7.71175e-05	Normal	1.15149	PHF12
COMMD9	7.82154e-05	Normal	1.13909	COMMD9
RNF40	8.05008e-05	Normal	1.13979	RNF40
RELA	8.28838e-05	Normal	1.15801	RELA
ASPHD2	8.41799e-05	Normal	1.19702	ASPHD2
STARD10	8.4415e-05	Normal	1.2283	STARD10
ATP8B4	8.52493e-05	Normal	1.21766	ATP8B4
STX10	8.64364e-05	Normal	1.17549	STX10
SP2	8.65361e-05	Normal	1.13111	SP2
BAD	8.69812e-05	Normal	1.16486	BAD
MSRB3	8.74785e-05	Normal	1.22329	MSRB3
SERPING1	8.82957e-05	Up	1.57188	SERPING1
C6orf1	8.83318e-05	Normal	1.16959	C6orf1
IFITM1	9.03592e-05	Normal	1.19524	IFITM1
ADORA1	9.57519e-05	Normal	1.1721	ADORA1
CAP1	0.000100494	Normal	1.11681	CAP1
SDF4	0.000100624	Normal	1.12472	SDF4
SLC20A1	0.00010111	Normal	1.17388	SLC20A1
FAM43A	0.000101779	Up	1.35181	FAM43A
PRR13	0.000102354	Normal	1.12876	PRR13
PPP1R3D	0.000102876	Normal	1.21771	PPP1R3D
ARHGEF1	0.000103403	Normal	1.17461	ARHGEF1
RIN3	0.000103442	Normal	1.17907	RIN3
PGM1	0.000103926	Normal	1.13948	PGM1
TPP1	0.000104271	Normal	1.16874	TPP1
LRRC33	0.000104847	Normal	1.21316	LRRC33
TBC1D20	0.000105316	Normal	1.10682	TBC1D20
TNFSF10	0.000106331	Normal	1.22175	TNFSF10
PRCP	0.000107575	Normal	1.11879	PRCP
TAOK2	0.000107701	Normal	1.13089	TAOK2
GADD45B	0.000108365	Normal	1.21948	GADD45B
STK35	0.000108501	Normal	1.15798	STK35
ZNF672	0.000109334	Normal	1.13663	ZNF672
PTAFR	0.000109524	Normal	1.18592	PTAFR
AKNA	0.000111602	Normal	1.12606	AKNA
GPSM3	0.000112048	Normal	1.13175	GPSM3
LRP3	0.000112427	Normal	1.20289	LRP3
MIIP	0.000112858	Normal	1.18814	MIIP
LOC653506	0.000114318	Normal	1.175	LOC653506
SHISA5	0.000119825	Normal	1.15895	SHISA5
RHBDF2	0.000120465	Normal	1.14915	RHBDF2
EPOR	0.000124381	Normal	1.18365	EPOR
INPP5D	0.000129317	Normal	1.15066	INPP5D
QSOX1	0.000132348	Normal	1.15602	QSOX1
PGAM1	0.000132653	Normal	1.15439	PGAM1
LOC390466	0.000133434	Normal	1.19291	LOC390466
SERPINA1	0.000135092	Normal	1.16587	SERPINA1
IRF1	0.000137604	Normal	1.203	IRF1
LOC651143	0.000138038	Normal	1.2325	LOC651143
DKFZp761E198	0.000140979	Up	1.33875	DKFZp761E198
COX15	0.000141743	Normal	1.14051	COX15
CANT1	0.0001423	Normal	1.16552	CANT1
KCTD2	0.00014381	Normal	1.14838	KCTD2
USF1	0.000143822	Normal	1.24379	USF1
MED4	0.000144875	Normal	1.17487	MED4
ISG15	0.000145775	Up	1.52063	ISG15
LASS5	0.000149737	Normal	1.12174	LASS5
AGTRAP	0.00015635	Normal	1.16668	AGTRAP
CEACAM6	0.000157716	Up	1.67502	CEACAM6
MPO	0.000159487	Up	1.46674	MPO
FFAR2	0.000159615	Up	1.32797	FFAR2
DACH1	0.000166704	Up	1.339	DACH1
VAT1	0.00016721	Normal	1.16767	VAT1
ZBED1	0.000167275	Normal	1.13294	ZBED1
LOC729466	0.000176455	Normal	1.1098	LOC729466
PRKAB1	0.00018544	Normal	1.12516	PRKAB1
LOC643357	0.000191747	Normal	1.15864	LOC643357
EMR1	0.000193032	Up	1.36915	EMR1
C19orf42	0.000193047	Normal	1.10898	C19orf42
SF3B4	0.000197602	Normal	1.08091	SF3B4
IFIT5	0.000199428	Up	1.33786	IFIT5
POTEF	0.000200948	Normal	1.11214	POTEF
DNASE1L1	0.00020178	Normal	1.10192	DNASE1L1
TTYH3	0.000208408	Normal	1.15233	TTYH3
AXIN1	0.000211868	Normal	1.14923	AXIN1
TMED5	0.000219408	Normal	1.11812	TMED5
GM2A	0.000219627	Normal	1.26146	GM2A
EXOC6	0.000220264	Normal	1.16921	EXOC6
PPP2R4	0.000221627	Normal	1.12158	PPP2R4
OAF	0.000223218	Normal	1.22109	OAF
TMEM183A	0.000230155	Normal	1.08264	TMEM183A
FAM108A2	0.000230743	Normal	1.17665	FAM108A2
C10orf54	0.000231142	Normal	1.14173	C10orf54
ACSF2	0.000232862	Normal	1.21612	ACSF2
KCNJ2	0.000237813	Up	1.31584	KCNJ2
INTS3	0.000249183	Normal	1.14952	INTS3
RSAD2	0.000256907	Up	1.81142	RSAD2
KLHL21	0.00025809	Normal	1.1902	KLHL21
C1orf144	0.000264858	Normal	1.11996	C1orf144
TMEM55B	0.000265325	Normal	1.13083	TMEM55B
UCP2	0.000273348	Normal	1.26056	UCP2
AP2M1	0.000275254	Normal	1.09158	AP2M1
MT2A	0.000278111	Up	1.37053	MT2A
SAMD9	0.000283086	Normal	1.21118	SAMD9
MFSD5	0.000283987	Normal	1.09747	MFSD5
SH3BP5L	0.000287266	Normal	1.20673	SH3BP5L
INTU	0.000293915	Normal	1.1601	INTU
LOC728728	0.000295202	Normal	1.25616	LOC728728
TALDO1	0.000297888	Normal	1.13815	TALDO1
GSN	0.000305063	Normal	1.22869	GSN
RAB7A	0.000313205	Normal	1.11889	RAB7A
DNAJC5	0.000316227	Normal	1.14926	DNAJC5
GADD45A	0.000318124	Normal	1.23765	GADD45A
PLAGL2	0.000319404	Normal	1.15705	PLAGL2
SLC10A3	0.000324571	Normal	1.10884	SLC10A3
FGR	0.000328186	Normal	1.13429	FGR
G6PD	0.000329541	Normal	1.14295	G6PD
ANKZF1	0.000330908	Normal	1.12455	ANKZF1
NAB1	0.000331571	Normal	1.22779	NAB1
RNF5P1	0.000338425	Normal	1.11225	RNF5P1
XRCC5	0.000339271	Normal	1.10359	XRCC5
MANBA	0.000345372	Normal	1.13115	MANBA
FGL1	0.000347294	Normal	1.11286	FGL1
IDH1	0.000349662	Normal	1.12513	IDH1
GRINA	0.000352706	Normal	1.19265	GRINA
TBC1D2B	0.000353737	Normal	1.14269	TBC1D2B
RAG1AP1	0.000363213	Normal	1.08208	RAG1AP1
NUP133	0.000364802	Normal	1.11881	NUP133
CHMP1A	0.000367088	Normal	1.09912	CHMP1A
PWWP2B	0.000367952	Normal	1.13616	PWWP2B
PELO	0.000380037	Normal	1.18154	PELO
RER1	0.000380445	Normal	1.07772	RER1
PEX11B	0.000381136	Normal	1.09972	PEX11B
LOC730385	0.000387785	Normal	1.21064	LOC730385
SURF4	0.000388651	Normal	1.13046	SURF4
TAP2	0.000389195	Normal	1.19266	TAP2
WBP11	0.000391104	Normal	1.09938	WBP11
SFRS4	0.000391478	Normal	1.08651	SFRS4
SMARCD2	0.000392358	Normal	1.13601	SMARCD2
TAP1	0.000404053	Normal	1.17198	TAP1
TRIM22	0.000405213	Normal	1.26863	TRIM22
SLPI	0.000408522	Up	1.53298	SLPI
ECOP	0.000418179	Normal	1.12075	ECOP
C9orf167	0.00042074	Normal	1.14832	C9orf167
SMARCC2	0.000422671	Normal	1.10999	SMARCC2
ALDH3B1	0.000425399	Normal	1.21657	ALDH3B1
PSG3	0.000434123	Normal	1.23585	PSG3
PTP4A3	0.000436947	Normal	1.21698	PTP4A3
SASH3	0.000438358	Normal	1.1512	SASH3
ST3GAL1	0.000441192	Normal	1.13562	ST3GAL1
TMEM63A	0.000444712	Normal	1.14422	TMEM63A
B4GALT4	0.00044636	Normal	1.13624	B4GALT4
LOC401115	0.000448588	Normal	1.14882	LOC401115
ZNF193	0.000448828	Normal	1.19462	ZNF193
ZC3H10	0.000465456	Normal	1.18467	ZC3H10
IFI35	0.000466347	Normal	1.2637	IFI35
BST2	0.000469314	Normal	1.16828	BST2
TRIM28	0.000470215	Normal	1.13199	TRIM28
EPSTI1	0.000471423	Up	1.42236	EPSTI1
LAPTM5	0.000473153	Normal	1.11497	LAPTM5
ZDHHC3	0.00047659	Normal	1.13189	ZDHHC3
KPNA6	0.000478445	Normal	1.12618	KPNA6
KATNB1	0.000478536	Normal	1.12833	KATNB1
SNORD48	0.00047905	Normal	1.29573	SNORD48
BET1L	0.000479487	Normal	1.14694	BET1L
ORAI1	0.000482999	Normal	1.16132	ORAI1
MLKL	0.000483127	Normal	1.13999	MLKL
IRF7	0.000506449	Normal	1.25378	IRF7
IGFBP7	0.000507793	Normal	1.18802	IGFBP7
DNAJB2	0.000509211	Normal	1.09028	DNAJB2
RAB4B	0.000509211	Normal	1.0939	RAB4B
GNG7	0.000513387	Normal	1.17965	GNG7
AGPAT1	0.000523498	Normal	1.15699	AGPAT1
MRPL49	0.00052565	Normal	1.11075	MRPL49
LOC730284	0.000534694	Normal	1.23303	LOC730284
MVP	0.000537076	Normal	1.11875	MVP
WARS	0.000539256	Normal	1.27171	WARS
PANK2	0.000544598	Normal	1.11291	PANK2
SCRN1	0.000545316	Normal	1.20532	SCRN1
MAPRE1	0.000549459	Normal	1.10082	MAPRE1
ASAH1	0.00055428	Normal	1.20416	ASAH1
CREG1	0.000556636	Normal	1.183	CREG1
HEXB	0.000556947	Normal	1.09417	HEXB
ACVR1B	0.00055733	Normal	1.14576	ACVR1B
VPS4A	0.000557506	Normal	1.10972	VPS4A
PARVG	0.000558419	Normal	1.12292	PARVG
PKM2	0.000572278	Normal	1.1896	PKM2
LTB4R	0.00058383	Normal	1.17463	LTB4R
PNPLA2	0.00058562	Normal	1.17274	PNPLA2
MAD2L2	0.000586257	Normal	1.12949	MAD2L2
NPEPPS	0.000588207	Normal	1.11305	NPEPPS
TNFAIP8L2	0.000589651	Normal	1.16176	TNFAIP8L2
NUCB1	0.000591456	Normal	1.13062	NUCB1
RBM5	0.000595227	Normal	1.09216	RBM5
EHD4	0.000597428	Normal	1.13871	EHD4
LOC399744	0.000616378	Normal	1.25275	LOC399744
PPP1CA	0.000623617	Normal	1.10327	PPP1CA
TMEM101	0.000625395	Normal	1.09661	TMEM101
FLJ20444	0.000628843	Normal	1.15279	FLJ20444
FURIN	0.000631738	Normal	1.1622	FURIN
CPT1B	0.000636747	Normal	1.21314	CPT1B
EHBP1L1	0.000636998	Normal	1.20814	EHBP1L1
FANCG	0.000647941	Normal	1.13419	FANCG
AP3S1	0.000649408	Normal	1.12203	AP3S1
RPS6KA2	0.000656618	Normal	1.23533	RPS6KA2
LOC100134734	0.000658573	Normal	1.20986	LOC100134734
ARID3A	0.000660669	Normal	1.15209	ARID3A
CD300A	0.000666365	Normal	1.13721	CD300A
TADA3	0.000667894	Normal	1.11743	TADA3
GPAA1	0.000673546	Normal	1.15135	GPAA1
ARL5B	0.000677058	Normal	1.16105	ARL5B
RAE1	0.000682231	Normal	1.11077	RAE1
DEPDC5	0.000687017	Normal	1.12923	DEPDC5
TLK2	0.000688946	Normal	1.10437	TLK2
SIRT7	0.000689098	Normal	1.13874	SIRT7
LOC100134634	0.000694779	Normal	1.23482	LOC100134634
DYNLT1	0.000706009	Normal	1.15194	DYNLT1
HK1	0.000706653	Normal	1.1076	HK1
C22orf13	0.000710595	Normal	1.08158	C22orf13
WASF2	0.000720844	Normal	1.15705	WASF2
RGS18	0.000721189	Normal	1.17115	RGS18
AKAP8L	0.000722367	Normal	1.1502	AKAP8L
ELANE	0.000725127	Up	1.79809	ELANE
ANKRD33	0.000725823	Normal	1.15011	ANKRD33
BPI	0.000730557	Up	1.53593	BPI
OXER1	0.000733117	Normal	1.28502	OXER1
EIF4E3	0.000734965	Normal	1.18246	EIF4E3
C17orf62	0.000740149	Normal	1.13353	C17orf62
RAC2	0.000743542	Normal	1.09232	RAC2
MYB	0.000748978	Up	1.34793	MYB
IFITM3	0.000752507	Up	1.42113	IFITM3
MAD2L1BP	0.000757333	Normal	1.13733	MAD2L1BP
ALPL	0.000768219	Up	1.30014	ALPL
PLEKHO2	0.000771128	Normal	1.15171	PLEKHO2
MYO18A	0.000775356	Normal	1.14927	MYO18A
KDM5B	0.000778924	Normal	1.12797	KDM5B
LOC100132112	0.000786014	Normal	1.2301	LOC100132112
AP3M1	0.000793033	Normal	1.10604	AP3M1
C20orf3	0.00081514	Normal	1.18562	C20orf3
ARSD	0.00081686	Normal	1.15022	ARSD
ZNF614	0.000824209	Normal	1.13442	ZNF614
PIGS	0.000830156	Normal	1.0952	PIGS
RRAGA	0.000832516	Normal	1.08107	RRAGA
CYBRD1	0.000841964	Normal	1.18582	CYBRD1
LOC390298	0.000857301	Normal	1.11517	LOC390298
PFN1	0.000865318	Normal	1.08748	PFN1
BTN3A1	0.000869505	Normal	1.16425	BTN3A1
C11orf59	0.000869604	Normal	1.10253	C11orf59
TOR3A	0.000870636	Normal	1.14232	TOR3A
TERF2	0.000872074	Normal	1.09542	TERF2
LOC728772	0.000872987	Normal	1.1211	LOC728772
OAS1	0.000882014	Up	1.40189	OAS1
WIBG	0.000891848	Normal	1.10103	WIBG
TIAF1	0.000899524	Normal	1.13415	TIAF1
HIST2H2BF	0.000911152	Normal	1.29275	HIST2H2BF
UBE2A	0.000916808	Normal	1.07829	UBE2A
EFHD2	0.000926087	Normal	1.10901	EFHD2
CSNK2A1	0.000927875	Normal	1.07958	CSNK2A1
PGLYRP1	0.000928087	Up	1.40646	PGLYRP1
KCNN4	0.00095089	Normal	1.15011	KCNN4
WASL	0.0009511	Normal	1.12305	WASL
ATP6V0D1	0.000954588	Normal	1.13174	ATP6V0D1
POLR2E	0.000958649	Normal	1.15094	POLR2E
MX2	0.000959258	Normal	1.2285	MX2
MAML1	0.000960028	Normal	1.12544	MAML1
CCDC106	0.000968842	Normal	1.20711	CCDC106
MAP2K2	0.000971321	Normal	1.17192	MAP2K2
FAM193B	0.000974343	Normal	1.14454	FAM193B
FAR2	0.000974899	Normal	1.22043	FAR2
H6PD	0.000984094	Normal	1.15044	H6PD
CENTA1	0.00099167	Normal	1.13939	CENTA1
WIPI1	0.000996215	Normal	1.18054	WIPI1
KIAA2013	0.000997122	Normal	1.10723	KIAA2013
C19orf59	0.00100848	Up	1.32009	C19orf59
ETFDH	0.00102725	Normal	1.12656	ETFDH
AFTPH	0.00104322	Normal	1.07158	AFTPH
DCTN2	0.00104512	Normal	1.07517	DCTN2
STXBP2	0.00105503	Normal	1.13319	STXBP2
PBXIP1	0.00105938	Normal	1.16417	PBXIP1
REC8	0.00106325	Normal	1.17402	REC8
STUB1	0.0010727	Normal	1.101	STUB1
ANO10	0.0010931	Normal	1.14498	ANO10
BCL2L12	0.00110269	Normal	1.08422	BCL2L12
SELL	0.00110756	Normal	1.17654	SELL
MGC16384	0.00110882	Normal	1.26487	MGC16384
COPA	0.00111152	Normal	1.07376	COPA
MPP1	0.00112883	Normal	1.14572	MPP1
HERC5	0.00113838	Up	1.41732	HERC5
GBP1	0.00114557	Up	1.34943	GBP1
CD84	0.0011494	Normal	1.11892	CD84
ANKRD40	0.00115463	Normal	1.10858	ANKRD40
HS1BP3	0.00115652	Normal	1.11954	HS1BP3
SNUPN	0.00116486	Normal	1.10983	SNUPN
ABHD8	0.00117954	Normal	1.12598	ABHD8
CALM3	0.00119222	Normal	1.08926	CALM3
CLTB	0.00119834	Normal	1.07632	CLTB
LOC100134530	0.00122616	Normal	1.23844	LOC100134530
IFI44L	0.00123132	Up	1.73809	IFI44L
CEBPE	0.00123276	Up	1.43028	CEBPE
NDRG3	0.00123309	Normal	1.0889	NDRG3
TRAFD1	0.00123419	Normal	1.16064	TRAFD1
FRS3	0.0012367	Normal	1.14451	FRS3
RIPK1	0.00125362	Normal	1.12235	RIPK1
LRRC28	0.00127408	Normal	1.11018	LRRC28
KIAA0922	0.00128738	Normal	1.11631	KIAA0922
LOC728440	0.00128926	Normal	1.19781	LOC728440
STK38	0.00130561	Normal	1.13001	STK38
LOC646808	0.00131895	Normal	1.18013	LOC646808
HMG20B	0.00131992	Normal	1.10466	HMG20B
YWHAE	0.00132923	Normal	1.10762	YWHAE
TPI1	0.00133873	Normal	1.10775	TPI1
C14orf102	0.00134342	Normal	1.1127	C14orf102
KIAA0319L	0.00134588	Normal	1.15381	KIAA0319L
DYM	0.00135011	Normal	1.10357	DYM
KBTBD8	0.00135323	Normal	1.1411	KBTBD8
STK11IP	0.0013669	Normal	1.09286	STK11IP
LBA1	0.00136774	Normal	1.17903	LBA1
ZNF484	0.00137655	Normal	1.1213	ZNF484
NEU1	0.00139442	Normal	1.10597	NEU1
USF2	0.00139906	Normal	1.10726	USF2
COPB2	0.00139956	Normal	1.08002	COPB2
SYTL1	0.00140702	Normal	1.13769	SYTL1
SLC25A1	0.00142262	Normal	1.11212	SLC25A1
VPS39	0.00142609	Normal	1.11285	VPS39
SYS1	0.00143622	Normal	1.10036	SYS1
LOC440525	0.0014484	Normal	1.15852	LOC440525
SMAP2	0.00146752	Normal	1.12606	SMAP2
C8orf41	0.00147857	Normal	1.10713	C8orf41
LOC285296	0.00148818	Normal	1.14726	LOC285296
RNY5	0.00149397	Normal	1.14896	RNY5
IFIT3	0.00149441	Up	1.45014	IFIT3
ZNF438	0.00150834	Normal	1.19129	ZNF438
PML	0.00152713	Normal	1.2115	PML
ZBTB7A	0.00153534	Normal	1.13277	ZBTB7A
LOC730415	0.0015372	Normal	1.18148	LOC730415
HLA-DRA	0.00154591	Normal	1.13896	HLA-DRA
ATP6V1F	0.0015562	Normal	1.10326	ATP6V1F
SDSL	0.00157023	Normal	1.19926	SDSL
PSCD4	0.00158276	Normal	1.12436	PSCD4
WDR1	0.00159124	Normal	1.09331	WDR1
TOR1AIP1	0.00159125	Normal	1.08748	TOR1AIP1
TMEM51	0.00159502	Normal	1.29744	TMEM51
BSDC1	0.00160731	Normal	1.09231	BSDC1
LOC606724	0.00161643	Normal	1.09366	LOC606724
MAF1	0.0016364	Normal	1.12648	MAF1
RABAC1	0.00164298	Normal	1.12735	RABAC1
FLJ39653	0.0016454	Normal	1.14209	FLJ39653
MGAT3	0.00164874	Normal	1.16474	MGAT3
LOC255809	0.00165016	Normal	1.1459	LOC255809
CDC42EP2	0.00165786	Normal	1.23537	CDC42EP2
C19orf39	0.00167671	Normal	1.16672	C19orf39
ENO1	0.00170363	Normal	1.10304	ENO1
SH3TC1	0.0017163	Normal	1.13444	SH3TC1
SENP2	0.00172472	Normal	1.08951	SENP2
UNC93B1	0.00173523	Normal	1.1389	UNC93B1
SIN3A	0.00173574	Normal	1.09056	SIN3A
CST7	0.0017422	Normal	1.2161	CST7
CAPG	0.00174389	Normal	1.12417	CAPG
NCSTN	0.00176216	Normal	1.09806	NCSTN
PKN1	0.00179051	Normal	1.09081	PKN1
FBXO6	0.00182598	Normal	1.20965	FBXO6
EPB41L3	0.00184161	Normal	1.21789	EPB41L3
ZZEF1	0.00184429	Normal	1.10489	ZZEF1
IL17RA	0.00187958	Normal	1.16355	IL17RA
C15orf39	0.00188082	Normal	1.13727	C15orf39
BCOR	0.00189057	Normal	1.11176	BCOR
MTMR3	0.00192008	Normal	1.12369	MTMR3
ASCL2	0.00192527	Normal	1.16326	ASCL2
FKBP1A	0.00193575	Normal	1.13555	FKBP1A
ADIPOR1	0.00194128	Normal	1.13436	ADIPOR1
CBARA1	0.00194763	Normal	1.13973	CBARA1
SRRM2	0.00195466	Normal	1.10153	SRRM2
MOSC1	0.00196526	Normal	1.25147	MOSC1
ITGAM	0.00196937	Normal	1.13785	ITGAM
DAXX	0.00200561	Normal	1.1085	DAXX
KIAA1797	0.00200662	Normal	1.1249	KIAA1797
UNKL	0.00200982	Normal	1.1343	UNKL
HMGA1	0.00201369	Normal	1.15301	HMGA1
CYB5R3	0.00202763	Normal	1.08165	CYB5R3
STX6	0.00203519	Normal	1.0936	STX6
TNFSF13B	0.00204092	Normal	1.16764	TNFSF13B
CCS	0.00204702	Normal	1.09501	CCS
JARID2	0.00204804	Normal	1.10644	JARID2
DBNL	0.00205232	Normal	1.08858	DBNL
HSPA6	0.00205435	Normal	1.17046	HSPA6
CXCR1	0.00205678	Normal	1.22889	CXCR1
IL8RB	0.00207202	Normal	1.29031	IL8RB
IFI6	0.00207876	Up	1.33416	IFI6
ZNF688	0.00209402	Normal	1.09623	ZNF688
ACIN1	0.00210083	Normal	1.11318	ACIN1
DUSP6	0.00210346	Normal	1.13885	DUSP6
INO80C	0.00210384	Normal	1.1097	INO80C
IVD	0.00211494	Normal	1.11304	IVD
ASH2L	0.00212219	Normal	1.09555	ASH2L
STARD5	0.00212829	Normal	1.11498	STARD5
LOC730323	0.00213845	Normal	1.1023	LOC730323
FLYWCH2	0.00213991	Normal	1.12965	FLYWCH2
ID3	0.0021426	Normal	1.19259	ID3
LOC730387	0.00215946	Normal	1.17707	LOC730387
CECR1	0.00217079	Normal	1.15516	CECR1
GNPAT	0.00218709	Normal	1.08001	GNPAT
SIAH2	0.00220417	Normal	1.09671	SIAH2
SMG7	0.00220579	Normal	1.18438	SMG7
CD99L2	0.00221048	Normal	1.1063	CD99L2
GYG1	0.00221269	Normal	1.13459	GYG1
VEGFA	0.0022368	Normal	1.13882	VEGFA
SIGMAR1	0.00225538	Normal	1.09314	SIGMAR1
SNX5	0.00225642	Normal	1.12389	SNX5
HERC3	0.00226643	Normal	1.11641	HERC3
TSR2	0.00227761	Normal	1.08759	TSR2
TRIM11	0.00229126	Normal	1.09188	TRIM11
DEDD	0.00231137	Normal	1.0971	DEDD
DHRS12	0.00232396	Normal	1.16482	DHRS12
HLA-G	0.00233519	Normal	1.19663	HLA-G
LOC642031	0.00233587	Normal	1.11559	LOC642031
C19orf25	0.00233975	Normal	1.11523	C19orf25
ST6GALNAC2	0.00234711	Normal	1.21856	ST6GALNAC2
CAPNS1	0.00234971	Normal	1.10651	CAPNS1
INPP5B	0.00234982	Normal	1.14495	INPP5B
GNAI2	0.002354	Normal	1.10219	GNAI2
FICD	0.00236102	Normal	1.132	FICD
GLT25D1	0.00236125	Normal	1.09872	GLT25D1
ARG1	0.00236716	Up	1.49433	ARG1
MED15	0.00237337	Normal	1.13099	MED15
AHCYL1	0.00238342	Normal	1.08651	AHCYL1
ZBTB43	0.00239616	Normal	1.11781	ZBTB43
GPR97	0.0023983	Normal	1.24048	GPR97
LOC649150	0.00240045	Normal	1.07225	LOC649150
CTSG	0.00244996	Up	1.77887	CTSG
SEC24C	0.00246477	Normal	1.0813	SEC24C
ZNF134	0.00246694	Normal	1.13233	ZNF134
LOC653381	0.00247888	Normal	1.2313	LOC653381
RBM38	0.0024847	Normal	1.12977	RBM38
LOC645094	0.00249808	Normal	1.14533	LOC645094
ACTN4	0.00250673	Normal	1.10813	ACTN4
LOC653438	0.00252524	Normal	1.14272	LOC653438
ACTR1B	0.00258793	Normal	1.08693	ACTR1B
GAPDH	0.00259136	Normal	1.09784	GAPDH
AP1G2	0.00260011	Normal	1.11012	AP1G2
RALB	0.00261299	Normal	1.13241	RALB
ARHGAP30	0.00261928	Normal	1.08517	ARHGAP30
C2orf43	0.00262342	Normal	1.1156	C2orf43
GRN	0.00262934	Normal	1.12844	GRN
MAEA	0.00263855	Normal	1.14924	MAEA
CITED2	0.0026485	Normal	1.12238	CITED2
HCLS1	0.00265206	Normal	1.11677	HCLS1
CCDC88B	0.00268691	Normal	1.12767	CCDC88B
WDR22	0.00270159	Normal	1.07508	WDR22
HCP5	0.00271235	Normal	1.13533	HCP5
TRIM5	0.00271392	Normal	1.15523	TRIM5
TTC9C	0.00274044	Normal	1.11879	TTC9C
SF3B2	0.00278802	Normal	1.08448	SF3B2
IFIT1	0.00278934	Up	1.35091	IFIT1
PRKD2	0.00279607	Normal	1.10692	PRKD2
GSS	0.00279912	Normal	1.1098	GSS
FKBP15	0.00281896	Normal	1.11037	FKBP15
MAP3K11	0.00284389	Normal	1.12022	MAP3K11
GFOD1	0.00288656	Normal	1.20188	GFOD1
SLC9A9	0.00289322	Normal	1.09774	SLC9A9
H2AFZ	0.00290186	Normal	1.07393	H2AFZ
CENPB	0.00290897	Normal	1.11617	CENPB
OXA1L	0.00294186	Normal	1.09477	OXA1L
STARD3NL	0.00295025	Normal	1.1067	STARD3NL
DENND5A	0.00295064	Normal	1.12767	DENND5A
TRK1	0.00296401	Normal	1.24873	TRK1
PLAGL1	0.00297499	Normal	1.13759	PLAGL1
LATS2	0.00299861	Normal	1.12682	LATS2
ANG	0.00301196	Normal	1.18029	ANG
MAPRE2	0.00303377	Normal	1.09326	MAPRE2
ZER1	0.00304191	Normal	1.11713	ZER1
HMGCL	0.00304276	Normal	1.11873	HMGCL
ETV6	0.0030777	Normal	1.10684	ETV6
PTPN6	0.00308177	Normal	1.09449	PTPN6
OGDH	0.00309498	Normal	1.12747	OGDH
RFXANK	0.00312322	Normal	1.08614	RFXANK
TLR10	0.00312364	Normal	1.15215	TLR10
LOC100132491	0.00313662	Normal	1.2366	LOC100132491
NFYC	0.00317717	Normal	1.09857	NFYC
ODF3B	0.00319226	Normal	1.17	ODF3B
MID1IP1	0.00320743	Normal	1.13595	MID1IP1
NAGPA	0.00321619	Normal	1.09727	NAGPA
TICAM2	0.00324039	Normal	1.14135	TICAM2
LSM12	0.00326395	Normal	1.10664	LSM12
LMAN2	0.00326719	Normal	1.10494	LMAN2
PSMD1	0.0033057	Normal	1.09026	PSMD1
MLL4	0.00331271	Normal	1.09395	MLL4
HPS6	0.00332659	Normal	1.10697	HPS6
ZNF581	0.00333124	Normal	1.10495	ZNF581
EIF2C1	0.00334219	Normal	1.09344	EIF2C1
IL1RN	0.00335926	Normal	1.19863	IL1RN
OASL	0.00336316	Normal	1.29848	OASL
ATP5EP2	0.00339461	Normal	1.10793	ATP5EP2
TMEM175	0.00341405	Normal	1.10267	TMEM175
HP	0.00341748	Up	1.33874	HP
CUEDC2	0.00345819	Normal	1.08883	CUEDC2
C1orf128	0.00347147	Normal	1.08933	C1orf128
FLJ10357	0.00347367	Normal	1.17094	FLJ10357
PAM	0.00347769	Normal	1.2784	PAM
APH1A	0.00349903	Normal	1.08817	APH1A
MED25	0.00353028	Normal	1.16718	MED25
HNRPK	0.00353299	Normal	1.07392	HNRPK
JUND	0.0035543	Normal	1.08329	JUND
F5	0.00355977	Normal	1.22322	F5
DSC2	0.00356532	Up	1.31732	DSC2
SURF6	0.00358269	Normal	1.0905	SURF6
ADCY4	0.00358571	Normal	1.13614	ADCY4
WDR8	0.00359363	Normal	1.07908	WDR8
CSF3R	0.00364144	Normal	1.14181	CSF3R
CDK5	0.00366838	Normal	1.11377	CDK5
FAM89A	0.00367144	Normal	1.15037	FAM89A
GPR141	0.00368237	Normal	1.16245	GPR141
UBAP1	0.00368381	Normal	1.13583	UBAP1
MS4A2	0.0037008	Normal	1.23251	MS4A2
CSNK2B	0.00373277	Normal	1.09073	CSNK2B
ZDHHC13	0.00375474	Normal	1.09598	ZDHHC13
PIGM	0.00379194	Normal	1.10958	PIGM
OBFC2A	0.00382836	Normal	1.13374	OBFC2A
ANKRD6	0.00382952	Normal	1.12374	ANKRD6
METTL9	0.00383017	Normal	1.13539	METTL9
STAT3	0.00383434	Normal	1.11934	STAT3
LOC645317	0.00386174	Normal	1.1214	LOC645317
P2RY2	0.00389876	Normal	1.21216	P2RY2
ACAA1	0.0039371	Normal	1.08354	ACAA1
UPF1	0.00394796	Normal	1.11064	UPF1
THADA	0.00394832	Normal	1.09354	THADA
RNF135	0.00395321	Normal	1.09864	RNF135
NUDT16L1	0.0039556	Normal	1.09269	NUDT16L1
DPP8	0.00402461	Normal	1.09011	DPP8
GOLGA7	0.00403392	Normal	1.07121	GOLGA7
ARF3	0.0040676	Normal	1.10935	ARF3
LOC650152	0.00407238	Normal	1.07534	LOC650152
MIR21	0.00408273	Normal	1.19723	MIR21
RHOBTB3	0.00408595	Normal	1.24504	RHOBTB3
MX1	0.00408853	Normal	1.28941	MX1
PTPRA	0.00411292	Normal	1.05669	PTPRA
EIF1B	0.00411489	Normal	1.0919	EIF1B
SNX3	0.00412631	Normal	1.07	SNX3
ZNF564	0.00412674	Normal	1.11822	ZNF564
GPR44	0.00414346	Up	1.36026	GPR44
C17orf59	0.00419386	Normal	1.10648	C17orf59
USP38	0.00419744	Normal	1.10388	USP38
SLC4A2	0.00421843	Normal	1.13291	SLC4A2
PPP4C	0.00423984	Normal	1.09293	PPP4C
KIAA0040	0.00425085	Normal	1.13341	KIAA0040
LOC374395	0.00425556	Normal	1.08246	LOC374395
SQSTM1	0.00426177	Normal	1.07661	SQSTM1
DHX38	0.00426338	Normal	1.10042	DHX38
TXNRD1	0.0042715	Normal	1.11106	TXNRD1
ATP7A	0.00431675	Normal	1.12562	ATP7A
PHF1	0.00434938	Normal	1.10128	PHF1
CHST7	0.00439166	Normal	1.18583	CHST7
TMEM176A	0.00441226	Up	1.44127	TMEM176A
CLIC1	0.00441746	Normal	1.07859	CLIC1
ECHDC3	0.00441859	Normal	1.2147	ECHDC3
SNTB2	0.0044449	Normal	1.0777	SNTB2
STAT1	0.00445652	Normal	1.18342	STAT1
TMUB1	0.0045147	Normal	1.1101	TMUB1
FUT7	0.004554	Normal	1.17139	FUT7
FAM125A	0.00455985	Normal	1.09966	FAM125A
NRBP1	0.0045645	Normal	1.096	NRBP1
FEN1	0.00456971	Normal	1.07292	FEN1
MIA3	0.00457601	Normal	1.11742	MIA3
MS4A3	0.00463811	Up	1.31995	MS4A3
MRPS18B	0.00465749	Normal	1.08385	MRPS18B
PDIA6	0.00466345	Normal	1.08888	PDIA6
GOT2	0.00467143	Normal	1.08547	GOT2
RNASE4	0.00467144	Normal	1.19106	RNASE4
C4orf32	0.00468004	Normal	1.12163	C4orf32
CAMP	0.00480234	Up	1.41971	CAMP
MCOLN1	0.00481309	Normal	1.12405	MCOLN1
LOC390671	0.0048357	Normal	1.09006	LOC390671
RARA	0.004841	Normal	1.08657	RARA
SNORA25	0.00484895	Normal	1.14856	SNORA25
MFAP1	0.00488019	Normal	1.10416	MFAP1
PLEKHM1	0.00488041	Normal	1.10478	PLEKHM1
OTUD1	0.00488384	Normal	1.13752	OTUD1
RNPS1	0.00491248	Normal	1.09598	RNPS1
HIP1	0.00491622	Normal	1.22757	HIP1
FBXO46	0.00492786	Normal	1.07281	FBXO46
PREX1	0.00494255	Normal	1.13338	PREX1
ZNFX1	0.0049582	Normal	1.12469	ZNFX1
BBX	0.00504538	Normal	1.09576	BBX
DCTN1	0.0050681	Normal	1.08884	DCTN1
PIGT	0.00507479	Normal	1.07787	PIGT
SLCO3A1	0.00507731	Normal	1.11278	SLCO3A1
MR1	0.00508001	Normal	1.11714	MR1
STAT2	0.00508306	Normal	1.1555	STAT2
APOBEC3C	0.00508373	Normal	1.1125	APOBEC3C
TNFRSF10C	0.00508425	Normal	1.15019	TNFRSF10C
CAPN1	0.0051317	Normal	1.10708	CAPN1
ARCN1	0.0051411	Normal	1.07225	ARCN1
DHX58	0.00520686	Normal	1.19433	DHX58
KIAA0196	0.00521817	Normal	1.08244	KIAA0196
OAS3	0.005257	Up	1.38634	OAS3
CKAP5	0.00529902	Normal	1.09582	CKAP5
HRK	0.00530941	Up	1.35347	HRK
SMG5	0.00533281	Normal	1.10839	SMG5
TBPL1	0.00534055	Normal	1.08518	TBPL1
NEK3	0.00536526	Normal	1.1123	NEK3
CKAP4	0.00538756	Normal	1.1642	CKAP4
PLD1	0.00538963	Normal	1.10171	PLD1
PI4KAP1	0.00545953	Normal	1.11714	PI4KAP1
ASS1	0.00550112	Normal	1.07594	ASS1
LOC392437	0.00553487	Normal	1.11157	LOC392437
HM13	0.00555135	Normal	1.08056	HM13
HHEX	0.00556314	Normal	1.12329	HHEX
AGPAT2	0.00557395	Normal	1.10687	AGPAT2
MDC1	0.00557979	Normal	1.11853	MDC1
CFL1	0.00560183	Normal	1.0662	CFL1
MAPKAPK2	0.00561864	Normal	1.10573	MAPKAPK2
MBOAT1	0.00562142	Normal	1.10942	MBOAT1
PIP4K2C	0.00562146	Normal	1.08531	PIP4K2C
C10orf128	0.00563484	Normal	1.17937	C10orf128
ITFG3	0.00564782	Normal	1.082	ITFG3
MBD1	0.00566588	Normal	1.0684	MBD1
FAM175B	0.00568547	Normal	1.07205	FAM175B
CMTM7	0.00569697	Normal	1.07478	CMTM7
ZAK	0.0057089	Normal	1.14071	ZAK
PLCG2	0.00570979	Normal	1.08755	PLCG2
ELMO2	0.00572043	Normal	1.10129	ELMO2
GPR137B	0.00573899	Normal	1.14416	GPR137B
DCAF15	0.00575732	Normal	1.09575	DCAF15
PSMD2	0.00576014	Normal	1.07362	PSMD2
SPG11	0.00578034	Normal	1.07922	SPG11
CLINT1	0.00578107	Normal	1.10164	CLINT1
LIG3	0.00579346	Normal	1.06426	LIG3
ITGA5	0.00581625	Normal	1.12016	ITGA5
PNPLA6	0.00585834	Normal	1.13411	PNPLA6
RENBP	0.00585889	Normal	1.10849	RENBP
HIST1H3H	0.00585902	Normal	1.269	HIST1H3H
RPS6KA4	0.00589881	Normal	1.11831	RPS6KA4
FBP1	0.00592246	Normal	1.1494	FBP1
SDHA	0.00592247	Normal	1.07981	SDHA
C9orf156	0.00593686	Normal	1.07984	C9orf156
F2RL1	0.00596498	Normal	1.19543	F2RL1
LOC653635	0.00597009	Normal	1.11054	LOC653635
LOC644063	0.00597883	Normal	1.12784	LOC644063
TMEM219	0.00602569	Normal	1.08982	TMEM219
MTMR14	0.00605324	Normal	1.06476	MTMR14
VPS33B	0.00605905	Normal	1.06916	VPS33B
LOC552889	0.00608676	Normal	1.07395	LOC552889
DEFA4	0.00609541	Up	1.64997	DEFA4
ELMO1	0.00621669	Normal	1.08335	ELMO1
SMU1	0.00621801	Normal	1.07827	SMU1
ATP6V1H	0.00623752	Normal	1.07565	ATP6V1H
DPM2	0.00627378	Normal	1.09648	DPM2
RNH1	0.00630849	Normal	1.10217	RNH1
LOC730256	0.00631003	Normal	1.13373	LOC730256
WDFY2	0.006316	Normal	1.10682	WDFY2
BTK	0.00634305	Normal	1.09152	BTK
SIGLEC10	0.00635564	Normal	1.17404	SIGLEC10
C1orf77	0.00643042	Normal	1.07485	C1orf77
ZNF324	0.00647211	Normal	1.10317	ZNF324
OAS2	0.00648867	Normal	1.24878	OAS2
C3AR1	0.00648875	Normal	1.2361	C3AR1
KBTBD4	0.0064919	Normal	1.07596	KBTBD4
YPEL3	0.00653755	Normal	1.1105	YPEL3
EP300	0.00655685	Normal	1.12261	EP300
PIN1	0.00655819	Normal	1.07689	PIN1
FTSJD2	0.00657901	Normal	1.12695	FTSJD2
ITGB2	0.00659156	Normal	1.05815	ITGB2
INO80E	0.00660102	Normal	1.10314	INO80E
ACAP1	0.00660766	Normal	1.11669	ACAP1
LOC147804	0.00662765	Normal	1.10854	LOC147804
ZNF200	0.00663507	Normal	1.1299	ZNF200
CSRP1	0.00663685	Normal	1.09679	CSRP1
SLC25A38	0.00664117	Normal	1.09183	SLC25A38
GNPDA1	0.00664434	Normal	1.08391	GNPDA1
HK3	0.00667249	Normal	1.14816	HK3
TNPO3	0.00669023	Normal	1.10512	TNPO3
USP15	0.00670752	Normal	1.14578	USP15
SLC7A7	0.00671405	Normal	1.13978	SLC7A7
GRK6	0.00673416	Normal	1.11172	GRK6
TESC	0.00676769	Normal	1.1072	TESC
DPYD	0.00677183	Normal	1.12419	DPYD
PDK4	0.00678407	Normal	1.29437	PDK4
LOC100134537	0.00679157	Normal	1.11004	LOC100134537
B3GALT4	0.00680594	Normal	1.11098	B3GALT4
NECAP2	0.00682028	Normal	1.08356	NECAP2
C5orf32	0.00687698	Normal	1.23206	C5orf32
ZBTB24	0.00689521	Normal	1.07167	ZBTB24
MKRN1	0.00689808	Normal	1.0727	MKRN1
MOSPD3	0.00691102	Normal	1.07893	MOSPD3
SEPX1	0.0069195	Normal	1.12773	SEPX1
C7orf25	0.0069583	Normal	1.1568	C7orf25
RBM42	0.00697552	Normal	1.07666	RBM42
PLD3	0.00704994	Normal	1.12771	PLD3
COX17	0.00705266	Normal	1.12681	COX17
UBTD1	0.00705829	Normal	1.15053	UBTD1
SNRPB	0.00705976	Normal	1.0692	SNRPB
PRRG4	0.00714476	Normal	1.12992	PRRG4
FAM125B	0.00714904	Normal	1.12328	FAM125B
UBR4	0.00716955	Normal	1.08853	UBR4
IRX1	0.00719771	Normal	1.0906	IRX1
PACS1	0.00720399	Normal	1.13114	PACS1
TP53I11	0.00727605	Normal	1.12985	TP53I11
TRMT5	0.00728919	Normal	1.0747	TRMT5
PSEN1	0.00731991	Normal	1.11887	PSEN1
ZNF296	0.00732035	Normal	1.111	ZNF296
CFP	0.00733059	Normal	1.13422	CFP
TESK1	0.00733532	Normal	1.0831	TESK1
MARK2	0.00736257	Normal	1.13308	MARK2
RAB1B	0.00737393	Normal	1.10519	RAB1B
SLC2A5	0.00738359	Normal	1.1757	SLC2A5
MAP3K3	0.0074942	Normal	1.07892	MAP3K3
PGM5	0.00751607	Up	1.4692	PGM5
RUVBL2	0.0075195	Normal	1.0782	RUVBL2
NCF1C	0.00753922	Normal	1.15254	NCF1C
ZKSCAN4	0.00755303	Normal	1.0967	ZKSCAN4
TOM1	0.00755697	Normal	1.12212	TOM1
KIAA0513	0.00758145	Normal	1.10023	KIAA0513
C9orf164	0.00763319	Normal	1.16341	C9orf164
IRX3	0.00765242	Up	1.30422	IRX3
YIPF3	0.00769899	Normal	1.09909	YIPF3
SHMT2	0.0077239	Normal	1.08687	SHMT2
EXOC2	0.00774452	Normal	1.0704	EXOC2
UBXN11	0.00783188	Normal	1.10611	UBXN11
MED12	0.00786125	Normal	1.09573	MED12
PARP14	0.00789786	Normal	1.18304	PARP14
ZDHHC19	0.00792896	Normal	1.25868	ZDHHC19
IMPDH1	0.0079524	Normal	1.09476	IMPDH1
CAMK1D	0.00798234	Normal	1.14338	CAMK1D
MUM1	0.00804643	Normal	1.11892	MUM1
ATP5E	0.00809908	Normal	1.164	ATP5E
RNF185	0.00811264	Normal	1.10775	RNF185
SEPN1	0.0081139	Normal	1.1007	SEPN1
SIDT2	0.00814763	Normal	1.19874	SIDT2
ZMAT3	0.00815321	Normal	1.08437	ZMAT3
AMICA1	0.00815461	Normal	1.12168	AMICA1
TSC2	0.00819668	Normal	1.09842	TSC2
LILRA2	0.00820042	Normal	1.13171	LILRA2
FLJ42957	0.00820107	Normal	1.14943	FLJ42957
WDR40A	0.00821249	Normal	1.09473	WDR40A
PI3	0.00823863	Up	1.35651	PI3
GPS2	0.0082524	Normal	1.0759	GPS2
BST1	0.00836675	Normal	1.17951	BST1
C3orf19	0.00836782	Normal	1.07812	C3orf19
LILRB5	0.008371	Normal	1.10758	LILRB5
CCNI	0.00837339	Normal	1.06353	CCNI
C1orf162	0.00840605	Normal	1.08518	C1orf162
SCNM1	0.00842654	Normal	1.0738	SCNM1
SAP130	0.00844534	Normal	1.07645	SAP130
DEFA1B	0.00846464	Up	1.76694	DEFA1B
GALC	0.00846554	Normal	1.07792	GALC
DDX58	0.00846845	Normal	1.19299	DDX58
HDHD3	0.0085228	Normal	1.09876	HDHD3
CORO7	0.00853111	Normal	1.1039	CORO7
NCF4	0.00853803	Normal	1.14341	NCF4
GLIPR2	0.00854634	Normal	1.0845	GLIPR2
DEFA3	0.00865849	Up	1.76214	DEFA3
ZBTB48	0.0086609	Normal	1.08756	ZBTB48
TIMP2	0.00867612	Normal	1.10309	TIMP2
SNX17	0.00870193	Normal	1.07997	SNX17
ZNF524	0.00871679	Normal	1.07688	ZNF524
B3GNT8	0.00873427	Normal	1.14763	B3GNT8
LRRFIP2	0.00877242	Normal	1.08719	LRRFIP2
DSCR3	0.00890967	Normal	1.06049	DSCR3
LOC100129201	0.00893118	Normal	1.13002	LOC100129201
NOV	0.00896467	Normal	1.22551	NOV
RHOG	0.00897305	Normal	1.09156	RHOG
C19orf35	0.00898114	Normal	1.15162	C19orf35
DEFA1	0.00898226	Up	1.68217	DEFA1
CLPTM1L	0.0090093	Normal	1.08408	CLPTM1L
DNAJC14	0.00906509	Normal	1.07713	DNAJC14
KIAA1949	0.00913259	Normal	1.09937	KIAA1949
TRAPPC6B	0.0092732	Normal	1.14027	TRAPPC6B
SH3BGRL	0.00927622	Normal	1.09977	SH3BGRL
NPHP3	0.00930448	Normal	1.11883	NPHP3
APOB48R	0.00935453	Normal	1.12171	APOB48R
EMR2	0.00935679	Normal	1.15597	EMR2
TUBGCP2	0.009367	Normal	1.08663	TUBGCP2
KCNK6	0.00939124	Normal	1.08507	KCNK6
MAP1LC3A	0.00939613	Normal	1.20494	MAP1LC3A
SETDB1	0.00940045	Normal	1.07985	SETDB1
UBE2V1	0.00942426	Normal	1.08495	UBE2V1
LILRA5	0.00942903	Normal	1.16385	LILRA5
ZFYVE26	0.00946719	Normal	1.09348	ZFYVE26
AMMECR1L	0.00949946	Normal	1.09916	AMMECR1L
ZYX	0.00950564	Normal	1.11382	ZYX
LOC728324	0.00950705	Normal	1.09583	LOC728324
LOC642446	0.00955967	Normal	1.11199	LOC642446
PHC2	0.00958713	Normal	1.16466	PHC2
JAK2	0.00959026	Normal	1.12382	JAK2
CLP1	0.00960569	Normal	1.09223	CLP1
CEACAM1	0.00962821	Normal	1.20616	CEACAM1
PRKAR2A	0.0096807	Normal	1.0805	PRKAR2A
C19orf22	0.00971686	Normal	1.11706	C19orf22
ACADVL	0.00973418	Normal	1.09073	ACADVL
BRD3	0.00976059	Normal	1.08593	BRD3
RAB3GAP2	0.00977379	Normal	1.09218	RAB3GAP2
ABTB1	0.00979837	Normal	1.13123	ABTB1
CPNE1	0.00980594	Normal	1.11297	CPNE1
BTD	0.00981139	Normal	1.09825	BTD
IDH2	0.00983043	Normal	1.09885	IDH2
CHP	0.00986044	Normal	1.07393	CHP
CD2BP2	0.00987348	Normal	1.0662	CD2BP2
SLC39A3	0.0099319	Normal	1.10037	SLC39A3
C14orf106	0.0099583	Normal	1.09001	C14orf106
GPBP1L1	0.00998284	Normal	1.09331	GPBP1L1
BFAR	0.0100053	Normal	1.09203	BFAR
LOC728188	0.0100153	Normal	1.11169	LOC728188
LOC653888	0.0100863	Normal	1.09854	LOC653888
FNTB	0.0101429	Normal	1.14567	FNTB
IL2RG	0.010237	Normal	1.11848	IL2RG
CHKA	0.0102808	Normal	1.11356	CHKA
EFTUD2	0.0103563	Normal	1.08037	EFTUD2
FCAR	0.0105394	Normal	1.17097	FCAR
SLC35C2	0.0105805	Normal	1.06504	SLC35C2
RILPL2	0.0106816	Normal	1.09408	RILPL2
FGF18	0.0106944	Normal	1.09369	FGF18
BRE	0.0107206	Normal	1.05843	BRE
ABHD2	0.0107299	Normal	1.12357	ABHD2
C17orf37	0.0107299	Normal	1.12196	C17orf37
ZNF35	0.0107396	Normal	1.10211	ZNF35
TFF3	0.0107783	Up	1.3771	TFF3
KBTBD2	0.0107921	Normal	1.08287	KBTBD2
RASGRP4	0.0108186	Normal	1.14558	RASGRP4
RAB27A	0.010883	Normal	1.09782	RAB27A
RBCK1	0.010985	Normal	1.0946	RBCK1
VAMP5	0.01103	Normal	1.17543	VAMP5
HLA-H	0.0111002	Normal	1.14585	HLA-H
SLIC1	0.0111715	Normal	1.11405	SLIC1
TYROBP	0.0113182	Normal	1.08788	TYROBP
UBXN2B	0.0113354	Normal	1.127	UBXN2B
CDC2L1	0.0113393	Normal	1.09806	CDC2L1
LOC153684	0.0113786	Normal	1.11614	LOC153684
HADHB	0.0114814	Normal	1.07707	HADHB
LOC644237	0.0115277	Normal	1.0992	LOC644237
MLF2	0.0115581	Normal	1.10462	MLF2
SBNO2	0.0116041	Normal	1.1385	SBNO2
RNF114	0.011607	Normal	1.06125	RNF114
RABL4	0.0116719	Normal	1.07253	RABL4
ZNF689	0.0118412	Normal	1.09793	ZNF689
CD63	0.0118809	Normal	1.10448	CD63
STAT5A	0.0119732	Normal	1.08191	STAT5A
RILPL1	0.0120513	Normal	1.16433	RILPL1
ARNTL	0.0120745	Normal	1.09234	ARNTL
SLC40A1	0.0121486	Normal	1.13583	SLC40A1
UGCGL2	0.0122648	Normal	1.0974	UGCGL2
LOC113386	0.0122695	Normal	1.13445	LOC113386
GNB2	0.0123716	Normal	1.12417	GNB2
LOC91316	0.012389	Normal	1.11041	LOC91316
FRAT1	0.0124303	Normal	1.15413	FRAT1
TMEM9	0.0124628	Normal	1.11448	TMEM9
ELOVL1	0.0125027	Normal	1.07548	ELOVL1
SLC9A1	0.0125336	Normal	1.10157	SLC9A1
MYL6	0.0125365	Normal	1.0615	MYL6
CCR2	0.0125614	Normal	1.14202	CCR2
PHF16	0.0126341	Normal	1.09651	PHF16
LOC401238	0.0127419	Normal	1.09341	LOC401238
COQ5	0.012781	Normal	1.07574	COQ5
SGSH	0.0129313	Normal	1.10956	SGSH
COPS7B	0.012985	Normal	1.07738	COPS7B
LOC652826	0.0130483	Normal	1.08744	LOC652826
NPC2	0.0131809	Normal	1.0829	NPC2
ARRB2	0.0132987	Normal	1.1304	ARRB2
DUSP27	0.0133176	Normal	1.09484	DUSP27
FAM101B	0.0133178	Normal	1.12873	FAM101B
SERTAD1	0.013319	Normal	1.10447	SERTAD1
APLP2	0.0133632	Normal	1.11553	APLP2
SMAD4	0.0134069	Normal	1.07878	SMAD4
MMP9	0.0134261	Up	1.31786	MMP9
HIST2H2AA4	0.0134336	Normal	1.18644	HIST2H2AA4
C17orf39	0.01346	Normal	1.08686	C17orf39
KCTD5	0.013473	Normal	1.07643	KCTD5
LOC730534	0.0135443	Normal	1.06747	LOC730534
RHBDD2	0.0135487	Normal	1.06643	RHBDD2
RFX1	0.0135937	Normal	1.09824	RFX1
MAPK3	0.0136069	Normal	1.08968	MAPK3
PLEKHM2	0.0136126	Normal	1.07476	PLEKHM2
FMNL1	0.013754	Normal	1.12178	FMNL1
APOL2	0.0138452	Normal	1.10364	APOL2
MKNK1	0.0139304	Normal	1.11605	MKNK1
MASTL	0.0139562	Normal	1.09811	MASTL
UCN	0.0139943	Normal	1.09798	UCN
ARHGAP1	0.0140013	Normal	1.05934	ARHGAP1
M6PR	0.0140347	Normal	1.10266	M6PR
C7orf43	0.0140545	Normal	1.10521	C7orf43
LAIR1	0.0142272	Normal	1.05712	LAIR1
LOC100134688	0.0142615	Normal	1.16003	LOC100134688
LOC728037	0.0142714	Normal	1.07769	LOC728037
FAM89B	0.0142877	Normal	1.08671	FAM89B
UBE1	0.0143027	Normal	1.11019	UBE1
SLC38A10	0.0143638	Normal	1.08399	SLC38A10
GPR172A	0.0143679	Normal	1.07092	GPR172A
DIP2B	0.0143779	Normal	1.09113	DIP2B
LOC100130886	0.0143933	Normal	1.16494	LOC100130886
KBTBD7	0.0143999	Normal	1.17214	KBTBD7
CTSA	0.0144643	Normal	1.10714	CTSA
WDR57	0.0144783	Normal	1.06889	WDR57
ANTXR2	0.0144795	Normal	1.09729	ANTXR2
C7orf11	0.0145536	Normal	1.09605	C7orf11
PHKG2	0.0145735	Normal	1.06682	PHKG2
C1orf216	0.0146166	Normal	1.09203	C1orf216
PCGF1	0.0146639	Normal	1.0929	PCGF1
TMEM2	0.0147214	Normal	1.10045	TMEM2
CLPTM1	0.0147933	Normal	1.08183	CLPTM1
ZNF175	0.0148179	Normal	1.12205	ZNF175
SCPEP1	0.0148294	Normal	1.09926	SCPEP1
GAS6	0.0148347	Normal	1.11587	GAS6
C11orf54	0.0148544	Normal	1.07352	C11orf54
DGCR2	0.0149747	Normal	1.10097	DGCR2
PRKAG1	0.0149957	Normal	1.06785	PRKAG1
MAP4K4	0.0150219	Normal	1.10397	MAP4K4
ANPEP	0.0151535	Normal	1.16997	ANPEP
IFI44	0.0153005	Up	1.34547	IFI44
HERC6	0.0153257	Normal	1.17584	HERC6
LOC653600	0.0153298	Up	1.69486	LOC653600
NSMCE2	0.0154008	Normal	1.07919	NSMCE2
IFITM2	0.0154326	Normal	1.09466	IFITM2
CENPBD1	0.0154463	Normal	1.09805	CENPBD1
PRKCZ	0.0154794	Normal	1.07955	PRKCZ
CYP1B1	0.0154991	Normal	1.19374	CYP1B1
UBE2C	0.0155312	Normal	1.1232	UBE2C
NUB1	0.015557	Normal	1.09482	NUB1
PI4K2B	0.0156029	Normal	1.0773	PI4K2B
GORASP1	0.0156054	Normal	1.09343	GORASP1
SLC11A1	0.0156777	Normal	1.16169	SLC11A1
ROM1	0.0157368	Normal	1.08137	ROM1
TMCC3	0.0157493	Normal	1.15957	TMCC3
INTS4	0.0157957	Normal	1.06804	INTS4
GFRA2	0.015797	Normal	1.13622	GFRA2
HLA-DRB3	0.0160138	Normal	1.20746	HLA-DRB3
PMF1	0.0160247	Normal	1.10012	PMF1
LOC730286	0.0160479	Normal	1.1761	LOC730286
CAPZA2	0.0160719	Normal	1.06716	CAPZA2
PPP1R11	0.0160939	Normal	1.05847	PPP1R11
SAPS1	0.0161888	Normal	1.07761	SAPS1
BAT2	0.0162726	Normal	1.0943	BAT2
OCRL	0.0163148	Normal	1.08178	OCRL
NFE2L2	0.016341	Normal	1.09545	NFE2L2
CPNE3	0.0163891	Normal	1.06781	CPNE3
ARHGAP26	0.0163984	Normal	1.11496	ARHGAP26
MPST	0.0164002	Normal	1.07207	MPST
LOC729660	0.0164108	Normal	1.15815	LOC729660
PSTPIP1	0.0164693	Normal	1.08966	PSTPIP1
RAB3GAP1	0.016474	Normal	1.07396	RAB3GAP1
DYNLRB1	0.0166005	Normal	1.07889	DYNLRB1
P2RY14	0.0166726	Normal	1.25603	P2RY14
BUD13	0.0166869	Normal	1.0611	BUD13
C7orf68	0.0167042	Normal	1.15227	C7orf68
NCF1B	0.0167421	Normal	1.14178	NCF1B
FCGR2A	0.0168089	Normal	1.13164	FCGR2A
AKR1B1	0.0168567	Normal	1.08292	AKR1B1
RETN	0.0169068	Normal	1.25915	RETN
MAPK14	0.0169514	Normal	1.09856	MAPK14
PMP22	0.0170651	Up	1.35305	PMP22
DCTN4	0.0171027	Normal	1.09853	DCTN4
ABP1	0.017136	Normal	1.23648	ABP1
FIG4	0.0172749	Normal	1.07454	FIG4
ACSS2	0.0173184	Normal	1.06972	ACSS2
PPAP2C	0.0173472	Normal	1.18753	PPAP2C
RABGEF1	0.0173477	Normal	1.09094	RABGEF1
MCM5	0.0173712	Normal	1.07703	MCM5
AP1M1	0.0173781	Normal	1.07028	AP1M1
LOC283547	0.0175785	Normal	1.28111	LOC283547
SSBP3	0.0178104	Normal	1.105	SSBP3
FUBP1	0.0178168	Normal	1.0855	FUBP1
SNAI3	0.0178317	Normal	1.08792	SNAI3
ALKBH1	0.0180285	Normal	1.06629	ALKBH1
LOC644935	0.0181594	Normal	1.08673	LOC644935
ADORA3	0.018196	Normal	1.22646	ADORA3
N-PAC	0.0182394	Normal	1.06899	N-PAC
CYSLTR1	0.0183785	Normal	1.1195	CYSLTR1
DHRS9	0.0183876	Normal	1.16767	DHRS9
ARHGAP17	0.0185137	Normal	1.08031	ARHGAP17
SGPL1	0.0185661	Normal	1.06894	SGPL1
PRKCD	0.0185783	Normal	1.08026	PRKCD
PICALM	0.0186004	Normal	1.09605	PICALM
LOC441763	0.0186335	Normal	1.17419	LOC441763
LOC646508	0.0187194	Normal	1.0894	LOC646508
CASP9	0.0187421	Normal	1.07816	CASP9
FBXL12	0.018749	Normal	1.06417	FBXL12
TKT	0.0187663	Normal	1.08385	TKT
C1orf66	0.0187967	Normal	1.07627	C1orf66
SCYL1	0.0189018	Normal	1.07403	SCYL1
CLEC5A	0.0191478	Normal	1.19402	CLEC5A
NLRC4	0.0192044	Normal	1.14105	NLRC4
NRIP3	0.0193083	Normal	1.08915	NRIP3
CARKD	0.0193536	Normal	1.08915	CARKD
ADO	0.0194298	Normal	1.09508	ADO
ZNF763	0.0195677	Normal	1.10277	ZNF763
LOC100129907	0.0195848	Normal	1.08149	LOC100129907
LOC653907	0.0195915	Normal	1.13826	LOC653907
LCP2	0.0196485	Normal	1.08755	LCP2
ITPK1	0.0197264	Normal	1.10637	ITPK1
M6PRBP1	0.0197389	Normal	1.078	M6PRBP1
CA2	0.019804	Normal	1.24736	CA2
ITFG1	0.0198857	Normal	1.06943	ITFG1
HYOU1	0.0198994	Normal	1.08785	HYOU1
TTC17	0.0199245	Normal	1.08077	TTC17
LRRC37A4	0.0199283	Normal	1.11325	LRRC37A4
NAB2	0.0199418	Normal	1.09883	NAB2
SWAP70	0.020002	Normal	1.1069	SWAP70
RASSF1	0.0200871	Normal	1.10527	RASSF1
TMEM165	0.0200911	Normal	1.08121	TMEM165
TGFA	0.0200927	Normal	1.1738	TGFA
TGFBI	0.0202243	Normal	1.12232	TGFBI
ARNT	0.0203267	Normal	1.07408	ARNT
SIGLEC5	0.0203904	Normal	1.21812	SIGLEC5
APBA3	0.020475	Normal	1.07995	APBA3
CDK5R1	0.0205566	Normal	1.15457	CDK5R1
HSPA1A	0.0206456	Normal	1.12077	HSPA1A
WDR7	0.0206709	Normal	1.06041	WDR7
TUBB	0.0207422	Normal	1.0676	TUBB
PYGO2	0.0208036	Normal	1.10656	PYGO2
ARL6IP1	0.0208702	Normal	1.08596	ARL6IP1
CD33	0.0208793	Normal	1.11178	CD33
EIF4ENIF1	0.0209981	Normal	1.07192	EIF4ENIF1
DEF6	0.0211359	Normal	1.06243	DEF6
IFI30	0.0213121	Normal	1.11203	IFI30
FZD2	0.0213345	Normal	1.1318	FZD2
RAB32	0.0213529	Normal	1.08135	RAB32
PGAP3	0.0213742	Normal	1.0908	PGAP3
PAFAH2	0.0214261	Normal	1.1126	PAFAH2
SMARCD1	0.0214569	Normal	1.0721	SMARCD1
KCTD21	0.0215288	Normal	1.09019	KCTD21
UBE2R2	0.0215307	Normal	1.0976	UBE2R2
SUPT4H1	0.0215708	Normal	1.07788	SUPT4H1
PTRH1	0.0215906	Normal	1.10471	PTRH1
ATP6AP2	0.021714	Normal	1.0556	ATP6AP2
UBXN6	0.0217142	Normal	1.0827	UBXN6
FZD7	0.0218041	Normal	1.06965	FZD7
FCRLA	0.021908	Normal	1.17347	FCRLA
KLHL6	0.021947	Normal	1.09656	KLHL6
CDS2	0.0219807	Normal	1.10937	CDS2
TRIM44	0.0219908	Normal	1.08907	TRIM44
GARNL4	0.0220051	Normal	1.11559	GARNL4
ILK	0.0220288	Normal	1.05976	ILK
FLII	0.0220545	Normal	1.07092	FLII
CCDC115	0.0220856	Normal	1.07658	CCDC115
VPS25	0.0221125	Normal	1.06522	VPS25
MAPKAPK3	0.0222688	Normal	1.0685	MAPKAPK3
PSMB4	0.0222954	Normal	1.05338	PSMB4
LOC441455	0.022379	Normal	1.10114	LOC441455
LOC441087	0.0224597	Normal	1.10101	LOC441087
ADIPOR2	0.0224886	Normal	1.0644	ADIPOR2
HAUS4	0.0225209	Normal	1.12758	HAUS4
LOC100133999	0.0225561	Normal	1.11196	LOC100133999
PJA1	0.0227925	Normal	1.08476	PJA1
C6orf106	0.0228354	Normal	1.0814	C6orf106
MYO1F	0.0229018	Normal	1.12003	MYO1F
LOC652699	0.0229286	Normal	1.09394	LOC652699
ITPRIPL2	0.0229431	Normal	1.16791	ITPRIPL2
C1orf38	0.0229435	Normal	1.10903	C1orf38
SMARCB1	0.0230368	Normal	1.08325	SMARCB1
MED28	0.0230932	Normal	1.06946	MED28
BEST1	0.0231117	Normal	1.12963	BEST1
EXOC7	0.0231482	Normal	1.06406	EXOC7
PI4KB	0.0231621	Normal	1.07506	PI4KB
SNX16	0.0231934	Normal	1.11957	SNX16
TNFAIP6	0.0232932	Normal	1.23285	TNFAIP6
STIP1	0.0233375	Normal	1.09661	STIP1
LOC642377	0.0234487	Normal	1.08188	LOC642377
DNAL4	0.0235041	Normal	1.09114	DNAL4
LOC152195	0.0235081	Normal	1.10867	LOC152195
LOC644988	0.0235083	Normal	1.10129	LOC644988
PSRC1	0.0235155	Normal	1.10547	PSRC1
ARRB1	0.0235727	Normal	1.07777	ARRB1
SRPK1	0.0236355	Normal	1.13215	SRPK1
ELOF1	0.0236734	Normal	1.0717	ELOF1
ZMAT2	0.0237525	Normal	1.05728	ZMAT2
KCTD15	0.0237729	Normal	1.09908	KCTD15
HIST1H4H	0.0237758	Normal	1.20801	HIST1H4H
ZNF362	0.0239609	Normal	1.08135	ZNF362
PLXND1	0.0240606	Normal	1.10102	PLXND1
DULLARD	0.0240783	Normal	1.06511	DULLARD
TMEM62	0.0242057	Normal	1.08964	TMEM62
COPG	0.024268	Normal	1.0772	COPG
CDK9	0.0243108	Normal	1.07275	CDK9
DHRS7B	0.0243682	Normal	1.10237	DHRS7B
ILF2	0.0243828	Normal	1.07184	ILF2
SP100	0.0243833	Normal	1.1101	SP100
ABHD10	0.0244217	Normal	1.09545	ABHD10
PRDX5	0.024433	Normal	1.06686	PRDX5
PPP2R1A	0.0244616	Normal	1.07278	PPP2R1A
CST3	0.024509	Normal	1.1089	CST3
PLIN2	0.0245184	Normal	1.12984	PLIN2
PCNXL3	0.0245398	Normal	1.07887	PCNXL3
MFAP3	0.0245569	Normal	1.10754	MFAP3
TRIM38	0.0245874	Normal	1.08676	TRIM38
RPS6KA1	0.0247179	Normal	1.0737	RPS6KA1
NME6	0.0247243	Normal	1.0784	NME6
RGMA	0.0247747	Normal	1.08986	RGMA
MANBAL	0.0248207	Normal	1.0622	MANBAL
JUP	0.0248444	Normal	1.22442	JUP
DAGLB	0.0248489	Normal	1.07558	DAGLB
PARP9	0.0249295	Normal	1.13083	PARP9
GALM	0.0249579	Normal	1.1173	GALM
SLC16A5	0.0250006	Normal	1.06811	SLC16A5
KIAA0195	0.0250373	Normal	1.10246	KIAA0195
HIST1H3D	0.0251278	Normal	1.14956	HIST1H3D
COL8A2	0.0251459	Normal	1.08123	COL8A2
KIAA0194	0.0251722	Normal	1.08122	KIAA0194
NTAN1	0.0252722	Normal	1.08876	NTAN1
SLC43A3	0.0253408	Normal	1.07416	SLC43A3
LOC644931	0.025363	Normal	1.12212	LOC644931
TM7SF3	0.0253753	Normal	1.06489	TM7SF3
LRRC26	0.0255756	Normal	1.09146	LRRC26
MAN2B1	0.0256461	Normal	1.0979	MAN2B1
OXR1	0.0256627	Normal	1.06214	OXR1
PTPRE	0.0256831	Normal	1.07502	PTPRE
ZNF787	0.0257455	Normal	1.07744	ZNF787
ISG20L2	0.0258073	Normal	1.06694	ISG20L2
JMJD2B	0.0258273	Normal	1.11828	JMJD2B
NUP93	0.02595	Normal	1.08744	NUP93
RCE1	0.0259741	Normal	1.05861	RCE1
SETD4	0.0259959	Normal	1.07507	SETD4
TCIRG1	0.0260256	Normal	1.09103	TCIRG1
CBX3	0.0261043	Normal	1.06902	CBX3
SYVN1	0.0261215	Normal	1.06186	SYVN1
LOC728069	0.0261264	Normal	1.07693	LOC728069
KIAA0406	0.0261908	Normal	1.09311	KIAA0406
CTSB	0.026256	Normal	1.07647	CTSB
H1FX	0.0263408	Normal	1.11603	H1FX
C6orf211	0.0264801	Normal	1.09145	C6orf211
WDR25	0.0265845	Normal	1.08803	WDR25
RPN1	0.0266453	Normal	1.06231	RPN1
KIAA0247	0.0266749	Normal	1.08582	KIAA0247
LOC92755	0.0267304	Normal	1.08824	LOC92755
PPP1R10	0.0267347	Normal	1.09084	PPP1R10
P2RX1	0.0267503	Normal	1.1356	P2RX1
BCL7B	0.0267919	Normal	1.06336	BCL7B
TIMP1	0.0269947	Normal	1.09595	TIMP1
PRPF40A	0.0270055	Normal	1.06474	PRPF40A
AIF1	0.0271167	Normal	1.08285	AIF1
RNU4-2	0.0271586	Normal	1.2085	RNU4-2
SLITRK4	0.0271932	Normal	1.12961	SLITRK4
KCNE3	0.0273109	Normal	1.11164	KCNE3
KIAA0430	0.0274162	Normal	1.06795	KIAA0430
CD82	0.0275458	Normal	1.07829	CD82
ANKRD13A	0.0276803	Normal	1.07213	ANKRD13A
KIAA0913	0.0277304	Normal	1.07624	KIAA0913
CEACAM8	0.0278241	Up	1.41404	CEACAM8
LOC652616	0.0278578	Normal	1.14365	LOC652616
SLC26A8	0.027863	Normal	1.21368	SLC26A8
POLD4	0.0279045	Normal	1.06732	POLD4
MED22	0.0279492	Normal	1.06841	MED22
SH3RF3	0.0280838	Normal	1.1179	SH3RF3
DYRK1A	0.0281135	Normal	1.07004	DYRK1A
DHRS1	0.0281871	Normal	1.08301	DHRS1
PREPL	0.0285207	Normal	1.06708	PREPL
C19orf62	0.0285211	Normal	1.05503	C19orf62
RAB6A	0.0285773	Normal	1.07736	RAB6A
DIAPH1	0.0286533	Normal	1.07763	DIAPH1
ADCK5	0.0286545	Normal	1.07736	ADCK5
OLIG2	0.0288174	Up	1.36778	OLIG2
THOC4	0.028891	Normal	1.07992	THOC4
LOC729495	0.0289255	Normal	1.08714	LOC729495
AAMP	0.0290677	Normal	1.06839	AAMP
SH2D3C	0.0291633	Normal	1.0791	SH2D3C
DNAJB6	0.0291928	Normal	1.07656	DNAJB6
OXSR1	0.0292371	Normal	1.06442	OXSR1
IGSF6	0.0292442	Normal	1.1259	IGSF6
RCAN1	0.0292828	Normal	1.06951	RCAN1
PLA2G7	0.0293276	Normal	1.15806	PLA2G7
ATAD1	0.0294624	Normal	1.06782	ATAD1
SNAPC2	0.029494	Normal	1.06445	SNAPC2
ANKRD22	0.0295226	Normal	1.28776	ANKRD22
TRAPPC1	0.0295499	Normal	1.07373	TRAPPC1
RERE	0.0296271	Normal	1.08647	RERE
SRI	0.0297391	Normal	1.08008	SRI
ADAM8	0.029785	Normal	1.09502	ADAM8
BCL3	0.0299636	Normal	1.1179	BCL3
MED19	0.0299851	Normal	1.08203	MED19
SLC2A9	0.0300127	Normal	1.09721	SLC2A9
SOLH	0.0300697	Normal	1.09327	SOLH
TLR5	0.0302289	Normal	1.15613	TLR5
CDCA4	0.0302334	Normal	1.06064	CDCA4
RPS23	0.0303133	Normal	1.21501	RPS23
EIF2AK2	0.0303771	Normal	1.15313	EIF2AK2
GPR160	0.0303869	Normal	1.14238	GPR160
BOK	0.0305875	Normal	1.1	BOK
DOLPP1	0.0306301	Normal	1.06961	DOLPP1
TLE1	0.0306554	Normal	1.10086	TLE1
RC3H2	0.0307153	Normal	1.05854	RC3H2
ADD1	0.030861	Normal	1.05692	ADD1
LOC730994	0.0309677	Normal	1.08627	LOC730994
SCAMP2	0.0310128	Normal	1.07167	SCAMP2
GMPR	0.0311089	Normal	1.13436	GMPR
VEZF1	0.0311293	Normal	1.059	VEZF1
VNN2	0.0311477	Normal	1.15778	VNN2
VNN1	0.0311491	Normal	1.21588	VNN1
TPM4	0.0312152	Normal	1.08931	TPM4
LOC651612	0.0312491	Normal	1.21127	LOC651612
ALDH6A1	0.0313198	Normal	1.11284	ALDH6A1
KIAA0415	0.0314501	Normal	1.07562	KIAA0415
GGA3	0.0315199	Normal	1.06002	GGA3
BAZ2B	0.0316193	Normal	1.10653	BAZ2B
OLIG1	0.0316687	Normal	1.23051	OLIG1
TRIM4	0.0316931	Normal	1.11092	TRIM4
LOC100134144	0.0317383	Normal	1.1067	LOC100134144
DNAJC13	0.0317901	Normal	1.06965	DNAJC13
YME1L1	0.031803	Normal	1.05014	YME1L1
DPP7	0.0320614	Normal	1.07099	DPP7
DDX60	0.0320755	Normal	1.20526	DDX60
SLC39A11	0.0321649	Normal	1.08362	SLC39A11
KIAA1967	0.0322372	Normal	1.09125	KIAA1967
FBXL20	0.0322766	Normal	1.10342	FBXL20
YWHAZ	0.0324238	Normal	1.06739	YWHAZ
ABHD6	0.0324546	Normal	1.07946	ABHD6
C1orf43	0.0324713	Normal	1.05874	C1orf43
MPZL2	0.0325083	Normal	1.08451	MPZL2
DYSF	0.0325933	Normal	1.16499	DYSF
LHFP	0.0327604	Normal	1.07359	LHFP
LASP1	0.0327812	Normal	1.06633	LASP1
CSNK2A2	0.0328029	Normal	1.07499	CSNK2A2
MGAT4B	0.0328421	Normal	1.08532	MGAT4B
C16orf79	0.0330741	Normal	1.06745	C16orf79
NTN3	0.0331287	Normal	1.19403	NTN3
GLUD1	0.0331479	Normal	1.06855	GLUD1
TMEM184B	0.0332706	Normal	1.09812	TMEM184B
BANF1	0.0333463	Normal	1.09401	BANF1
MTA1	0.0334373	Normal	1.07089	MTA1
IK	0.033439	Normal	1.0577	IK
RINL	0.0334456	Normal	1.07794	RINL
SUOX	0.0335347	Normal	1.0933	SUOX
C19orf66	0.0335535	Normal	1.09135	C19orf66
ANXA5	0.0335604	Normal	1.1036	ANXA5
TIMM10	0.0336772	Normal	1.23222	TIMM10
HIST1H3F	0.0336868	Normal	1.16949	HIST1H3F
JUNB	0.0337856	Normal	1.14972	JUNB
TNFAIP2	0.0338879	Normal	1.09019	TNFAIP2
HDGF	0.0341117	Normal	1.09971	HDGF
HSP90AB1	0.0342811	Normal	1.08307	HSP90AB1
PTPRJ	0.0343124	Normal	1.10113	PTPRJ
OTUD5	0.0344659	Normal	1.08491	OTUD5
LOC100132503	0.0345002	Normal	1.07294	LOC100132503
ZDHHC18	0.0345648	Normal	1.11764	ZDHHC18
KTI12	0.0346295	Normal	1.06596	KTI12
PRKCSH	0.0346471	Normal	1.04904	PRKCSH
B4GALT5	0.0346769	Normal	1.11359	B4GALT5
RNF103	0.0347209	Normal	1.08231	RNF103
TRIP4	0.0347231	Normal	1.05794	TRIP4
KCNJ15	0.0349996	Normal	1.17626	KCNJ15
TAX1BP3	0.0350811	Normal	1.06093	TAX1BP3
CIDEB	0.0352163	Normal	1.08573	CIDEB
TMEM77	0.035393	Normal	1.06277	TMEM77
PARP12	0.0353995	Normal	1.13736	PARP12
TRERF1	0.0355229	Normal	1.09894	TRERF1
ZNF776	0.0355445	Normal	1.08799	ZNF776
KCTD17	0.0356429	Normal	1.09946	KCTD17
LOC729021	0.0358076	Normal	1.1353	LOC729021
SDF2	0.0358653	Normal	1.05732	SDF2
C20orf4	0.0358761	Normal	1.06842	C20orf4
TCF7L2	0.0359176	Normal	1.07985	TCF7L2
CIAPIN1	0.036126	Normal	1.07889	CIAPIN1
VASP	0.0362177	Normal	1.13093	VASP
PMS2L4	0.0362658	Normal	1.06492	PMS2L4
STK25	0.0362788	Normal	1.06266	STK25
SSFA2	0.0363669	Normal	1.09222	SSFA2
AIG1	0.0363702	Normal	1.0851	AIG1
CLEC4A	0.0363825	Normal	1.08858	CLEC4A
ESRRA	0.0364393	Normal	1.06743	ESRRA
OAZ1	0.036448	Normal	1.04215	OAZ1
LY96	0.0365375	Normal	1.11299	LY96
LOC731314	0.0366001	Normal	1.08981	LOC731314
RNF24	0.0366123	Normal	1.11511	RNF24
TLR4	0.0366205	Normal	1.12998	TLR4
TXNRD2	0.0366492	Normal	1.07344	TXNRD2
SFRS9	0.036654	Normal	1.04703	SFRS9
RAF1	0.0366611	Normal	1.08621	RAF1
MORF4L2	0.0366654	Normal	1.05985	MORF4L2
LOC100134300	0.0366704	Normal	1.09245	LOC100134300
SFXN3	0.0367017	Normal	1.07954	SFXN3
LOC728070	0.0367273	Normal	1.11914	LOC728070
ZBTB33	0.0367877	Normal	1.07482	ZBTB33
POLR2A	0.0367898	Normal	1.05712	POLR2A
ARPC1B	0.0368061	Normal	1.11551	ARPC1B
EGLN2	0.036927	Normal	1.06543	EGLN2
LMTK3	0.0369288	Normal	1.0941	LMTK3
KIAA1602	0.0369413	Normal	1.0861	KIAA1602
ERGIC3	0.0369482	Normal	1.07103	ERGIC3
LOC643035	0.0372098	Normal	1.08993	LOC643035
E2F4	0.0374192	Normal	1.05842	E2F4
HCCS	0.0375075	Normal	1.07285	HCCS
PHOSPHO1	0.0376819	Normal	1.11933	PHOSPHO1
YIPF1	0.0377092	Normal	1.06755	YIPF1
ABCF2	0.0377325	Normal	1.07359	ABCF2
CRIPT	0.0378197	Normal	1.09066	CRIPT
KIAA1826	0.0380167	Normal	1.09574	KIAA1826
MTHFD2	0.0380269	Normal	1.08283	MTHFD2
RAB34	0.0380337	Normal	1.10359	RAB34
EEF2K	0.03805	Normal	1.135	EEF2K
MT1E	0.0381061	Normal	1.15	MT1E
NADK	0.0381942	Normal	1.09557	NADK
SQRDL	0.0382017	Normal	1.08937	SQRDL
INO80B	0.0382057	Normal	1.06696	INO80B
YOD1	0.0383328	Normal	1.07692	YOD1
CCDC126	0.0383836	Normal	1.0971	CCDC126
OSBPL9	0.0384518	Normal	1.0676	OSBPL9
TRIOBP	0.0384892	Normal	1.07838	TRIOBP
LOC440311	0.038503	Normal	1.12569	LOC440311
FCGRT	0.0385678	Normal	1.07194	FCGRT
FARSA	0.0385954	Normal	1.07026	FARSA
KPNA1	0.038707	Normal	1.07862	KPNA1
C7orf42	0.0388391	Normal	1.05505	C7orf42
CSK	0.0388676	Normal	1.06045	CSK
ZHX2	0.0388762	Normal	1.11071	ZHX2
DRG2	0.0389648	Normal	1.06411	DRG2
HAVCR2	0.0391558	Normal	1.08428	HAVCR2
PTPN1	0.0391618	Normal	1.07337	PTPN1
ICAM3	0.039196	Normal	1.08739	ICAM3
DNAJB12	0.0392338	Normal	1.05633	DNAJB12
LPCAT3	0.0393839	Normal	1.08747	LPCAT3
IDH3G	0.0395045	Normal	1.06021	IDH3G
LOXL3	0.0395358	Normal	1.07972	LOXL3
LARP1	0.0395398	Normal	1.07561	LARP1
RGL4	0.0395558	Normal	1.17684	RGL4
GRIPAP1	0.039573	Normal	1.06657	GRIPAP1
BACE2	0.0396387	Normal	1.18909	BACE2
C17orf88	0.0396479	Normal	1.09492	C17orf88
E2F2	0.0397269	Normal	1.10601	E2F2
CHIC2	0.0397983	Normal	1.08664	CHIC2
TMEM8	0.0398704	Normal	1.10154	TMEM8
KLHL18	0.0398724	Normal	1.07588	KLHL18
P4HB	0.0399525	Normal	1.05635	P4HB
LHFPL2	0.0400807	Normal	1.13009	LHFPL2
LCN2	0.0401104	Normal	1.29418	LCN2
FADD	0.040126	Normal	1.08365	FADD
NCF1	0.0401476	Normal	1.13815	NCF1
PLP2	0.040159	Normal	1.08695	PLP2
FAM127B	0.0402565	Normal	1.07317	FAM127B
ANKRD57	0.0402933	Normal	1.12698	ANKRD57
ZMAT5	0.0403586	Normal	1.06777	ZMAT5
LOC255783	0.0404577	Normal	1.11017	LOC255783
NRM	0.0405386	Normal	1.07515	NRM
CD72	0.0407333	Normal	1.12933	CD72
RNF44	0.0407964	Normal	1.06353	RNF44
FTSJD1	0.0408795	Normal	1.08993	FTSJD1
GBE1	0.0409257	Normal	1.07399	GBE1
HIST2H2BE	0.0409936	Normal	1.15329	HIST2H2BE
GOLGA9P	0.0410091	Normal	1.0987	GOLGA9P
AES	0.041051	Normal	1.09187	AES
ZNF692	0.0410899	Normal	1.07314	ZNF692
LOC401357	0.04109	Normal	1.14147	LOC401357
FLOT2	0.041181	Normal	1.09742	FLOT2
CMTM3	0.0412061	Normal	1.05216	CMTM3
FMO5	0.0412247	Normal	1.08053	FMO5
SLC37A1	0.0412343	Normal	1.05878	SLC37A1
SEC16A	0.0413488	Normal	1.06628	SEC16A
LOC643319	0.0414073	Normal	1.12026	LOC643319
EIF4A3	0.0416494	Normal	1.04087	EIF4A3
HTRA2	0.041724	Normal	1.05736	HTRA2
SP110	0.0420343	Normal	1.07224	SP110
ZNF385A	0.042359	Normal	1.09612	ZNF385A
LITAF	0.0424059	Normal	1.07881	LITAF
EXOC3	0.0425928	Normal	1.07269	EXOC3
FAM70B	0.0426375	Normal	1.07153	FAM70B
TERF2IP	0.0426383	Normal	1.06404	TERF2IP
SPI1	0.0429054	Normal	1.0976	SPI1
COBRA1	0.0430348	Normal	1.05609	COBRA1
ZNF264	0.0432023	Normal	1.08535	ZNF264
DDAH2	0.0432915	Normal	1.10351	DDAH2
MRPL20	0.0433929	Normal	1.09217	MRPL20
ARHGAP15	0.0434873	Normal	1.06777	ARHGAP15
LOC648695	0.0435743	Normal	1.07485	LOC648695
DCTD	0.0435847	Normal	1.05949	DCTD
SIRPB1	0.0435902	Normal	1.1423	SIRPB1
DNA2	0.0436118	Normal	1.0683	DNA2
INTS9	0.0437429	Normal	1.04811	INTS9
C17orf56	0.0439106	Normal	1.07309	C17orf56
ILVBL	0.0439147	Normal	1.06331	ILVBL
CEACAM4	0.0440148	Normal	1.10733	CEACAM4
SECISBP2L	0.0440293	Normal	1.04411	SECISBP2L
ZNF224	0.044099	Normal	1.06868	ZNF224
GPR137	0.0441868	Normal	1.05148	GPR137
ACPL2	0.0442392	Normal	1.06889	ACPL2
STX11	0.0443776	Normal	1.1115	STX11
S100A6	0.044392	Normal	1.07344	S100A6
LOC729843	0.0444843	Normal	1.05264	LOC729843
GCA	0.0444992	Normal	1.09264	GCA
MT1A	0.044531	Normal	1.14343	MT1A
HIST1H2BK	0.044685	Normal	1.09367	HIST1H2BK
WDR37	0.0447162	Normal	1.04703	WDR37
LOC729985	0.0447179	Normal	1.10766	LOC729985
MED30	0.0447183	Normal	1.07091	MED30
SYTL3	0.0448261	Normal	1.08698	SYTL3
HNRNPL	0.0448415	Normal	1.09553	HNRNPL
RNFT1	0.044947	Normal	1.06633	RNFT1
RNASE3	0.0449531	Up	1.4015	RNASE3
RN7SK	0.0452409	Normal	1.09989	RN7SK
TRAPPC9	0.0453321	Normal	1.08572	TRAPPC9
CEBPD	0.0454229	Normal	1.08008	CEBPD
DTX2	0.0454932	Normal	1.07888	DTX2
LOC253039	0.0455045	Normal	1.21677	LOC253039
SND1	0.045537	Normal	1.07494	SND1
ANKRD49	0.0456775	Normal	1.05985	ANKRD49
SLC35A4	0.0456796	Normal	1.06867	SLC35A4
TICAM1	0.0457943	Normal	1.0855	TICAM1
MBP	0.0458141	Normal	1.09271	MBP
LOC728876	0.0458437	Normal	1.07446	LOC728876
MTMR11	0.0458899	Normal	1.06382	MTMR11
DKFZp686I15217	0.0460781	Normal	1.07433	DKFZp686I15217
FSCN1	0.0462208	Normal	1.077	FSCN1
BRI3	0.046267	Normal	1.08254	BRI3
RNASEL	0.0463162	Normal	1.0943	RNASEL
SNORD32A	0.0464149	Normal	1.09944	SNORD32A
SLC25A10	0.046634	Normal	1.08868	SLC25A10
CIC	0.0466686	Normal	1.07869	CIC
RALGPS1	0.046796	Normal	1.08058	RALGPS1
DHX35	0.0468118	Normal	1.06096	DHX35
LMAN1	0.0468121	Normal	1.06104	LMAN1
C20orf199	0.0469034	Normal	1.07569	C20orf199
LOC727900	0.0469384	Normal	1.11961	LOC727900
MOBKL2C	0.0469529	Normal	1.08085	MOBKL2C
ERLIN1	0.0470601	Normal	1.08414	ERLIN1
FLNA	0.0472021	Normal	1.11456	FLNA
IFNAR1	0.0472486	Normal	1.09516	IFNAR1
KBTBD11	0.04736	Normal	1.09726	KBTBD11
LOC649143	0.0474226	Up	1.39685	LOC649143
KPNA4	0.0475151	Normal	1.05947	KPNA4
KCNH3	0.0475717	Normal	1.1401	KCNH3
NCF2	0.0477997	Normal	1.0808	NCF2
SASS6	0.0478211	Normal	1.07267	SASS6
CAMK1	0.0478529	Normal	1.12151	CAMK1
HSD17B4	0.0479608	Normal	1.06308	HSD17B4
DENND1C	0.0480325	Normal	1.06343	DENND1C
LOC100128326	0.0481412	Normal	1.13165	LOC100128326
LOC642684	0.048151	Normal	1.14854	LOC642684
POLA2	0.048189	Normal	1.07072	POLA2
CFDP1	0.048674	Normal	1.05487	CFDP1
FERMT3	0.0487484	Normal	1.06632	FERMT3
CTGLF7	0.0487651	Normal	1.06216	CTGLF7
MAP1LC3B	0.0487982	Normal	1.05335	MAP1LC3B
RHBDD1	0.0488631	Normal	1.05274	RHBDD1
CD1C	0.0489217	Normal	1.11171	CD1C
ANKRD54	0.049059	Normal	1.06811	ANKRD54
MED20	0.0490833	Normal	1.07345	MED20
SORT1	0.0492943	Normal	1.1032	SORT1
LYRM1	0.0492946	Normal	1.06174	LYRM1
LOC440776	0.0493339	Normal	1.0931	LOC440776
SIGLEC14	0.0493739	Up	1.77465	SIGLEC14
GLT1D1	0.0493939	Normal	1.12571	GLT1D1
COL17A1	0.0495003	Normal	1.1883	COL17A1
DHX29	0.0495842	Normal	1.04709	DHX29
FAM73B	0.0496453	Normal	1.05863	FAM73B
PLCB2	0.0496567	Normal	1.07913	PLCB2
SFXN5	0.0497037	Normal	1.0717	SFXN5
ZNF766	0.0497699	Normal	1.05549	ZNF766
PXK	0.0498022	Normal	1.0905	PXK
ELF4	0.0498434	Normal	1.07369	ELF4
CHFR	0.0499587	Normal	1.06544	CHFR
C5orf13	0.0499963	Normal	1.07388	C5orf13
SCO1	0.0500012	Normal	1.05692	SCO1
UBAC1	0.0501063	Normal	1.04826	UBAC1
NIPSNAP1	0.0501717	Normal	1.06756	NIPSNAP1
MSL1	0.0501728	Normal	1.10692	MSL1
GPBAR1	0.0501917	Normal	1.11573	GPBAR1
MFSD10	0.050301	Normal	1.07298	MFSD10
FLOT1	0.0503277	Normal	1.09044	FLOT1
PREP	0.0503599	Normal	1.06006	PREP
C9orf23	0.0503795	Normal	1.08249	C9orf23
C10orf26	0.0503804	Normal	1.06855	C10orf26
LOC554208	0.0503953	Normal	1.08334	LOC554208
FAM193A	0.0504243	Normal	1.05298	FAM193A
CASP3	0.0505374	Normal	1.0859	CASP3
CTNNBL1	0.0505914	Normal	1.06216	CTNNBL1
ITGA4	0.0505968	Normal	1.07838	ITGA4
CCND3	0.0506497	Normal	1.05713	CCND3
NUSAP1	0.0509292	Normal	1.09706	NUSAP1
LOC391075	0.0509323	Normal	1.0744	LOC391075
C10orf4	0.0511197	Normal	1.09678	C10orf4
PRELID1	0.051131	Normal	1.0613	PRELID1
ATP9A	0.0515445	Normal	1.16295	ATP9A
JPH2	0.051641	Normal	1.07139	JPH2
LOC100132652	0.0518154	Normal	1.07604	LOC100132652
ZNF213	0.0518535	Normal	1.089	ZNF213
ATG16L2	0.0518689	Normal	1.10032	ATG16L2
LOC654346	0.0519559	Normal	1.08903	LOC654346
ANKRD46	0.0519912	Normal	1.09602	ANKRD46
ATP2A2	0.0520112	Normal	1.05442	ATP2A2
HMGN4	0.0520226	Normal	1.06944	HMGN4
C14orf133	0.0522547	Normal	1.06	C14orf133
SIGLEC9	0.0523168	Normal	1.10259	SIGLEC9
MARK3	0.0524224	Normal	1.06232	MARK3
PLEKHA2	0.0526381	Normal	1.04808	PLEKHA2
ATP6V1B2	0.0527737	Normal	1.07835	ATP6V1B2
SIRT2	0.0530262	Normal	1.06667	SIRT2
CD302	0.0530719	Normal	1.08867	CD302
ZNF259	0.0531359	Normal	1.07266	ZNF259
BLCAP	0.0531435	Normal	1.05166	BLCAP
NAGK	0.0534554	Normal	1.07991	NAGK
ACAD9	0.0535188	Normal	1.11021	ACAD9
MAT2B	0.053633	Normal	1.06463	MAT2B
ATXN7L3	0.0536943	Normal	1.06124	ATXN7L3
LOC100130229	0.0537913	Normal	1.15515	LOC100130229
ZNF234	0.0538448	Normal	1.08012	ZNF234
BEND7	0.0540329	Normal	1.11674	BEND7
LOC646278	0.0541047	Normal	1.07101	LOC646278
ATP6AP1	0.0541269	Normal	1.04541	ATP6AP1
INPP5A	0.0542543	Normal	1.08755	INPP5A
DGCR11	0.054444	Normal	1.06519	DGCR11
FBXL6	0.0546596	Normal	1.04787	FBXL6
NCRNA00092	0.0546704	Normal	1.06873	NCRNA00092
HMGN2	0.0546818	Normal	1.04234	HMGN2
FEZ2	0.0548915	Normal	1.06722	FEZ2
CCL23	0.0550591	Up	1.40949	CCL23
RCOR3	0.0551331	Normal	1.06203	RCOR3
ARAF	0.0551485	Normal	1.0855	ARAF
PSMB8	0.0551961	Normal	1.05674	PSMB8
BMS1P5	0.0552324	Normal	1.07981	BMS1P5
GSDMB	0.0553793	Normal	1.07823	GSDMB
CCDC85B	0.0553964	Normal	1.06461	CCDC85B
DUSP3	0.0554848	Normal	1.08644	DUSP3
CTNNA1	0.0556251	Normal	1.06927	CTNNA1
CBY1	0.0556543	Normal	1.07875	CBY1
GSDMD	0.0558068	Normal	1.06833	GSDMD
C10orf105	0.0558637	Normal	1.12257	C10orf105
TMEM115	0.0559538	Normal	1.05785	TMEM115
CCDC128	0.0559922	Normal	1.05899	CCDC128
LSM10	0.0562558	Normal	1.05171	LSM10
NME2	0.0562633	Normal	1.08561	NME2
GPSM1	0.0564867	Normal	1.09729	GPSM1
ZNF76	0.0566173	Normal	1.07638	ZNF76
MON1B	0.0566691	Normal	1.06911	MON1B
SHC1	0.0567201	Normal	1.05414	SHC1
C16orf72	0.0568112	Normal	1.10322	C16orf72
CISD2	0.0568973	Normal	1.06954	CISD2
HRB	0.0570655	Normal	1.09064	HRB
C10orf73	0.0571026	Normal	1.09485	C10orf73
LOC100133478	0.0571964	Normal	1.06577	LOC100133478
SNORD12C	0.0573059	Normal	1.12797	SNORD12C
RNF170	0.0573442	Normal	1.07273	RNF170
LOC148915	0.0573594	Normal	1.05426	LOC148915
PPME1	0.0573651	Normal	1.05811	PPME1
DPYSL2	0.05751	Normal	1.08167	DPYSL2
CITED4	0.0575148	Normal	1.11562	CITED4
TOLLIP	0.0577084	Normal	1.06846	TOLLIP
FLVCR2	0.0577154	Normal	1.07834	FLVCR2
NSUN7	0.0577168	Normal	1.138	NSUN7
ACAA2	0.0578021	Normal	1.07092	ACAA2
FAM100B	0.0579338	Normal	1.09363	FAM100B
SLC22A15	0.0580294	Normal	1.11531	SLC22A15
CDC42EP4	0.0581467	Normal	1.07034	CDC42EP4
STOM	0.0584272	Normal	1.08042	STOM
MAP7	0.0585509	Normal	1.13339	MAP7
C17orf58	0.0587777	Normal	1.05579	C17orf58
PURB	0.0591757	Normal	1.04641	PURB
VAV2	0.0594791	Normal	1.08209	VAV2
WIPI2	0.0596537	Normal	1.0773	WIPI2
NUP98	0.0596922	Normal	1.08578	NUP98
LOC90120	0.059775	Normal	1.04909	LOC90120
GBP4	0.059853	Normal	1.14923	GBP4
ZNF212	0.0601982	Normal	1.0657	ZNF212
GMPPA	0.0602612	Normal	1.06081	GMPPA
KCMF1	0.0602962	Normal	1.09178	KCMF1
CHRNB1	0.0605631	Normal	1.07308	CHRNB1
RIPK3	0.0607086	Normal	1.0742	RIPK3
LY86	0.0608313	Normal	1.09991	LY86
LRP10	0.0608503	Normal	1.08453	LRP10
MEFV	0.0611607	Normal	1.09519	MEFV
MYO3B	0.0613026	Normal	1.10314	MYO3B
KLF13	0.0617194	Normal	1.05832	KLF13
TMEM183B	0.0617526	Normal	1.04238	TMEM183B
UNG	0.0617575	Normal	1.08241	UNG
STRADA	0.0617995	Normal	1.04534	STRADA
CAPZB	0.0618847	Normal	1.05341	CAPZB
LOC644330	0.0621326	Normal	1.06094	LOC644330
GCHFR	0.0622668	Normal	1.07411	GCHFR
CENTD2	0.0625784	Normal	1.06086	CENTD2
NUMB	0.0626611	Normal	1.0647	NUMB
TM9SF2	0.0627449	Normal	1.05668	TM9SF2
PLEKHF2	0.0628928	Normal	1.07695	PLEKHF2
LOC100131785	0.0630071	Normal	1.07405	LOC100131785
RNF219	0.0630079	Normal	1.05801	RNF219
TM2D2	0.0630228	Normal	1.06777	TM2D2
RPS11	0.0631277	Normal	1.03711	RPS11
QPCT	0.0632092	Normal	1.13927	QPCT
PRPF19	0.0632203	Normal	1.06389	PRPF19
XKR8	0.0632751	Normal	1.09701	XKR8
DBN1	0.0633659	Normal	1.09248	DBN1
PCTP	0.0633873	Normal	1.08355	PCTP
FKRP	0.0635448	Normal	1.05123	FKRP
FLJ35776	0.0636967	Normal	1.09281	FLJ35776
C20orf24	0.0637416	Normal	1.05451	C20orf24
TMEM43	0.0637543	Normal	1.05854	TMEM43
PTPRO	0.0641052	Normal	1.10377	PTPRO
CHCHD10	0.0641525	Normal	1.08978	CHCHD10
AOAH	0.0641564	Normal	1.09196	AOAH
CD19	0.0641624	Normal	1.14088	CD19
FAM160A2	0.0642211	Normal	1.06691	FAM160A2
RBBP6	0.0646732	Normal	1.09175	RBBP6
RTP4	0.0647506	Normal	1.16174	RTP4
ZBTB20	0.0648939	Normal	1.08215	ZBTB20
YIF1B	0.064899	Normal	1.0538	YIF1B
UBE2W	0.0649811	Normal	1.06864	UBE2W
FLJ10986	0.065136	Normal	1.07376	FLJ10986
CTNS	0.0651481	Normal	1.07285	CTNS
CSGALNACT2	0.0651937	Normal	1.08426	CSGALNACT2
PSMB3	0.0656903	Normal	1.05309	PSMB3
SAMD4A	0.0657086	Normal	1.09549	SAMD4A
SLC25A37	0.0657397	Normal	1.10887	SLC25A37
CCNG2	0.0657798	Normal	1.07731	CCNG2
RAB7L1	0.0658288	Normal	1.0658	RAB7L1
SBF2	0.0664085	Normal	1.0757	SBF2
RTN3	0.0664267	Normal	1.07946	RTN3
C12orf44	0.0667939	Normal	1.06123	C12orf44
CDIPT	0.066878	Normal	1.05175	CDIPT
PSTPIP2	0.0669758	Normal	1.10356	PSTPIP2
DENND2C	0.0670726	Normal	1.0756	DENND2C
C1orf122	0.0673782	Normal	1.06408	C1orf122
BBS10	0.0674221	Normal	1.08055	BBS10
SLC39A6	0.0674668	Normal	1.06186	SLC39A6
EMX2OS	0.0674718	Normal	1.06741	EMX2OS
CD79B	0.067583	Normal	1.11011	CD79B
LOC653171	0.0676698	Normal	1.07378	LOC653171
IPO11	0.0677631	Normal	1.09318	IPO11
ZNF217	0.0679232	Normal	1.07971	ZNF217
PSMB9	0.0681019	Normal	1.08932	PSMB9
ASGR2	0.0686258	Normal	1.11915	ASGR2
ARHGAP25	0.0688134	Normal	1.06845	ARHGAP25
DHPS	0.0689499	Normal	1.03779	DHPS
FAM195B	0.0689738	Normal	1.05782	FAM195B
FGL2	0.0690543	Normal	1.07042	FGL2
FAM90A3	0.0690826	Normal	1.05736	FAM90A3
LOC727877	0.0691538	Normal	1.07354	LOC727877
SERTAD3	0.0693921	Normal	1.07146	SERTAD3
NRBF2	0.0695047	Normal	1.14313	NRBF2
AKIRIN2	0.0695822	Normal	1.06537	AKIRIN2
SP140	0.0696488	Normal	1.07502	SP140
PIGO	0.069702	Normal	1.04743	PIGO
TIFA	0.0698647	Normal	1.07752	TIFA
WAS	0.0700216	Normal	1.06072	WAS
FAM108A3	0.0701405	Normal	1.08658	FAM108A3
LOC441124	0.0701443	Normal	1.11864	LOC441124
MRPL44	0.0701444	Normal	1.0603	MRPL44
SSH3	0.0701861	Normal	1.08645	SSH3
RNF181	0.0701946	Normal	1.06124	RNF181
ZNF443	0.0704235	Normal	1.07581	ZNF443
NINJ1	0.0705907	Normal	1.08717	NINJ1
C14orf93	0.070618	Normal	1.04354	C14orf93
RBBP5	0.0706369	Normal	1.07031	RBBP5
LOC388969	0.0706394	Normal	1.05149	LOC388969
MAP3K7IP1	0.07071	Normal	1.05814	MAP3K7IP1
ATP5I	0.0708911	Normal	1.06773	ATP5I
ACTR10	0.0710859	Normal	1.04772	ACTR10
DNAJA2	0.0711064	Normal	1.04369	DNAJA2
LOC100128737	0.0712115	Normal	1.09706	LOC100128737
LOC648927	0.0714929	Normal	1.06109	LOC648927
LILRB4	0.0715398	Normal	1.10303	LILRB4
PEX11G	0.0715801	Normal	1.11003	PEX11G
GHDC	0.0719375	Normal	1.06695	GHDC
GRM2	0.0720213	Normal	1.05922	GRM2
ARPC5L	0.0721106	Normal	1.06771	ARPC5L
MTA2	0.0721347	Normal	1.07604	MTA2
TRIM13	0.0721752	Normal	1.06548	TRIM13
CTRC	0.0721871	Normal	1.08717	CTRC
WDR82	0.0723076	Normal	1.05549	WDR82
CTSK	0.072423	Normal	1.08518	CTSK
NEO1	0.0724764	Normal	1.04764	NEO1
ZEB2	0.072799	Normal	1.08351	ZEB2
SOX4	0.0729505	Normal	1.07187	SOX4
TMEM123	0.0730438	Normal	1.08861	TMEM123
PPP2R5A	0.0730884	Normal	1.07811	PPP2R5A
FCGR1A	0.0731896	Normal	1.2057	FCGR1A
SFTPD	0.0733098	Normal	1.10517	SFTPD
PITPNM1	0.0733917	Normal	1.06458	PITPNM1
LOC400759	0.0739522	Normal	1.15442	LOC400759
ZNF319	0.0739804	Normal	1.05854	ZNF319
ST6GALNAC4	0.0740653	Normal	1.05658	ST6GALNAC4
TBC1D24	0.0741398	Normal	1.099	TBC1D24
OPRL1	0.0741801	Normal	1.07354	OPRL1
FCGR1C	0.0745101	Normal	1.18516	FCGR1C
LOC652968	0.0745296	Normal	1.05566	LOC652968
WBP5	0.0747549	Normal	1.06415	WBP5
LOC644132	0.0748974	Normal	1.07718	LOC644132
CD14	0.0749348	Normal	1.07251	CD14
CPT2	0.0749723	Normal	1.06746	CPT2
INPP5F	0.0750583	Normal	1.05329	INPP5F
PPPDE2	0.0750845	Normal	1.07255	PPPDE2
TPST1	0.0754705	Normal	1.17595	TPST1
FAM54B	0.0755769	Normal	1.06398	FAM54B
RABIF	0.0756062	Normal	1.07035	RABIF
APTX	0.075608	Normal	1.04789	APTX
GTF2F1	0.0758339	Normal	1.04414	GTF2F1
SPNS3	0.0760307	Normal	1.14006	SPNS3
ELK1	0.0768659	Normal	1.04557	ELK1
NECAP1	0.0770364	Normal	1.06911	NECAP1
TMEM9B	0.0771143	Normal	1.04532	TMEM9B
ZNF500	0.0771708	Normal	1.06303	ZNF500
ZNF341	0.0774713	Normal	1.06071	ZNF341
LOC728262	0.0775068	Normal	1.09456	LOC728262
ARRDC2	0.0776055	Normal	1.04905	ARRDC2
P2RY13	0.0779797	Normal	1.09345	P2RY13
ZFYVE19	0.077987	Normal	1.05524	ZFYVE19
ZNF187	0.0780875	Normal	1.07663	ZNF187
COMMD7	0.0782812	Normal	1.05707	COMMD7
KEAP1	0.0787554	Normal	1.04988	KEAP1
SNIP1	0.0790074	Normal	1.05988	SNIP1
API5	0.079145	Normal	1.05483	API5
Septin 1	0.0791568	Normal	1.07204	Septin 1
MIB2	0.0791619	Normal	1.05202	MIB2
LOC643873	0.0791996	Normal	1.08129	LOC643873
SETD1B	0.0792521	Normal	1.0631	SETD1B
YIPF4	0.079305	Normal	1.09319	YIPF4
LOC641727	0.0793892	Normal	1.05431	LOC641727
ZCCHC11	0.0796883	Normal	1.04729	ZCCHC11
CRK	0.0797917	Normal	1.06105	CRK
GPR18	0.0798275	Normal	1.10153	GPR18
LMF2	0.0801436	Normal	1.05507	LMF2
KDM3B	0.0801548	Normal	1.06331	KDM3B
GBA2	0.0801584	Normal	1.0565	GBA2
LOC650780	0.0804496	Normal	1.07393	LOC650780
SPATS2L	0.0804589	Normal	1.14212	SPATS2L
DCAF6	0.080809	Normal	1.04858	DCAF6
CRELD1	0.0808429	Normal	1.06359	CRELD1
LOC728006	0.0809366	Normal	1.06124	LOC728006
SAMSN1	0.0812699	Normal	1.09761	SAMSN1
KLHL9	0.0814931	Normal	1.09317	KLHL9
LOC651816	0.0815389	Normal	1.07298	LOC651816
SF3B5	0.0818064	Normal	1.05135	SF3B5
AFF4	0.0819421	Normal	1.07765	AFF4
RBM23	0.0821257	Normal	1.05777	RBM23
CTCF	0.0821345	Normal	1.05005	CTCF
AKAP13	0.0824941	Normal	1.05215	AKAP13
CRISPLD2	0.082517	Normal	1.12282	CRISPLD2
ACSL4	0.0825559	Normal	1.06232	ACSL4
HCG27	0.0826451	Normal	1.15146	HCG27
UBE2E2	0.082797	Normal	1.07745	UBE2E2
RFFL	0.0828461	Normal	1.06944	RFFL
SCCPDH	0.0828672	Normal	1.07175	SCCPDH
SLC31A1	0.0828801	Normal	1.07593	SLC31A1
TATDN2	0.0829157	Normal	1.05271	TATDN2
LIMK2	0.0832905	Normal	1.09067	LIMK2
ZNF322A	0.0834944	Normal	1.06389	ZNF322A
STK24	0.0835067	Normal	1.04306	STK24
LAMP3	0.0835456	Normal	1.08563	LAMP3
TTLL4	0.0839329	Normal	1.06129	TTLL4
ATP6V1E1	0.0842775	Normal	1.03904	ATP6V1E1
REXO1	0.0845345	Normal	1.0623	REXO1
RNF41	0.0845821	Normal	1.05446	RNF41
ALKBH7	0.084591	Normal	1.07093	ALKBH7
TREML2	0.0848033	Normal	1.10383	TREML2
SULT1A3	0.084849	Normal	1.05709	SULT1A3
CBFA2T3	0.0850932	Normal	1.07499	CBFA2T3
PIK3CD	0.0852907	Normal	1.06752	PIK3CD
CD300LB	0.0853486	Normal	1.07591	CD300LB
PAK4	0.0853595	Normal	1.05345	PAK4
TMEM222	0.0860247	Normal	1.05552	TMEM222
MLEC	0.0860671	Normal	1.05841	MLEC
HN1	0.0860713	Normal	1.05703	HN1
ZNF526	0.0862794	Normal	1.06302	ZNF526
NY-REN-7	0.0862927	Normal	1.07783	NY-REN-7
DGKD	0.0863425	Normal	1.06684	DGKD
IL24	0.0864138	Normal	1.06788	IL24
EXT1	0.0866719	Normal	1.083	EXT1
TRIM26	0.08669	Normal	1.04876	TRIM26
VRK3	0.0867905	Normal	1.07581	VRK3
HIST2H2AC	0.0868226	Normal	1.12366	HIST2H2AC
RPS6KB2	0.0868598	Normal	1.04734	RPS6KB2
SUV39H2	0.0870452	Normal	1.07201	SUV39H2
ALOX15	0.0873067	Normal	1.23647	ALOX15
TUFM	0.0875827	Normal	1.07063	TUFM
AQP9	0.0878326	Normal	1.09151	AQP9
NCOA5	0.0879746	Normal	1.04959	NCOA5
MTX1	0.0880205	Normal	1.07573	MTX1
LOC732432	0.0881484	Normal	1.06763	LOC732432
NDUFA11	0.0882523	Normal	1.06852	NDUFA11
SUMO3	0.0884445	Normal	1.06352	SUMO3
ALPK1	0.0885938	Normal	1.09483	ALPK1
IMPA1	0.088607	Normal	1.13636	IMPA1
SH2B3	0.0887232	Normal	1.05365	SH2B3
ZNF45	0.0887574	Normal	1.06085	ZNF45
ZNF16	0.0888788	Normal	1.06573	ZNF16
CPPED1	0.0889323	Normal	1.09269	CPPED1
RNF31	0.0889937	Normal	1.05993	RNF31
PYCARD	0.0890054	Normal	1.05971	PYCARD
MSN	0.0890169	Normal	1.05544	MSN
EFNA4	0.0890302	Normal	1.04125	EFNA4
FAM60A	0.0890699	Normal	1.05958	FAM60A
LOC100129697	0.0892029	Normal	1.07838	LOC100129697
SEMA4B	0.0892116	Normal	1.07883	SEMA4B
[truncated: 8,408 more rows]
