# Supplementary material for: The viral and inflammation hypothesis of epileptic seizures based on bioinformatic study of circulating miRNAs and peripheral whole-blood mRNAs of adult epilepsy patients
Source: Front Neurol. 2022 Sep 12;13:909142. doi: 10.3389/fneur.2022.909142 (PMC9510610; doi:10.3389/fneur.2022.909142)
Supplement: Supplementary file 6 [file Table_6.xlsx]

## Sheet: BP
ID	Description	GeneRatio	BgRatio	pvalue	p.adjust	qvalue	geneID	Count
GO:2001233	regulation of apoptotic signaling pathway	7/34	413/18866	7.39124e-06	0.00758341	0.00621642	HRK/PTGS2/NR4A2/MAL/MMP9/G0S2/EYA3	7
GO:0043312	neutrophil degranulation	6/34	487/18866	0.000208705	0.0737856	0.060485	CLEC12A/CTSD/MMP9/CEACAM6/CEACAM8/CTSZ	6
GO:0002283	neutrophil activation involved in immune response	6/34	490/18866	0.000215747	0.0737856	0.060485	CLEC12A/CTSD/MMP9/CEACAM6/CEACAM8/CTSZ	6
GO:2001235	positive regulation of apoptotic signaling pathway	4/34	183/18866	0.000316445	0.0779975	0.0639376	HRK/MAL/MMP9/G0S2	4
GO:0062197	cellular response to chemical stress	5/34	360/18866	0.000434266	0.0779975	0.0639376	PTGS2/NR4A2/CAMKK2/MMP9/MYB	5
GO:0071636	positive regulation of transforming growth factor beta production	2/34	20/18866	0.000586911	0.0779975	0.0639376	PTGS2/MYB	2
GO:0060337	type I interferon signaling pathway	3/34	95/18866	0.000660952	0.0779975	0.0639376	IFIT3/OAS3/IFIT1	3
GO:0071357	cellular response to type I interferon	3/34	95/18866	0.000660952	0.0779975	0.0639376	IFIT3/OAS3/IFIT1	3
GO:0034340	response to type I interferon	3/34	99/18866	0.000745305	0.0779975	0.0639376	IFIT3/OAS3/IFIT1	3
GO:2001234	negative regulation of apoptotic signaling pathway	4/34	233/18866	0.000786004	0.0779975	0.0639376	PTGS2/NR4A2/MMP9/EYA3	4
GO:0048661	positive regulation of smooth muscle cell proliferation	3/34	103/18866	0.00083623	0.0779975	0.0639376	PTGS2/MMP9/MYB	3
GO:0032963	collagen metabolic process	3/34	113/18866	0.00109359	0.0823196	0.0674807	CTSD/MMP9/MYB	3
GO:0051607	defense response to virus	4/34	258/18866	0.0011476	0.0823196	0.0674807	IFI44L/IFIT3/OAS3/IFIT1	4
GO:0090200	positive regulation of release of cytochrome c from mitochondria	2/34	28/18866	0.00115714	0.0823196	0.0674807	HRK/MMP9	2
GO:0010822	positive regulation of mitochondrion organization	3/34	119/18866	0.00126955	0.0823196	0.0674807	HRK/CAMKK2/MMP9	3
GO:0006979	response to oxidative stress	5/34	458/18866	0.00128374	0.0823196	0.0674807	PTGS2/NR4A2/CAMKK2/MMP9/MYB	5
GO:0071634	regulation of transforming growth factor beta production	2/34	36/18866	0.00191125	0.115349	0.0945564	PTGS2/MYB	2
GO:0071604	transforming growth factor beta production	2/34	38/18866	0.0021279	0.121291	0.0994266	PTGS2/MYB	2
GO:0034599	cellular response to oxidative stress	4/34	310/18866	0.00224807	0.121396	0.0995131	NR4A2/CAMKK2/MMP9/MYB	4
GO:0150077	regulation of neuroinflammatory response	2/34	43/18866	0.00271792	0.138738	0.113729	PTGS2/MMP9	2
GO:2001236	regulation of extrinsic apoptotic signaling pathway	3/34	162/18866	0.00305913	0.138738	0.113729	MAL/G0S2/EYA3	3
GO:0007157	heterophilic cell-cell adhesion via plasma membrane cell adhesion molecules	2/34	47/18866	0.00323905	0.138738	0.113729	CEACAM6/CEACAM8	2
GO:0030574	collagen catabolic process	2/34	47/18866	0.00323905	0.138738	0.113729	CTSD/MMP9	2
GO:0009615	response to virus	4/34	349/18866	0.00344458	0.138738	0.113729	IFI44L/IFIT3/OAS3/IFIT1	4
GO:0034614	cellular response to reactive oxygen species	3/34	170/18866	0.0035037	0.138738	0.113729	CAMKK2/MMP9/MYB	3
GO:0090199	regulation of release of cytochrome c from mitochondria	2/34	49/18866	0.00351578	0.138738	0.113729	HRK/MMP9	2
GO:0048660	regulation of smooth muscle cell proliferation	3/34	173/18866	0.00368008	0.139266	0.114162	PTGS2/MMP9/MYB	3
GO:0048659	smooth muscle cell proliferation	3/34	175/18866	0.00380064	0.139266	0.114162	PTGS2/MMP9/MYB	3
GO:2001238	positive regulation of extrinsic apoptotic signaling pathway	2/34	52/18866	0.00395085	0.139778	0.114582	MAL/G0S2	2
GO:0045861	negative regulation of proteolysis	4/34	369/18866	0.00420087	0.14367	0.117772	PTGS2/SERPING1/MMP9/CTSZ	4
GO:0010821	regulation of mitochondrion organization	3/34	191/18866	0.00485254	0.148955	0.122104	HRK/CAMKK2/MMP9	3
GO:0007566	embryo implantation	2/34	58/18866	0.00489201	0.148955	0.122104	PTGS2/MMP9	2
GO:0071248	cellular response to metal ion	3/34	193/18866	0.00499516	0.148955	0.122104	FOSB/PTGS2/MMP9	3
GO:0043525	positive regulation of neuron apoptotic process	2/34	59/18866	0.00505797	0.148955	0.122104	CTSZ/MYB	2
GO:0007565	female pregnancy	3/34	196/18866	0.00521382	0.148955	0.122104	FOSB/PTGS2/MMP9	3
GO:0001836	release of cytochrome c from mitochondria	2/34	60/18866	0.0052265	0.148955	0.122104	HRK/MMP9	2
GO:0045071	negative regulation of viral genome replication	2/34	61/18866	0.00539759	0.149674	0.122693	OAS3/IFIT1	2
GO:0009612	response to mechanical stimulus	3/34	209/18866	0.00622789	0.163997	0.134435	FOSB/PTGS2/KCNJ2	3
GO:0007585	respiratory gaseous exchange by respiratory system	2/34	66/18866	0.00629121	0.163997	0.134435	NR4A2/DACH1	2
GO:0043393	regulation of protein binding	3/34	211/18866	0.00639363	0.163997	0.134435	MMP9/IFIT1/CTSZ	3
GO:0043523	regulation of neuron apoptotic process	3/34	214/18866	0.00664717	0.164478	0.134829	NR4A2/CTSZ/MYB	3
GO:0043281	regulation of cysteine-type endopeptidase activity involved in apoptotic process	3/34	215/18866	0.006733	0.164478	0.134829	PTGS2/CTSD/MMP9	3
GO:0032370	positive regulation of lipid transport	2/34	70/18866	0.00705135	0.168248	0.13792	ABCG1/MYB	2
GO:0071241	cellular response to inorganic substance	3/34	221/18866	0.00726193	0.169217	0.138714	FOSB/PTGS2/MMP9	3
GO:0052548	regulation of endopeptidase activity	4/34	434/18866	0.00742182	0.169217	0.138714	PTGS2/CTSD/SERPING1/MMP9	4
GO:0044706	multi-multicellular organism process	3/34	226/18866	0.00772111	0.172214	0.141171	FOSB/PTGS2/MMP9	3
GO:0097191	extrinsic apoptotic signaling pathway	3/34	230/18866	0.00810061	0.176835	0.144958	MAL/G0S2/EYA3	3
GO:0150076	neuroinflammatory response	2/34	77/18866	0.00847646	0.17987	0.147447	PTGS2/MMP9	2
GO:0000302	response to reactive oxygen species	3/34	235/18866	0.0085903	0.17987	0.147447	CAMKK2/MMP9/MYB	3
GO:0071260	cellular response to mechanical stimulus	2/34	79/18866	0.00890547	0.180355	0.147844	PTGS2/KCNJ2	2
GO:2000116	regulation of cysteine-type endopeptidase activity	3/34	239/18866	0.00899438	0.180355	0.147844	PTGS2/CTSD/MMP9	3
GO:0052547	regulation of peptidase activity	4/34	466/18866	0.00948261	0.180355	0.147844	PTGS2/CTSD/SERPING1/MMP9	4
GO:0033002	muscle cell proliferation	3/34	244/18866	0.00951502	0.180355	0.147844	PTGS2/MMP9/MYB	3
GO:0051402	neuron apoptotic process	3/34	245/18866	0.00962123	0.180355	0.147844	NR4A2/CTSZ/MYB	3
GO:0048145	regulation of fibroblast proliferation	2/34	83/18866	0.00979214	0.180355	0.147844	DACH1/MYB	2
GO:0051346	negative regulation of hydrolase activity	4/34	473/18866	0.00997855	0.180355	0.147844	PTGS2/SERPING1/MMP9/IFIT1	4
GO:0048144	fibroblast proliferation	2/34	84/18866	0.0100197	0.180355	0.147844	DACH1/MYB	2
GO:0043154	negative regulation of cysteine-type endopeptidase activity involved in apoptotic process	2/34	85/18866	0.0102497	0.181313	0.148629	PTGS2/MMP9	2
GO:1903901	negative regulation of viral life cycle	2/34	86/18866	0.0104819	0.182279	0.149421	OAS3/IFIT1	2
GO:0046889	positive regulation of lipid biosynthetic process	2/34	88/18866	0.0109535	0.18612	0.15257	ABCG1/PTGS2	2
GO:0010951	negative regulation of endopeptidase activity	3/34	258/18866	0.0110656	0.18612	0.15257	PTGS2/SERPING1/MMP9	3
GO:2000117	negative regulation of cysteine-type endopeptidase activity	2/34	93/18866	0.0121727	0.201438	0.165127	PTGS2/MMP9	2
GO:1905954	positive regulation of lipid localization	2/34	94/18866	0.0124234	0.202323	0.165852	ABCG1/MYB	2
GO:0010466	negative regulation of peptidase activity	3/34	272/18866	0.0127548	0.204475	0.167616	PTGS2/SERPING1/MMP9	3
GO:1901216	positive regulation of neuron death	2/34	97/18866	0.013189	0.208183	0.170656	CTSZ/MYB	2
GO:2001243	negative regulation of intrinsic apoptotic signaling pathway	2/34	98/18866	0.0134487	0.209066	0.171379	PTGS2/MMP9	2
GO:0045069	regulation of viral genome replication	2/34	100/18866	0.0139748	0.210817	0.172815	OAS3/IFIT1	2
GO:0048525	negative regulation of viral process	2/34	104/18866	0.0150534	0.210817	0.172815	OAS3/IFIT1	2
GO:0032091	negative regulation of protein binding	2/34	106/18866	0.0156058	0.210817	0.172815	IFIT1/CTSZ	2
GO:0010927	cellular component assembly involved in morphogenesis	2/34	112/18866	0.0173148	0.210817	0.172815	PMP22/PGM5	2
GO:0001660	fever generation	1/34	10/18866	0.0178806	0.210817	0.172815	PTGS2	1
GO:0010887	negative regulation of cholesterol storage	1/34	10/18866	0.0178806	0.210817	0.172815	ABCG1	1
GO:0010944	negative regulation of transcription by competitive promoter binding	1/34	10/18866	0.0178806	0.210817	0.172815	DACH1	1
GO:0090673	endothelial cell-matrix adhesion	1/34	10/18866	0.0178806	0.210817	0.172815	CEACAM6	1
GO:0099612	protein localization to axon	1/34	10/18866	0.0178806	0.210817	0.172815	MAL	1
GO:0019371	cyclooxygenase pathway	1/34	11/18866	0.0196515	0.210817	0.172815	PTGS2	1
GO:0031652	positive regulation of heat generation	1/34	11/18866	0.0196515	0.210817	0.172815	PTGS2	1
GO:0031915	positive regulation of synaptic plasticity	1/34	11/18866	0.0196515	0.210817	0.172815	PTGS2	1
GO:0032060	bleb assembly	1/34	11/18866	0.0196515	0.210817	0.172815	PMP22	1
GO:0035457	cellular response to interferon-alpha	1/34	11/18866	0.0196515	0.210817	0.172815	IFIT3	1
GO:0051574	positive regulation of histone H3-K9 methylation	1/34	11/18866	0.0196515	0.210817	0.172815	MYB	1
GO:0090205	positive regulation of cholesterol metabolic process	1/34	11/18866	0.0196515	0.210817	0.172815	ABCG1	1
GO:0090269	fibroblast growth factor production	1/34	11/18866	0.0196515	0.210817	0.172815	PTGS2	1
GO:0090270	regulation of fibroblast growth factor production	1/34	11/18866	0.0196515	0.210817	0.172815	PTGS2	1
GO:0106049	regulation of cellular response to osmotic stress	1/34	11/18866	0.0196515	0.210817	0.172815	PTGS2	1
GO:1901214	regulation of neuron death	3/34	321/18866	0.0197843	0.210817	0.172815	NR4A2/CTSZ/MYB	3
GO:0071496	cellular response to external stimulus	3/34	326/18866	0.0206007	0.210817	0.172815	PTGS2/NR4A2/KCNJ2	3
GO:0008637	apoptotic mitochondrial changes	2/34	125/18866	0.0212763	0.210817	0.172815	HRK/MMP9	2
GO:0001867	complement activation, lectin pathway	1/34	12/18866	0.0214193	0.210817	0.172815	SERPING1	1
GO:0002002	regulation of angiotensin levels in blood	1/34	12/18866	0.0214193	0.210817	0.172815	CTSZ	1
GO:0002003	angiotensin maturation	1/34	12/18866	0.0214193	0.210817	0.172815	CTSZ	1
GO:0010755	regulation of plasminogen activation	1/34	12/18866	0.0214193	0.210817	0.172815	CTSZ	1
GO:0031392	regulation of prostaglandin biosynthetic process	1/34	12/18866	0.0214193	0.210817	0.172815	PTGS2	1
GO:0033700	phospholipid efflux	1/34	12/18866	0.0214193	0.210817	0.172815	ABCG1	1
GO:0042416	dopamine biosynthetic process	1/34	12/18866	0.0214193	0.210817	0.172815	NR4A2	1
GO:0051095	regulation of helicase activity	1/34	12/18866	0.0214193	0.210817	0.172815	IFIT1	1
GO:0051549	positive regulation of keratinocyte migration	1/34	12/18866	0.0214193	0.210817	0.172815	MMP9	1
GO:0072537	fibroblast activation	1/34	12/18866	0.0214193	0.210817	0.172815	MYB	1
GO:0019079	viral genome replication	2/34	127/18866	0.0219164	0.210817	0.172815	OAS3/IFIT1	2
GO:0001967	suckling behavior	1/34	13/18866	0.023184	0.210817	0.172815	DACH1	1
GO:0002921	negative regulation of humoral immune response	1/34	13/18866	0.023184	0.210817	0.172815	SERPING1	1
GO:0010745	negative regulation of macrophage derived foam cell differentiation	1/34	13/18866	0.023184	0.210817	0.172815	ABCG1	1
GO:0031650	regulation of heat generation	1/34	13/18866	0.023184	0.210817	0.172815	PTGS2	1
GO:0055091	phospholipid homeostasis	1/34	13/18866	0.023184	0.210817	0.172815	ABCG1	1
GO:0046683	response to organophosphorus	2/34	134/18866	0.0242191	0.210817	0.172815	FOSB/PTGS2	2
GO:0032368	regulation of lipid transport	2/34	135/18866	0.0245559	0.210817	0.172815	ABCG1/MYB	2
GO:0010872	regulation of cholesterol esterification	1/34	14/18866	0.0249456	0.210817	0.172815	ABCG1	1
GO:0014819	regulation of skeletal muscle contraction	1/34	14/18866	0.0249456	0.210817	0.172815	KCNJ2	1
GO:0030007	cellular potassium ion homeostasis	1/34	14/18866	0.0249456	0.210817	0.172815	KCNJ2	1
GO:0034356	NAD biosynthesis via nicotinamide riboside salvage pathway	1/34	14/18866	0.0249456	0.210817	0.172815	PTGS2	1
GO:0045176	apical protein localization	1/34	14/18866	0.0249456	0.210817	0.172815	MAL	1
GO:0047484	regulation of response to osmotic stress	1/34	14/18866	0.0249456	0.210817	0.172815	PTGS2	1
GO:0051547	regulation of keratinocyte migration	1/34	14/18866	0.0249456	0.210817	0.172815	MMP9	1
GO:2001279	regulation of unsaturated fatty acid biosynthetic process	1/34	14/18866	0.0249456	0.210817	0.172815	PTGS2	1
GO:0042552	myelination	2/34	137/18866	0.0252352	0.210817	0.172815	PMP22/MAL	2
GO:0007272	ensheathment of neurons	2/34	139/18866	0.0259223	0.210817	0.172815	PMP22/MAL	2
GO:0008366	axon ensheathment	2/34	139/18866	0.0259223	0.210817	0.172815	PMP22/MAL	2
GO:0001666	response to hypoxia	3/34	359/18866	0.0264534	0.210817	0.172815	PTGS2/NR4A2/MYB	3
GO:0070997	neuron death	3/34	360/18866	0.0266434	0.210817	0.172815	NR4A2/CTSZ/MYB	3
GO:0042159	lipoprotein catabolic process	1/34	15/18866	0.0267042	0.210817	0.172815	CTSD	1
GO:1902043	positive regulation of extrinsic apoptotic signaling pathway via death domain receptors	1/34	15/18866	0.0267042	0.210817	0.172815	MAL	1
GO:0010038	response to metal ion	3/34	366/18866	0.0277987	0.210817	0.172815	FOSB/PTGS2/MMP9	3
GO:0051098	regulation of binding	3/34	367/18866	0.0279939	0.210817	0.172815	MMP9/IFIT1/CTSZ	3
GO:0019372	lipoxygenase pathway	1/34	16/18866	0.0284596	0.210817	0.172815	PTGS2	1
GO:0032225	regulation of synaptic transmission, dopaminergic	1/34	16/18866	0.0284596	0.210817	0.172815	PTGS2	1
GO:0034116	positive regulation of heterotypic cell-cell adhesion	1/34	16/18866	0.0284596	0.210817	0.172815	CEACAM6	1
GO:0034374	low-density lipoprotein particle remodeling	1/34	16/18866	0.0284596	0.210817	0.172815	ABCG1	1
GO:0055119	relaxation of cardiac muscle	1/34	16/18866	0.0284596	0.210817	0.172815	KCNJ2	1
GO:0051384	response to glucocorticoid	2/34	147/18866	0.0287459	0.210817	0.172815	FOSB/PTGS2	2
GO:0036293	response to decreased oxygen levels	3/34	371/18866	0.0287819	0.210817	0.172815	PTGS2/NR4A2/MYB	3
GO:0014074	response to purine-containing compound	2/34	149/18866	0.0294704	0.210817	0.172815	FOSB/PTGS2	2
GO:0015693	magnesium ion transport	1/34	17/18866	0.030212	0.210817	0.172815	KCNJ2	1
GO:0031649	heat generation	1/34	17/18866	0.030212	0.210817	0.172815	PTGS2	1
GO:0033262	regulation of nuclear cell cycle DNA replication	1/34	17/18866	0.030212	0.210817	0.172815	DACH1	1
GO:0043968	histone H2A acetylation	1/34	17/18866	0.030212	0.210817	0.172815	EPC1	1
GO:0045986	negative regulation of smooth muscle contraction	1/34	17/18866	0.030212	0.210817	0.172815	PTGS2	1
GO:0071360	cellular response to exogenous dsRNA	1/34	17/18866	0.030212	0.210817	0.172815	IFIT1	1
GO:0090185	negative regulation of kidney development	1/34	17/18866	0.030212	0.210817	0.172815	MMP9	1
GO:0090336	positive regulation of brown fat cell differentiation	1/34	17/18866	0.030212	0.210817	0.172815	PTGS2	1
GO:1904948	midbrain dopaminergic neuron differentiation	1/34	17/18866	0.030212	0.210817	0.172815	NR4A2	1
GO:2000811	negative regulation of anoikis	1/34	17/18866	0.030212	0.210817	0.172815	CEACAM6	1
GO:2001267	regulation of cysteine-type endopeptidase activity involved in apoptotic signaling pathway	1/34	17/18866	0.030212	0.210817	0.172815	MMP9	1
GO:0045834	positive regulation of lipid metabolic process	2/34	153/18866	0.0309413	0.210817	0.172815	ABCG1/PTGS2	2
GO:0010977	negative regulation of neuron projection development	2/34	154/18866	0.0313135	0.210817	0.172815	PMP22/CTSZ	2
GO:0062013	positive regulation of small molecule metabolic process	2/34	154/18866	0.0313135	0.210817	0.172815	ABCG1/PTGS2	2
GO:0007597	blood coagulation, intrinsic pathway	1/34	18/18866	0.0319613	0.210817	0.172815	SERPING1	1
GO:0010885	regulation of cholesterol storage	1/34	18/18866	0.0319613	0.210817	0.172815	ABCG1	1
GO:0032780	negative regulation of ATPase activity	1/34	18/18866	0.0319613	0.210817	0.172815	IFIT1	1
GO:0034375	high-density lipoprotein particle remodeling	1/34	18/18866	0.0319613	0.210817	0.172815	ABCG1	1
GO:0034433	steroid esterification	1/34	18/18866	0.0319613	0.210817	0.172815	ABCG1	1
GO:0034434	sterol esterification	1/34	18/18866	0.0319613	0.210817	0.172815	ABCG1	1
GO:0034435	cholesterol esterification	1/34	18/18866	0.0319613	0.210817	0.172815	ABCG1	1
GO:0051571	positive regulation of histone H3-K4 methylation	1/34	18/18866	0.0319613	0.210817	0.172815	MYB	1
GO:0071318	cellular response to ATP	1/34	18/18866	0.0319613	0.210817	0.172815	PTGS2	1
GO:0043271	negative regulation of ion transport	2/34	157/18866	0.032441	0.210817	0.172815	PTGS2/MMP9	2
GO:1903900	regulation of viral life cycle	2/34	157/18866	0.032441	0.210817	0.172815	OAS3/IFIT1	2
GO:0001991	regulation of systemic arterial blood pressure by circulatory renin-angiotensin	1/34	19/18866	0.0337076	0.210817	0.172815	CTSZ	1
GO:0042053	regulation of dopamine metabolic process	1/34	19/18866	0.0337076	0.210817	0.172815	NR4A2	1
GO:0042069	regulation of catecholamine metabolic process	1/34	19/18866	0.0337076	0.210817	0.172815	NR4A2	1
GO:0051546	keratinocyte migration	1/34	19/18866	0.0337076	0.210817	0.172815	MMP9	1
GO:0060252	positive regulation of glial cell proliferation	1/34	19/18866	0.0337076	0.210817	0.172815	MYB	1
GO:2000696	regulation of epithelial cell differentiation involved in kidney development	1/34	19/18866	0.0337076	0.210817	0.172815	MMP9	1
GO:0070482	response to oxygen levels	3/34	396/18866	0.0339746	0.210817	0.172815	PTGS2/NR4A2/MYB	3
GO:0031960	response to corticosteroid	2/34	164/18866	0.0351333	0.210817	0.172815	FOSB/PTGS2	2
GO:0010042	response to manganese ion	1/34	20/18866	0.0354508	0.210817	0.172815	PTGS2	1
GO:0010875	positive regulation of cholesterol efflux	1/34	20/18866	0.0354508	0.210817	0.172815	ABCG1	1
GO:0010878	cholesterol storage	1/34	20/18866	0.0354508	0.210817	0.172815	ABCG1	1
GO:0051412	response to corticosterone	1/34	20/18866	0.0354508	0.210817	0.172815	FOSB	1
GO:1902004	positive regulation of amyloid-beta formation	1/34	20/18866	0.0354508	0.210817	0.172815	ABCG1	1
GO:2001242	regulation of intrinsic apoptotic signaling pathway	2/34	166/18866	0.0359181	0.210817	0.172815	PTGS2/MMP9	2
GO:0051100	negative regulation of binding	2/34	169/18866	0.0371081	0.210817	0.172815	IFIT1/CTSZ	2
GO:0009713	catechol-containing compound biosynthetic process	1/34	21/18866	0.0371909	0.210817	0.172815	NR4A2	1
GO:0010893	positive regulation of steroid biosynthetic process	1/34	21/18866	0.0371909	0.210817	0.172815	ABCG1	1
GO:0030277	maintenance of gastrointestinal epithelium	1/34	21/18866	0.0371909	0.210817	0.172815	TFF3	1
GO:0030728	ovulation	1/34	21/18866	0.0371909	0.210817	0.172815	PTGS2	1
GO:0032288	myelin assembly	1/34	21/18866	0.0371909	0.210817	0.172815	PMP22	1
GO:0035455	response to interferon-alpha	1/34	21/18866	0.0371909	0.210817	0.172815	IFIT3	1
GO:0042423	catecholamine biosynthetic process	1/34	21/18866	0.0371909	0.210817	0.172815	NR4A2	1
GO:0043691	reverse cholesterol transport	1/34	21/18866	0.0371909	0.210817	0.172815	ABCG1	1
GO:0071498	cellular response to fluid shear stress	1/34	21/18866	0.0371909	0.210817	0.172815	PTGS2	1
GO:1903599	positive regulation of autophagy of mitochondrion	1/34	21/18866	0.0371909	0.210817	0.172815	CAMKK2	1
GO:1905952	regulation of lipid localization	2/34	171/18866	0.0379099	0.211773	0.173599	ABCG1/MYB	2
GO:0006937	regulation of muscle contraction	2/34	173/18866	0.0387184	0.211773	0.173599	PTGS2/KCNJ2	2
GO:0010888	negative regulation of lipid storage	1/34	22/18866	0.038928	0.211773	0.173599	ABCG1	1
GO:0032069	regulation of nuclease activity	1/34	22/18866	0.038928	0.211773	0.173599	OAS3	1
GO:0045624	positive regulation of T-helper cell differentiation	1/34	22/18866	0.038928	0.211773	0.173599	MYB	1
GO:0071359	cellular response to dsRNA	1/34	22/18866	0.038928	0.211773	0.173599	IFIT1	1
GO:0001659	temperature homeostasis	2/34	174/18866	0.0391251	0.211773	0.173599	PTGS2/G0S2	2
GO:0010634	positive regulation of epithelial cell migration	2/34	176/18866	0.0399435	0.211773	0.173599	PTGS2/MMP9	2
GO:0010226	response to lithium ion	1/34	23/18866	0.040662	0.211773	0.173599	PTGS2	1
GO:0010288	response to lead ion	1/34	23/18866	0.040662	0.211773	0.173599	PTGS2	1
GO:0031639	plasminogen activation	1/34	23/18866	0.040662	0.211773	0.173599	CTSZ	1
GO:0043576	regulation of respiratory gaseous exchange	1/34	23/18866	0.040662	0.211773	0.173599	NR4A2	1
GO:0045723	positive regulation of fatty acid biosynthetic process	1/34	23/18866	0.040662	0.211773	0.173599	PTGS2	1
GO:0051570	regulation of histone H3-K9 methylation	1/34	23/18866	0.040662	0.211773	0.173599	MYB	1
GO:0086012	membrane depolarization during cardiac muscle cell action potential	1/34	23/18866	0.040662	0.211773	0.173599	KCNJ2	1
GO:1902410	mitotic cytokinetic process	1/34	23/18866	0.040662	0.211773	0.173599	KLHDC8B	1
GO:0019216	regulation of lipid metabolic process	3/34	431/18866	0.0420134	0.21555	0.176695	ABCG1/PTGS2/G0S2	3
GO:0090335	regulation of brown fat cell differentiation	1/34	24/18866	0.0423931	0.21555	0.176695	PTGS2	1
GO:1902993	positive regulation of amyloid precursor protein catabolic process	1/34	24/18866	0.0423931	0.21555	0.176695	ABCG1	1
GO:2000209	regulation of anoikis	1/34	24/18866	0.0423931	0.21555	0.176695	CEACAM6	1
GO:0071346	cellular response to interferon-gamma	2/34	182/18866	0.0424378	0.21555	0.176695	OAS3/CCL3L3	2
GO:0032366	intracellular sterol transport	1/34	25/18866	0.044121	0.218781	0.179344	ABCG1	1
GO:0032367	intracellular cholesterol transport	1/34	25/18866	0.044121	0.218781	0.179344	ABCG1	1
GO:0046697	decidualization	1/34	25/18866	0.044121	0.218781	0.179344	PTGS2	1
GO:0008217	regulation of blood pressure	2/34	187/18866	0.0445603	0.218781	0.179344	PTGS2/CTSZ	2
GO:0031345	negative regulation of cell projection organization	2/34	188/18866	0.0449895	0.218781	0.179344	PMP22/CTSZ	2
GO:0006367	transcription initiation from RNA polymerase II promoter	2/34	189/18866	0.0454203	0.218781	0.179344	NR4A2/TAF15	2
GO:0003081	regulation of systemic arterial blood pressure by renin-angiotensin	1/34	26/18866	0.045846	0.218781	0.179344	CTSZ	1
GO:0021952	central nervous system projection neuron axonogenesis	1/34	26/18866	0.045846	0.218781	0.179344	NR4A2	1
GO:0031579	membrane raft organization	1/34	26/18866	0.045846	0.218781	0.179344	MAL	1
GO:0032967	positive regulation of collagen biosynthetic process	1/34	26/18866	0.045846	0.218781	0.179344	MYB	1
GO:0034114	regulation of heterotypic cell-cell adhesion	1/34	26/18866	0.045846	0.218781	0.179344	CEACAM6	1
GO:0042730	fibrinolysis	1/34	26/18866	0.045846	0.218781	0.179344	SERPING1	1
GO:0043951	negative regulation of cAMP-mediated signaling	1/34	26/18866	0.045846	0.218781	0.179344	MGRN1	1
GO:0001963	synaptic transmission, dopaminergic	1/34	27/18866	0.0475679	0.222768	0.182612	PTGS2	1
GO:0010714	positive regulation of collagen metabolic process	1/34	27/18866	0.0475679	0.222768	0.182612	MYB	1
GO:1900120	regulation of receptor binding	1/34	27/18866	0.0475679	0.222768	0.182612	MMP9	1
GO:0062012	regulation of small molecule metabolic process	3/34	456/18866	0.0482959	0.222768	0.182612	ABCG1/PTGS2/TFF3	3
GO:0010575	positive regulation of vascular endothelial growth factor production	1/34	28/18866	0.0492868	0.222768	0.182612	PTGS2	1
GO:0010669	epithelial structure maintenance	1/34	28/18866	0.0492868	0.222768	0.182612	TFF3	1
GO:0045932	negative regulation of muscle contraction	1/34	28/18866	0.0492868	0.222768	0.182612	PTGS2	1
GO:0072376	protein activation cascade	1/34	28/18866	0.0492868	0.222768	0.182612	SERPING1	1
GO:0072378	blood coagulation, fibrin clot formation	1/34	28/18866	0.0492868	0.222768	0.182612	SERPING1	1
GO:0086013	membrane repolarization during cardiac muscle cell action potential	1/34	28/18866	0.0492868	0.222768	0.182612	KCNJ2	1
GO:1902932	positive regulation of alcohol biosynthetic process	1/34	28/18866	0.0492868	0.222768	0.182612	ABCG1	1
GO:1990776	response to angiotensin	1/34	28/18866	0.0492868	0.222768	0.182612	PTGS2	1

## Sheet: CC
ID	Description	GeneRatio	BgRatio	pvalue	p.adjust	qvalue	geneID	Count
GO:0042581	specific granule	4/35	160/19559	0.000185319	0.0112042	0.007398	CLEC12A/CTSD/CEACAM8/CTSZ	4
GO:0070820	tertiary granule	4/35	164/19559	0.000203713	0.0112042	0.007398	CLEC12A/CTSD/MMP9/CEACAM8	4
GO:0101002	ficolin-1-rich granule	3/35	124/19559	0.00140364	0.0386002	0.0254872	CTSD/MMP9/CTSZ	3
GO:1904813	ficolin-1-rich granule lumen	3/35	124/19559	0.00140364	0.0386002	0.0254872	CTSD/MMP9/CTSZ	3
GO:0031225	anchored component of membrane	3/35	171/19559	0.0034994	0.0560993	0.0370417	LY6E/CEACAM6/CEACAM8	3
GO:0014704	intercalated disc	2/35	51/19559	0.00375399	0.0560993	0.0370417	KCNJ2/PGM5	2
GO:1904724	tertiary granule lumen	2/35	55/19559	0.00435276	0.0560993	0.0370417	CTSD/MMP9	2
GO:0035577	azurophil granule membrane	2/35	58/19559	0.00482895	0.0560993	0.0370417	CEACAM6/CEACAM8	2
GO:0035580	specific granule lumen	2/35	62/19559	0.00549956	0.0560993	0.0370417	CTSD/CTSZ	2
GO:0005667	transcription regulator complex	4/35	413/19559	0.00611543	0.0560993	0.0370417	PBX2/NR4A2/DACH1/EYA3	4
GO:0001725	stress fiber	2/35	68/19559	0.00658076	0.0560993	0.0370417	FHL3/PGM5	2
GO:0097517	contractile actin filament bundle	2/35	68/19559	0.00658076	0.0560993	0.0370417	FHL3/PGM5	2
GO:0062023	collagen-containing extracellular matrix	4/35	427/19559	0.00686877	0.0560993	0.0370417	CTSD/SERPING1/MMP9/CTSZ	4
GO:0070821	tertiary granule membrane	2/35	73/19559	0.00754955	0.0560993	0.0370417	CLEC12A/CEACAM8	2
GO:0044291	cell-cell contact zone	2/35	74/19559	0.0077506	0.0560993	0.0370417	KCNJ2/PGM5	2
GO:0032432	actin filament bundle	2/35	76/19559	0.0081599	0.0560993	0.0370417	FHL3/PGM5	2
GO:0042641	actomyosin	2/35	79/19559	0.00879178	0.056888	0.0375624	FHL3/PGM5	2
GO:0035579	specific granule membrane	2/35	91/19559	0.0115299	0.0704603	0.046524	CLEC12A/CEACAM8	2
GO:0030667	secretory granule membrane	3/35	306/19559	0.0171525	0.092015	0.0607563	CLEC12A/CEACAM6/CEACAM8	3
GO:0044853	plasma membrane raft	2/35	113/19559	0.0173858	0.092015	0.0607563	PTGS2/MAL	2
GO:0034774	secretory granule lumen	3/35	322/19559	0.0196126	0.092015	0.0607563	CTSD/SERPING1/CTSZ	3
GO:0060205	cytoplasmic vesicle lumen	3/35	326/19559	0.0202567	0.092015	0.0607563	CTSD/SERPING1/CTSZ	3
GO:0031983	vesicle lumen	3/35	328/19559	0.0205831	0.092015	0.0607563	CTSD/SERPING1/CTSZ	3
GO:0045121	membrane raft	3/35	329/19559	0.0207475	0.092015	0.0607563	PTGS2/MAL/CTSD	3
GO:0098857	membrane microdomain	3/35	330/19559	0.0209125	0.092015	0.0607563	PTGS2/MAL/CTSD	3
GO:0030018	Z disc	2/35	128/19559	0.021962	0.0929161	0.0613513	FHL3/PGM5	2
GO:0098589	membrane region	3/35	343/19559	0.0231245	0.0939598	0.0620404	PTGS2/MAL/CTSD	3
GO:0042383	sarcolemma	2/35	135/19559	0.0242505	0.0939598	0.0620404	KCNJ2/PGM5	2
GO:0043218	compact myelin	1/35	14/19559	0.0247712	0.0939598	0.0620404	PMP22	1
GO:0031674	I band	2/35	140/19559	0.0259428	0.0951235	0.0628088	FHL3/PGM5	2
GO:0005765	lysosomal membrane	3/35	375/19559	0.0290959	0.0995137	0.0657076	CTSD/CEACAM6/CEACAM8	3
GO:0098852	lytic vacuole membrane	3/35	375/19559	0.0290959	0.0995137	0.0657076	CTSD/CEACAM6/CEACAM8	3
GO:0005766	primary lysosome	2/35	155/19559	0.0312973	0.0995137	0.0657076	CEACAM6/CEACAM8	2
GO:0042582	azurophil granule	2/35	155/19559	0.0312973	0.0995137	0.0657076	CEACAM6/CEACAM8	2
GO:0016010	dystrophin-associated glycoprotein complex	1/35	19/19559	0.0334728	0.0995137	0.0657076	PGM5	1
GO:0043034	costamere	1/35	19/19559	0.0334728	0.0995137	0.0657076	PGM5	1
GO:0090665	glycoprotein complex	1/35	19/19559	0.0334728	0.0995137	0.0657076	PGM5	1
GO:0035267	NuA4 histone acetyltransferase complex	1/35	21/19559	0.0369323	0.104168	0.0687807	EPC1	1
GO:0043189	H4/H2A histone acetyltransferase complex	1/35	21/19559	0.0369323	0.104168	0.0687807	EPC1	1
GO:0005774	vacuolar membrane	3/35	427/19559	0.0403876	0.111066	0.0733354	CTSD/CEACAM6/CEACAM8	3
GO:0005640	nuclear outer membrane	1/35	28/19559	0.0489459	0.131318	0.0867078	PTGS2	1

## Sheet: MF
ID	Description	GeneRatio	BgRatio	pvalue	p.adjust	qvalue	geneID	Count
GO:0046982	protein heterodimerization activity	4/35	321/18352	0.00313673	0.332353	0.302851	ABCG1/NR4A2/CEACAM6/CEACAM8	4
GO:0019911	structural constituent of myelin sheath	1/35	10/18352	0.0189132	0.332353	0.302851	MAL	1
GO:0008525	phosphatidylcholine transporter activity	1/35	11/18352	0.0207853	0.332353	0.302851	ABCG1	1
GO:0140326	ATPase-coupled intramembrane lipid transporter activity	1/35	11/18352	0.0207853	0.332353	0.302851	ABCG1	1
GO:0030548	acetylcholine receptor regulator activity	1/35	13/18352	0.0245191	0.332353	0.302851	LY6E	1
GO:0099602	neurotransmitter receptor regulator activity	1/35	13/18352	0.0245191	0.332353	0.302851	LY6E	1
GO:0035259	glucocorticoid receptor binding	1/35	15/18352	0.0282391	0.332353	0.302851	NR4A2	1
GO:0086008	voltage-gated potassium channel activity involved in cardiac muscle cell action potential repolarization	1/35	15/18352	0.0282391	0.332353	0.302851	KCNJ2	1
GO:0046965	retinoid X receptor binding	1/35	18/18352	0.0337932	0.332353	0.302851	NR4A2	1
GO:0016505	peptidase activator activity involved in apoptotic process	1/35	20/18352	0.0374788	0.332353	0.302851	MAL	1
GO:0120020	cholesterol transfer activity	1/35	20/18352	0.0374788	0.332353	0.302851	ABCG1	1
GO:0120015	sterol transfer activity	1/35	21/18352	0.0393165	0.332353	0.302851	ABCG1	1
GO:0140303	intramembrane lipid transporter activity	1/35	21/18352	0.0393165	0.332353	0.302851	ABCG1	1
GO:0005242	inward rectifier potassium channel activity	1/35	22/18352	0.0411507	0.332353	0.302851	KCNJ2	1
GO:0004190	aspartic-type endopeptidase activity	1/35	25/18352	0.0466332	0.332353	0.302851	CTSD	1
GO:0016702	oxidoreductase activity, acting on single donors with incorporation of molecular oxygen, incorporation of two atoms of oxygen	1/35	25/18352	0.0466332	0.332353	0.302851	PTGS2	1
GO:0016701	oxidoreductase activity, acting on single donors with incorporation of molecular oxygen	1/35	26/18352	0.0484538	0.332353	0.302851	PTGS2	1
GO:0070001	aspartic-type peptidase activity	1/35	26/18352	0.0484538	0.332353	0.302851	CTSD	1
