# Supplementary material for: The viral and inflammation hypothesis of epileptic seizures based on bioinformatic study of circulating miRNAs and peripheral whole-blood mRNAs of adult epilepsy patients
Source: Front Neurol. 2022 Sep 12;13:909142. doi: 10.3389/fneur.2022.909142 (PMC9510610; doi:10.3389/fneur.2022.909142)
Supplement: Supplementary file 7 [file Table_7.xls]

## Sheet: KEGG-mRNA数据
Term	log10（P-Value）
Complement and coagulation cascades	1.3023
Pertussis	1.3185
Gastric acid secretion	1.32404
Leishmaniasis	1.32966
Pathways in cancer	1.34344
Renin secretion	1.35895
Adipocytokine signaling pathway	1.35895
Amphetamine addiction	1.36507
Arachidonic acid metabolism	1.39707
VEGF signaling pathway	1.42456
Regulation of lipolysis in adipocytes	1.45399
Cocaine addiction	1.5024
Ovarian steroidogenesis	1.5024
ABC transporters	1.53807
Basal transcription factors	1.53807
Bladder cancer	1.57705
MicroRNAs in cancer	1.79905
Human cytomegalovirus infection	2.03181
Transcriptional misregulation in cancer	2.18918
Alcoholism	2.21639
Hepatitis C	2.34078
Estrogen signaling pathway	2.43771
Autophagy - animal	2.50058
Lysosome	2.53391
TNF signaling pathway	2.61235
Oxytocin signaling pathway	3.85768
Apoptosis	4.00581
IL-17 signaling pathway	4.48412
