# Supplementary material for: The viral and inflammation hypothesis of epileptic seizures based on bioinformatic study of circulating miRNAs and peripheral whole-blood mRNAs of adult epilepsy patients
Source: Front Neurol. 2022 Sep 12;13:909142. doi: 10.3389/fneur.2022.909142 (PMC9510610; doi:10.3389/fneur.2022.909142)
Supplement: Supplementary file 8 [file Table_8.xlsx]

## Sheet: IF-miRNA-mRNA
miRNA	source
miR-328-3p	AR
miR-328-3p	NR3C1
miR-328-3p	STAT3
miR-328-3p	TFAP2C
miR-328-3p	GTF2I
miR-328-3p	FOS
miR-654-3p	CEBPB
miR-654-3p	CHD8
miR-654-3p	CREB1
miR-654-3p	EED
miR-654-3p	GTF2I
miR-654-3p	HIRA
miR-654-3p	HNF4A
miR-654-3p	MAF
miR-654-3p	MAZ
miR-654-3p	SMC1A
miR-654-3p	TCF3
miR-543	CEBPB
miR-543	CREB1
miR-543	FOXA1
miR-543	GATA2
miR-543	GATA3
miR-543	HNF4A
miR-543	MAZ
miR-323a-3p	CEBPB
miR-323a-3p	CREB1
miR-323a-3p	GTF2I
miR-323a-3p	KLF4
miR-323a-3p	MAX
miR-323a-3p	MAZ
miR-323a-3p	RUNX2
miR-323b-3p	AR
miR-323b-3p	CEBPB
miR-323b-3p	CREB1
miR-323b-3p	FOXA1
miR-323b-3p	GTF2I
miR-323b-3p	MAZ
miR-122-5p	CEBPA
miR-122-5p	CTCF
miR-122-5p	CXADR
miR-122-5p	EOMES
miR-122-5p	FOXA1
miR-122-5p	FOXA2
miR-122-5p	HNF1A
miR-122-5p	HNF3A
miR-122-5p	HNF3B
miR-122-5p	HNF4A
miR-122-5p	MYC
miR-122-5p	NCOR1
miR-122-5p	NCOR2
miR-122-5p	NR1H4
miR-122-5p	ONECUT1
miR-122-5p	PPARG
miR-122-5p	PTPN1
miR-122-5p	RAD21
miR-122-5p	RELA
miR-122-5p	REST
miR-122-5p	RXRA
miR-122-5p	SUV39H1
miR-122-5p	TGFB1
miR-342-5p	AR
miR-342-5p	ARNTL
miR-342-5p	BCL6
miR-342-5p	BHLHE40
miR-342-5p	BRD4
miR-342-5p	CBX3
miR-342-5p	CEBPB
miR-342-5p	CHD2
miR-342-5p	CHD8
miR-342-5p	CTCF
miR-342-5p	CTCFL
miR-342-5p	E2F1
miR-342-5p	E2F6
miR-342-5p	EBF1
miR-342-5p	EGR1
miR-342-5p	EHMT2
miR-342-5p	ELF1
miR-342-5p	EP300
miR-342-5p	ERG
miR-342-5p	ESR1
miR-342-5p	ETS1
miR-342-5p	FGFR1
miR-342-5p	FLI1
miR-342-5p	FOS
miR-342-5p	FOSL2
miR-342-5p	FOXA1
miR-342-5p	FOXO1
miR-342-5p	GABPA
miR-342-5p	GATA2
miR-342-5p	GATA3
miR-342-5p	GRHL2
miR-342-5p	HAND2
miR-342-5p	HDAC3
miR-342-5p	HES5
miR-342-5p	HEY1
miR-342-5p	HIF1A
miR-342-5p	HNF4G
miR-342-5p	IRF1
miR-342-5p	JMJD1C
miR-342-5p	JUND
miR-342-5p	KDM2B
miR-342-5p	KDM4A
miR-342-5p	KDM5B
miR-342-5p	KLF1
miR-342-5p	KMT2D
miR-342-5p	LARP7
miR-342-5p	MAX
miR-342-5p	MAZ
miR-342-5p	MBD3
miR-342-5p	MED1
miR-342-5p	MXI1
miR-342-5p	MYB
miR-342-5p	MYC
miR-342-5p	MYCN
miR-342-5p	NCOR1
miR-342-5p	NFE2
miR-342-5p	NFIC
miR-342-5p	NKX3-1
miR-342-5p	NOTCH1
miR-342-5p	NR2F1
miR-342-5p	NR3C1
miR-342-5p	NRF1
miR-342-5p	PBX1
miR-342-5p	PBX3
miR-342-5p	PHF8
miR-342-5p	RAD21
miR-342-5p	RUNX1
miR-342-5p	RUNX1T1
miR-342-5p	RUNX3
miR-342-5p	SETD1A
miR-342-5p	SMAD1
miR-342-5p	SMC1A
miR-342-5p	SMC3
miR-342-5p	SPI1
miR-342-5p	SRF
miR-342-5p	STAG1
miR-342-5p	STAT1
miR-342-5p	STAT6
miR-342-5p	SUMO2
miR-342-5p	TAF1
miR-342-5p	TAL1
miR-342-5p	TBP
miR-342-5p	TCF12
miR-342-5p	TCF3
miR-342-5p	TEAD1
miR-342-5p	TET2
miR-342-5p	TFAP2A
miR-342-5p	TFAP2C
miR-342-5p	TP53
miR-342-5p	TP63
miR-342-5p	TP73
miR-342-5p	TRIM24
miR-342-5p	TRIM25
miR-342-5p	TRIM28
miR-342-5p	USF1
miR-342-5p	WDR5
miR-342-5p	WIZ
miR-342-5p	YY1
miR-342-5p	ZBTB7A
miR-342-5p	ZMYND8
miR-342-5p	ZNF143
miR-342-5p	ZNF644
miR-150-5p	BRD4
miR-150-5p	CEBPA
miR-150-5p	CTCF
miR-150-5p	CTCFL
miR-150-5p	CTNNB1
miR-150-5p	DNMT1
miR-150-5p	EBF1
miR-150-5p	EIF2C2
miR-150-5p	EP300
miR-150-5p	ERG
miR-150-5p	ESR1
miR-150-5p	ETS1
miR-150-5p	FLI1
miR-150-5p	FOXA1
miR-150-5p	FOXO1
miR-150-5p	FUS
miR-150-5p	GABPA
miR-150-5p	GATA4
miR-150-5p	GTF2I
miR-150-5p	HNF4A
miR-150-5p	HSF1
miR-150-5p	ITGB3
miR-150-5p	JMJD1C
miR-150-5p	KDM2B
miR-150-5p	KDM5B
miR-150-5p	KLF2
miR-150-5p	KLF4
miR-150-5p	LARP7
miR-150-5p	LEF1
miR-150-5p	LEO1
miR-150-5p	LIN28A
miR-150-5p	LMO2
miR-150-5p	LYL1
miR-150-5p	MAX
miR-150-5p	MTA3
miR-150-5p	MYB
miR-150-5p	MYC
miR-150-5p	MYOD1
miR-150-5p	NFKB1
miR-150-5p	NOTCH1
miR-150-5p	PAF1
miR-150-5p	PBX1
miR-150-5p	PPARG
miR-150-5p	PRDM14
miR-150-5p	RAD21
miR-150-5p	RELA
miR-150-5p	RUNX1
miR-150-5p	RUNX1T1
miR-150-5p	SMC1A
miR-150-5p	SMC3
miR-150-5p	SPI1
miR-150-5p	STAG1
miR-150-5p	STAT3
miR-150-5p	TCF12
miR-150-5p	TCF3
miR-150-5p	TP53
miR-339-5p	AR
miR-339-5p	ARNTL
miR-339-5p	ASCL1
miR-339-5p	ATF1
miR-339-5p	ATF2
miR-339-5p	ATF3
miR-339-5p	BCL3
miR-339-5p	BCL6
miR-339-5p	BCOR
miR-339-5p	BHLHE40
miR-339-5p	BRCA1
miR-339-5p	BRD3
miR-339-5p	BRD4
miR-339-5p	BRPF3
miR-339-5p	CBFB
miR-339-5p	CBX3
miR-339-5p	CDK9
miR-339-5p	CEBPA
miR-339-5p	CEBPB
miR-339-5p	CHD2
miR-339-5p	CHD8
miR-339-5p	CNOT3
miR-339-5p	CREB1
miR-339-5p	CREBBP
miR-339-5p	CTCF
miR-339-5p	CTCFL
miR-339-5p	CUX1
miR-339-5p	DNMT3A
miR-339-5p	E2F1
miR-339-5p	E2F4
miR-339-5p	E2F6
miR-339-5p	EBF1
miR-339-5p	EGR1
miR-339-5p	ELF1
miR-339-5p	EP300
miR-339-5p	ERG
miR-339-5p	ESR1
miR-339-5p	ETS1
miR-339-5p	FLI1
miR-339-5p	FOS
miR-339-5p	FOSL1
miR-339-5p	FOSL2
miR-339-5p	FOXA1
miR-339-5p	FOXA2
miR-339-5p	FOXO1
miR-339-5p	GABPA
miR-339-5p	GATA1
miR-339-5p	GATA2
miR-339-5p	GATA3
miR-339-5p	GATA4
miR-339-5p	GTF2I
miR-339-5p	HCFC1
miR-339-5p	HDAC1
miR-339-5p	HEY1
miR-339-5p	HIF1A
miR-339-5p	HOXA4
miR-339-5p	HOXA6
miR-339-5p	HSF1
miR-339-5p	IRF1
miR-339-5p	JMJD1C
miR-339-5p	JUN
miR-339-5p	JUNB
miR-339-5p	JUND
miR-339-5p	KDM2B
miR-339-5p	KDM4A
miR-339-5p	KDM4C
miR-339-5p	KDM5B
miR-339-5p	KDM6A
miR-339-5p	KLF1
miR-339-5p	KLF11
miR-339-5p	KLF5
miR-339-5p	KMT2A
miR-339-5p	KMT2D
miR-339-5p	LARP7
miR-339-5p	LMTK3
miR-339-5p	MAF
miR-339-5p	MAX
miR-339-5p	MAZ
miR-339-5p	MBD3
miR-339-5p	MED1
miR-339-5p	MEF2B
miR-339-5p	MITF
miR-339-5p	MXI1
miR-339-5p	MYB
miR-339-5p	MYC
miR-339-5p	MYCN
miR-339-5p	MYOD1
miR-339-5p	NCOR2
miR-339-5p	NFE2
miR-339-5p	NFE2L2
miR-339-5p	NFYA
miR-339-5p	NFYB
miR-339-5p	NFYC
miR-339-5p	NIPBL
miR-339-5p	NKX2-1
miR-339-5p	NOTCH1
miR-339-5p	NR2F1
miR-339-5p	NR2F2
miR-339-5p	NRF1
miR-339-5p	PAX5
miR-339-5p	PBX1
miR-339-5p	PBX3
miR-339-5p	PGR
miR-339-5p	PHF8
miR-339-5p	PRAME
miR-339-5p	RAD21
miR-339-5p	RARA
miR-339-5p	RBBP5
miR-339-5p	RBPJ
miR-339-5p	RELA
miR-339-5p	RFX5
miR-339-5p	RUNX1
miR-339-5p	RUNX3
miR-339-5p	SIN3A
miR-339-5p	SIX2
miR-339-5p	SIX5
miR-339-5p	SMC1A
miR-339-5p	SNAI2
miR-339-5p	SOX9
miR-339-5p	SP1
miR-339-5p	SP2
miR-339-5p	SP4
miR-339-5p	SPI1
miR-339-5p	SREBF1
miR-339-5p	SRF
miR-339-5p	STAG1
miR-339-5p	STAT1
miR-339-5p	STAT3
miR-339-5p	SUMO2
miR-339-5p	SUPT5H
miR-339-5p	TAF1
miR-339-5p	TAF7
miR-339-5p	TBP
miR-339-5p	TCF12
miR-339-5p	TCF3
miR-339-5p	TCF4
miR-339-5p	TFAP2A
miR-339-5p	TFAP2C
miR-339-5p	TFAP4
miR-339-5p	TP53
miR-339-5p	TRIM24
miR-339-5p	TRIM25
miR-339-5p	USF1
miR-339-5p	USF2
miR-339-5p	WDR5
miR-339-5p	ZBTB7A
miR-339-5p	ZEB1
miR-339-5p	ZFP42
miR-339-5p	ZIC2
miR-339-5p	ZNF143
miR-339-5p	ZNF263
miR-654-3p	ABCG1
miR-654-3p	IFI44L
miR-654-3p	IFIT3
miR-654-3p	HRK
miR-654-3p	PBX2
miR-654-3p	FOSB
miR-543	PTGS2
miR-543	NR4A2
miR-543	FOSB
miR-543	LY6E
miR-543	CLEC12A
miR-323a-3p	IFI44L
miR-323b-3p	ABCG1
miR-323b-3p	IFI44L
miR-323b-3p	PMP22
miR-323b-3p	MAL
miR-323b-3p	CAMKK2
miR-328-3p	CTSD
miR-328-3p	MGRN1
miR-328-3p	FHL3
miR-328-3p	CLEC12A
miR-328-3p	CAMKK2
miR-328-3p	KLHDC8B
miR-328-3p	SERPING1
miR-328-3p	KCNJ2
miR-328-3p	IFIT3
miR-328-3p	OAS3
miR-328-3p	MMP9
miR-328-3p	PMP22
miR-328-3p	EPC1
miR-328-3p	TAF15
miR-328-3p	G0S2
miR-328-3p	NR4A2
miR-328-3p	CCL3L3
miR-122-5p	ABCG1
miR-122-5p	CEACAM6
miR-122-5p	DACH1
miR-122-5p	KCNJ2
miR-122-5p	HRK
miR-122-5p	MAL
miR-342-5p	FOSB
miR-342-5p	LY6E
miR-342-5p	CAMKK2
miR-342-5p	IFIT3
miR-342-5p	IFIT1
miR-342-5p	OAS3
miR-342-5p	HRK
miR-342-5p	TFF3
miR-342-5p	CEACAM8
miR-342-5p	EYA3
miR-150-5p	CTSZ
miR-150-5p	PBX2
miR-150-5p	EYA3
miR-150-5p	FOSB
miR-150-5p	CTSD
miR-150-5p	CAMKK2
miR-150-5p	FAM43A
miR-150-5p	IFI44L
miR-150-5p	HRK
miR-339-5p	CLEC12A
miR-339-5p	CAMKK2
miR-339-5p	TMEM140
miR-339-5p	ABCG1
miR-339-5p	KCNJ2
miR-339-5p	MYB
miR-339-5p	IFI44L
miR-339-5p	PGM5
miR-339-5p	MMP9
miR-339-5p	EYA3
miR-339-5p	FOSB

## Sheet: up,down,
mRNA	Regulation
ABCG1	up
IFI44L	up
IFIT3	up
HRK	up
PBX2	up
FOSB	down
PTGS2	down
NR4A2	down
LY6E	up
CLEC12A	up
PMP22	up
MAL	down
CAMKK2	up
CTSD	up
MGRN1	up
FHL3	up
KLHDC8B	up
SERPING1	up
KCNJ2	up
OAS3	up
MMP9	up
EPC1	down
TAF15	down
G0S2	down
CCL3L3	down
CEACAM6	down
DACH1	up
IFIT1	up
TFF3	up
CEACAM8	up
EYA3	down
CTSZ	down
FAM43A	up
TMEM140	up
MYB	up
PGM5	up
