# Supplementary material for: The viral and inflammation hypothesis of epileptic seizures based on bioinformatic study of circulating miRNAs and peripheral whole-blood mRNAs of adult epilepsy patients
Source: Front Neurol. 2022 Sep 12;13:909142. doi: 10.3389/fneur.2022.909142 (PMC9510610; doi:10.3389/fneur.2022.909142)
Supplement: Supplementary file 9 [file Table_9.xlsx]

## Sheet: result (1)
Category	Term	Count	Percent	Fold	P-value	Bonferroni	FDR
Transcription factor	AR	4	0.00349956	0.751239	0.890725	1	0.9982
Transcription factor	ARNTL	2	0.00248447	0.533333	0.941695	1	0.9982
Transcription factor	ASCL1	1	0.0212766	4.56738	0.202151	1	0.9982
Transcription factor	ATF1	1	0.00537634	1.15412	0.598972	1	0.9982
Transcription factor	ATF2	1	0.00268097	0.575514	0.854968	1	0.9982
Transcription factor	ATF3	1	0.00283286	0.608121	0.837385	1	0.9982
Transcription factor	BCL3	1	0.00826446	1.7741	0.44317	1	0.9982
Transcription factor	BCL6	2	0.00434783	0.933333	0.670559	1	0.9982
Transcription factor	BCOR	1	0.00207039	0.444444	0.924799	1	0.9982
Transcription factor	BHLHE40	2	0.0037594	0.807018	0.756626	1	0.9982
Transcription factor	BRCA1	1	0.004	0.858667	0.713219	1	0.9982
Transcription factor	BRD3	1	0.0026455	0.567901	0.859091	1	0.9982
Transcription factor	BRD4	3	0.00268097	0.575514	0.966025	1	0.9982
Transcription factor	BRPF3	1	0.0031348	0.672936	0.803111	1	0.9982
Transcription factor	CBFB	1	0.00253165	0.54346	0.87234	1	0.9982
Transcription factor	CBX3	2	0.00344828	0.74023	0.804365	1	0.9982
Transcription factor	CDK9	1	0.00182815	0.392444	0.949864	1	0.9982
Transcription factor	CEBPA	3	0.00923077	1.98154	0.183327	1	0.9982
Transcription factor	CEBPB	6	0.00665188	1.42794	0.194192	1	0.9982
Transcription factor	CHD2	2	0.00383877	0.824056	0.744616	1	0.9982
Transcription factor	CHD8	3	0.00360577	0.774038	0.821298	1	0.9982
Transcription factor	CNOT3	1	0.00163934	0.351913	0.966984	1	0.9982
Transcription factor	CREB1	5	0.0053135	1.14063	0.468899	1	0.9982
Transcription factor	CREBBP	1	0.00227273	0.487879	0.902228	1	0.9982
Transcription factor	CTCF	4	0.0034188	0.733903	0.906458	1	0.9982
Transcription factor	CTCFL	3	0.00348028	0.7471	0.844847	1	0.9982
Transcription factor	CTNNB1	1	0.0126582	2.7173	0.315867	1	0.9982
Transcription factor	CUX1	1	0.027027	5.8018	0.163323	1	0.9982
Transcription factor	DNMT1	1	0.0588235	12.6275	0.0805923	1	0.9982
Transcription factor	DNMT3A	1	0.00512821	1.10085	0.617156	1	0.9982
Transcription factor	E2F1	2	0.00213904	0.45918	0.975338	1	0.9982
Transcription factor	E2F4	1	0.00238663	0.512331	0.889159	1	0.9982
Transcription factor	E2F6	2	0.00260417	0.559028	0.927223	1	0.9982
Transcription factor	EBF1	3	0.00530973	1.13982	0.517616	1	0.9982
Transcription factor	EED	1	0.0434783	9.33333	0.106143	1	0.9982
Transcription factor	EGR1	2	0.00242424	0.520404	0.94849	1	0.9982
Transcription factor	EHMT2	1	0.0384615	8.25641	0.11868	1	0.9982
Transcription factor	EIF2C2	1	0.0909091	19.5152	0.0543945	1	0.9982
Transcription factor	ELF1	2	0.0023175	0.497489	0.959626	1	0.9982
Transcription factor	EOMES	1	0.00546448	1.17304	0.592742	1	0.9982
Transcription factor	EP300	3	0.00239617	0.514377	0.988298	1	0.9982
Transcription factor	ERG	3	0.0025663	0.550898	0.97661	1	0.9982
Transcription factor	ESR1	3	0.00256191	0.549957	0.976971	1	0.9982
Transcription factor	ETS1	3	0.00444444	0.954074	0.661584	1	0.9982
Transcription factor	FGFR1	1	0.00181488	0.389595	0.951148	1	0.9982
Transcription factor	FLI1	3	0.00340909	0.731818	0.857915	1	0.9982
Transcription factor	FOS	3	0.00466563	1.00156	0.621976	1	0.9982
Transcription factor	FOSL1	1	0.003367	0.722783	0.777647	1	0.9982
Transcription factor	FOSL2	2	0.00539084	1.15723	0.540233	1	0.9982
Transcription factor	FOXA1	6	0.00486224	1.04376	0.580884	1	0.9982
Transcription factor	FOXA2	2	0.00371747	0.798017	0.763007	1	0.9982
Transcription factor	FOXO1	3	0.00645161	1.38495	0.374373	1	0.9982
Transcription factor	FUS	1	0.0416667	8.94444	0.110339	1	0.9982
Transcription factor	GABPA	3	0.0039267	0.842932	0.75957	1	0.9982
Transcription factor	GATA1	1	0.00127877	0.27451	0.990545	1	0.9982
Transcription factor	GATA2	3	0.00617284	1.3251	0.404749	1	0.9982
Transcription factor	GATA3	3	0.00323276	0.693966	0.888996	1	0.9982
Transcription factor	GATA4	2	0.00492611	1.05747	0.594509	1	0.9982
Transcription factor	GRHL2	1	0.00333333	0.715556	0.781283	1	0.9982
Transcription factor	GTF2I	6	0.0138568	2.9746	0.00579876	1	0.8271
Transcription factor	HAND2	1	0.0102041	2.19048	0.376348	1	0.9982
Transcription factor	HCFC1	1	0.00233645	0.501558	0.894939	1	0.9982
Transcription factor	HDAC1	1	0.00389105	0.835279	0.723759	1	0.9982
Transcription factor	HDAC3	1	0.015625	3.35417	0.264495	1	0.9982
Transcription factor	HEY1	2	0.00238949	0.512943	0.952248	1	0.9982
Transcription factor	HIF1A	2	0.00178571	0.383333	0.994441	1	0.9982
Transcription factor	HIRA	1	0.04	8.58667	0.114518	1	0.9982
Transcription factor	HNF1A	1	0.027027	5.8018	0.163323	1	0.9982
Transcription factor	HNF4A	4	0.0140351	3.01287	0.0327555	1	0.8271
Transcription factor	HNF4G	1	0.00515464	1.10653	0.615173	1	0.9982
Transcription factor	HOXA4	1	0.00617284	1.3251	0.546669	1	0.9982
Transcription factor	HOXA6	1	0.00564972	1.21281	0.580023	1	0.9982
Transcription factor	HSF1	2	0.0119761	2.57086	0.18114	1	0.9982
Transcription factor	IRF1	2	0.003003	0.644645	0.872107	1	0.9982
Transcription factor	JMJD1C	3	0.0107527	2.30824	0.130475	1	0.9982
Transcription factor	JUN	1	0.00143885	0.308873	0.981812	1	0.9982
Transcription factor	JUNB	1	0.0138889	2.98148	0.292305	1	0.9982
Transcription factor	JUND	2	0.00243605	0.52294	0.947185	1	0.9982
Transcription factor	KDM2B	3	0.00322581	0.692473	0.890176	1	0.9982
Transcription factor	KDM4A	2	0.00943396	2.02516	0.260698	1	0.9982
Transcription factor	KDM4C	1	0.00260417	0.559028	0.8639	1	0.9982
Transcription factor	KDM5B	3	0.0027027	0.58018	0.963778	1	0.9982
Transcription factor	KDM6A	1	0.00970874	2.08414	0.391452	1	0.9982
Transcription factor	KLF1	2	0.00258065	0.553978	0.930161	1	0.9982
Transcription factor	KLF11	1	0.002	0.429333	0.932357	1	0.9982
Transcription factor	KLF2	1	0.2	42.9333	0.0275353	1	0.8271
Transcription factor	KLF4	2	0.0181818	3.90303	0.0910881	1	0.9982
Transcription factor	KLF5	1	0.00350877	0.753216	0.762559	1	0.9982
Transcription factor	KMT2A	1	0.0015748	0.338058	0.972182	1	0.9982
Transcription factor	KMT2D	2	0.00318471	0.683652	0.844838	1	0.9982
Transcription factor	LARP7	3	0.00333704	0.716352	0.870863	1	0.9982
Transcription factor	LEF1	1	0.037037	7.95062	0.122824	1	0.9982
Transcription factor	LEO1	1	0.00393701	0.845144	0.719285	1	0.9982
Transcription factor	LIN28A	1	0.2	42.9333	0.0275353	1	0.8271
Transcription factor	LMO2	1	0.00952381	2.04444	0.397401	1	0.9982
Transcription factor	LMTK3	1	0.0625	13.4167	0.0762714	1	0.9982
Transcription factor	LYL1	1	0.00699301	1.50117	0.501052	1	0.9982
Transcription factor	MAF	2	0.0188679	4.05031	0.0854953	1	0.9982
Transcription factor	MAX	4	0.00303951	0.652482	0.965579	1	0.9982
Transcription factor	MAZ	6	0.00674916	1.44882	0.182983	1	0.9982
Transcription factor	MBD3	2	0.00246305	0.528736	0.944151	1	0.9982
Transcription factor	MED1	2	0.00241255	0.517893	0.949768	1	0.9982
Transcription factor	MEF2B	1	0.00961538	2.0641	0.394433	1	0.9982
Transcription factor	MITF	1	0.00657895	1.41228	0.523145	1	0.9982
Transcription factor	MTA3	1	0.0204082	4.38095	0.209721	1	0.9982
Transcription factor	MXI1	2	0.00284495	0.610716	0.89495	1	0.9982
Transcription factor	MYB	3	0.00462963	0.993827	0.628303	1	0.9982
Transcription factor	MYC	4	0.00337268	0.724002	0.915022	1	0.9982
Transcription factor	MYCN	2	0.00269542	0.578616	0.915431	1	0.9982
Transcription factor	MYOD1	2	0.00626959	1.34587	0.453301	1	0.9982
Transcription factor	NCOR1	2	0.017094	3.66952	0.101152	1	0.9982
Transcription factor	NCOR2	2	0.0377359	8.10063	0.0249836	1	0.8271
Transcription factor	NFE2	2	0.00298954	0.641754	0.874091	1	0.9982
Transcription factor	NFE2L2	1	0.00561798	1.20599	0.582167	1	0.9982
Transcription factor	NFIC	1	0.00226757	0.486772	0.902814	1	0.9982
Transcription factor	NFKB1	1	0.00298507	0.640796	0.819966	1	0.9982
Transcription factor	NFYA	1	0.00249377	0.535328	0.876744	1	0.9982
Transcription factor	NFYB	1	0.00253165	0.54346	0.87234	1	0.9982
Transcription factor	NFYC	1	0.0133333	2.86222	0.30249	1	0.9982
Transcription factor	NIPBL	1	0.00636943	1.3673	0.535039	1	0.9982
Transcription factor	NKX2-1	1	0.00478469	1.02711	0.643989	1	0.9982
Transcription factor	NKX3-1	1	0.0227273	4.87879	0.190674	1	0.9982
Transcription factor	NOTCH1	3	0.00364078	0.781553	0.81464	1	0.9982
Transcription factor	NR1H4	1	0.0833333	17.8889	0.0588064	1	0.9982
Transcription factor	NR2F1	2	0.00516796	1.10939	0.565506	1	0.9982
Transcription factor	NR2F2	1	0.00210526	0.45193	0.92099	1	0.9982
Transcription factor	NR3C1	2	0.00273973	0.588128	0.9095	1	0.9982
Transcription factor	NRF1	2	0.0030349	0.651492	0.867384	1	0.9982
Transcription factor	PAF1	1	0.012987	2.78788	0.309207	1	0.9982
Transcription factor	PAX5	1	0.00371747	0.798017	0.741028	1	0.9982
Transcription factor	PBX1	3	0.00607287	1.30364	0.416322	1	0.9982
Transcription factor	PBX3	2	0.00451467	0.96915	0.647664	1	0.9982
Transcription factor	PGR	1	0.00315457	0.677182	0.800908	1	0.9982
Transcription factor	PHF8	2	0.00230947	0.495766	0.960414	1	0.9982
Transcription factor	PPARG	2	0.00552486	1.186	0.525691	1	0.9982
Transcription factor	PRAME	1	0.0204082	4.38095	0.209721	1	0.9982
Transcription factor	PRDM14	1	0.0243902	5.23577	0.179051	1	0.9982
Transcription factor	RAD21	4	0.00445931	0.957265	0.671242	1	0.9982
Transcription factor	RARA	1	0.00176991	0.379941	0.955417	1	0.9982
Transcription factor	RBBP5	1	0.00263158	0.564912	0.860711	1	0.9982
Transcription factor	RBPJ	1	0.00609756	1.30894	0.551248	1	0.9982
Transcription factor	RELA	3	0.003386	0.726862	0.862097	1	0.9982
Transcription factor	REST	1	0.00161551	0.346796	0.968947	1	0.9982
Transcription factor	RFX5	1	0.00434783	0.933333	0.681108	1	0.9982
Transcription factor	RUNX1	3	0.00260417	0.559028	0.973353	1	0.9982
Transcription factor	RUNX1T1	2	0.00696864	1.49593	0.396853	1	0.9982
Transcription factor	RUNX2	1	0.00909091	1.95152	0.412051	1	0.9982
Transcription factor	RUNX3	2	0.00282486	0.606403	0.897775	1	0.9982
Transcription factor	RXRA	1	0.00657895	1.41228	0.523145	1	0.9982
Transcription factor	SETD1A	1	0.00198807	0.426773	0.933619	1	0.9982
Transcription factor	SIN3A	1	0.00129366	0.277706	0.98986	1	0.9982
Transcription factor	SIX2	1	0.00763359	1.63868	0.470181	1	0.9982
Transcription factor	SIX5	1	0.00510204	1.09524	0.619131	1	0.9982
Transcription factor	SMAD1	1	0.00240385	0.516026	0.88717	1	0.9982
Transcription factor	SMC1A	4	0.00535475	1.14949	0.484481	1	0.9982
Transcription factor	SMC3	2	0.00422833	0.907681	0.687405	1	0.9982
Transcription factor	SNAI2	1	0.00182482	0.391727	0.950188	1	0.9982
Transcription factor	SOX9	1	0.00869565	1.86667	0.426382	1	0.9982
Transcription factor	SP1	1	0.00102354	0.21972	0.998213	1	0.9982
Transcription factor	SP2	1	0.00321543	0.690247	0.794168	1	0.9982
Transcription factor	SP4	1	0.0175439	3.76608	0.239369	1	0.9982
Transcription factor	SPI1	3	0.00283019	0.607547	0.949124	1	0.9982
Transcription factor	SREBF1	1	0.0125	2.68333	0.319176	1	0.9982
Transcription factor	SRF	2	0.00312012	0.669787	0.854623	1	0.9982
Transcription factor	STAG1	3	0.00487805	1.04715	0.585666	1	0.9982
Transcription factor	STAT1	2	0.0021645	0.464646	0.973335	1	0.9982
Transcription factor	STAT3	3	0.00416667	0.894444	0.713482	1	0.9982
Transcription factor	STAT6	1	0.5	107.333	0.0138531	1	0.8271
Transcription factor	SUMO2	2	0.0027027	0.58018	0.914464	1	0.9982
Transcription factor	SUPT5H	1	0.00155763	0.334372	0.973501	1	0.9982
Transcription factor	TAF1	2	0.00219298	0.47076	0.970997	1	0.9982
Transcription factor	TAF7	1	0.00520833	1.11806	0.611178	1	0.9982
Transcription factor	TAL1	1	0.00119904	0.257394	0.993756	1	0.9982
Transcription factor	TBP	2	0.00265957	0.570922	0.920134	1	0.9982
Transcription factor	TCF12	3	0.00323974	0.695464	0.887807	1	0.9982
Transcription factor	TCF3	4	0.00402414	0.86385	0.773716	1	0.9982
Transcription factor	TCF4	1	0.00208768	0.448156	0.922916	1	0.9982
Transcription factor	TEAD1	1	0.00735294	1.57843	0.483244	1	0.9982
Transcription factor	TET2	1	0.00308642	0.662551	0.808523	1	0.9982
Transcription factor	TFAP2A	2	0.00242718	0.521036	0.948166	1	0.9982
Transcription factor	TFAP2C	3	0.003663	0.786325	0.810397	1	0.9982
Transcription factor	TFAP4	1	0.00141844	0.304492	0.98309	1	0.9982
Transcription factor	TGFB1	1	0.0322581	6.92473	0.139228	1	0.9982
Transcription factor	TP53	3	0.00534759	1.14795	0.512025	1	0.9982
Transcription factor	TP63	1	0.00363636	0.780606	0.749297	1	0.9982
Transcription factor	TP73	1	0.0102041	2.19048	0.376348	1	0.9982
Transcription factor	TRIM24	2	0.00438596	0.94152	0.66526	1	0.9982
Transcription factor	TRIM25	2	0.00331675	0.711996	0.824632	1	0.9982
Transcription factor	TRIM28	1	0.00105708	0.22692	0.99762	1	0.9982
Transcription factor	USF1	2	0.00343643	0.737686	0.806192	1	0.9982
Transcription factor	USF2	1	0.00377358	0.810063	0.735381	1	0.9982
Transcription factor	WDR5	2	0.00252845	0.542773	0.936521	1	0.9982
Transcription factor	WIZ	1	0.2	42.9333	0.0275353	1	0.8271
Transcription factor	YY1	1	0.00126904	0.27242	0.990978	1	0.9982
Transcription factor	ZBTB7A	2	0.00372439	0.799503	0.761952	1	0.9982
Transcription factor	ZEB1	1	0.00609756	1.30894	0.551248	1	0.9982
Transcription factor	ZFP42	1	0.0344828	7.4023	0.13106	1	0.9982
Transcription factor	ZIC2	1	0.0769231	16.5128	0.0631999	1	0.9982
Transcription factor	ZMYND8	1	0.00735294	1.57843	0.483244	1	0.9982
Transcription factor	ZNF143	2	0.00241838	0.519146	0.949132	1	0.9982
Transcription factor	ZNF263	1	0.00253165	0.54346	0.87234	1	0.9982
Transcription factor	ZNF644	1	0.166667	35.7778	0.0320584	1	0.8271
